# Supplementary material for: Deep-coverage spatiotemporal proteome of the picoeukaryote Ostreococcus tauri reveals differential effects of environmental and endogenous 24-hour rhythms
Source: Commun Biol. 2021 Sep 30;4:1147. doi: 10.1038/s42003-021-02680-3 (PMC8484446; doi:10.1038/s42003-021-02680-3)
Supplement: Supplementary file 4 — Supplementary Data 1 [file 42003_2021_2680_MOESM4_ESM.xlsx]

## Sheet: Legend
Identifier	Gene name on the O. tauri genome V2.2 on the Orcae service
p_val_LD	p value for rhythmicity calculated by eJTK_CYCLE algorithm using BioDare2
Period_LD	Under entrained conditions, rhythmic proteins will have a period of 24 hours
Absolute_Phase_LD	Phase calculated by MFOURFIT algorithm using BioDare2
Amplitude_LD	Amplitude calculated by MFOURFIT algorithm using BioDare2
Relative_Amplitude_LD	Amplitude/Mean_abundance*100
Mean _abundance_LD	Mean abundace across the LD cycle
0-24.5	Protein abundance at each LD timepoint
p_val_LL	p value for rhythmicity calculated by eJTK_CYCLE algorithm with linear detrending using BioDare2
Period_LL	Period calculated by MESA algorithm using BioDare2
Absolute_Phase_LL	Phase calculated by MFOURFIT algorithm using BioDare2
Circadian_Phase_LL	Absolute_Phase_LL / 24 * Period_::
Amplitude_LL	Amplitude calculated by MFOURFIT algorithm using BioDare2
Relative_Amplitude_LL	Amplitude/Mean_abundance*100
Mean_abundance_LL	Mean abundace across the LL cycles
48-121.5	Protein abundance at each LL timepoint
Contig	Gene information on the O. tauri genome V2.2 on the Orcae service
Strand
Start
End
GeneType
description
GO-labels
protein domains
Transit peptide prediction	N-terminal presequences identified with TargetP-2.041. Mitochondrial transit peptide (mTP), chloroplast transit peptide (cTP), thylakoid luminal transit peptide (luTP) or secretory pathay (SP).
Length (number of amino acids)
Expect number of transmembrane amino cids	Transmembrane helices in proteins were predicted using web tool TMHMM server 2.0
% of amino acids in the protein that are expected to be transmembrane
Number of transmembrane amino acids in the first 60 amino acids
Number of predicted transmembrane helices
Topology
Molecular Weight (kDa)	Calculated by the Sequence Manipulation Suite web tool
Isoelectric point, pH
kappa (intrinsic order)	calculated by localCIDER package63 in Python 3
uversky hydropathy value
Amino acid sequence	Sequence obtained from the O. tauri genome V2.2 on the Orcae service
% R (+)	Proportion of each amino acid that makes up the amino acid sequence of each protein
% H (+)
% K (+)
% D (-)
% E (-)
% S (polar)
% T (polar)
% N (polar)
% Q (polar)
% C (special)
% U (special)
% G (special)
% P (special)
% A (hydrophobic)
% I (hydrophobic)
% L (hydrophobic)
% M (hydrophobic)
% F (hydrophobic)
% W (hydrophobic)
% Y (hydrophobic)
% V (hydrophobic)
Orgnallar-encoded specific:
Gene	Gene information obtained from Robbens, S. et al. (2007)
Name
Phosphoproteome specific:
ID_num	Unique number assigned to each phosphosite
Amino.acid	Phosphorylated amino acid
Charge	The charge-state of the precursor ion
Multiplicity	The number of labels used
PEP	Posterior error probability of the best identified modified peptide containing this site
Score	Andromeda score of the best identified modified peptide containing this site
Delta.score	Andromeda delta score of the best identified modified peptide containing this site
Score.for.localization	Andromeda score of the MS/MS spectrum used for calculation the localization score for this site
Mass.error..ppm.	Mass error of the recalibrated mass-over-charge value of the precursor ion in comparison to the predicted monoisotopic mass of the identified peptide sequence in parts per million.
Intensity	Summed up eXtracted Ion Current (XIC) of all isotopic clusters associated with the identified AA sequence. In case of a labeled experiment this is the total intensity of all the isotopic patterns in the label cluster.
Position
Proteins	Identifiers of proteins this site is associated with.
Positions.within.proteins	For each protein identifier in the 'Proteins' column you find here the position of the site in the respective protein sequence. The index of the first amino acid in the sequence is 1.
Sequence.window

## Sheet: Nuclear-encoded proteome
Identifier	p_val_LD	Period_LD	Absolute_Phase_LD	Amplitude_LD	Relative_Amplitude_LD	Mean _abundance_LD	0	3.5	7	10.5	14	17.5	21	24.5	p_val_LL	Period_LL	Absolute_Phase_LL	Circadian_Phase_LL	Amplitude_LL	Relative_Amplitude_LL	Mean_abundance_LL	48	51.5	55	58.5	62	65.5	69	72.5	76	79.5	83	86.5	90	93.5	97	100.5	104	107.5	111	114.5	118	121.5	Contig	Strand	Start	End	GeneType	description
ostta05g04640	9.9999e-06	24	0.11	376	31.7673	1183.61	1641.59	1169.44	935.927	949.82	920.309	875.98	1349.98	1625.8	0.312517	24.84	19.96	20.6586	61.22	4.99839	1224.79	1701.94	1846.9	1079.37	1124.77	1123.29	1103.05	1126.06	1569.78	803.91	1259.3	1444.71	926.312	1140.21	1288.13	1527.29	960.76	902.909	1935.4	1477.93	927.673	833.207	842.579	chrom5	+	768280	769098	mRNA	unnamed product
ostta02g03470	9.9999e-06	24	0.8	3130	13.3215	23495.8	27936	23680.9	22524.1	22749.3	19768.2	20495.5	24315.5	26497	0.96876	34.22	18.91	2.96251	104.4	0.464806	22461	29444.8	27511.9	26695.3	23640.7	24230	23811.6	21955.2	26287.8	21660.7	28040.9	26393.8	20431.5	17646.8	24976	16972.3	18324.4	21476	16718.8	22024.1	18746.5	17255.4	19897.4	chrom2	+	680202	682376	mRNA	Anaphase-promoting complex subunit 4 long domain
ostta06g00590	9.9999e-06	24	17.94	7896	5.90377	133745	139141	128956	124142	125459	147953	138678	135982	129651	0.781262	20.46	9.36	7.9794	140.5	0.10995	127785	144039	145368	140579	143834	133335	132724	138865	128952	126610	121089	133526	123361	122944	123762	125014	120529	119178	119785	121942	114198	115187	116453	chrom6	+	97206	100001	mRNA	unnamed product
ostta06g01080	9.9999e-06	24	20.56	839	44.4311	1888.32	3144.38	1388.62	1048.27	1215.06	1536.6	2290.4	2829.76	1653.46	0.437516	20.86	20.36	17.6962	168.4	12.1697	1383.77	1668.27	1291.62	1264.85	1305.96	1650.89	1217.77	1747.42	1560.84	1432.15	1138.69	1185.93	953.445	1750.71	1835.87	948.11	1745.03	1116.54	1610.85	1373.72	1543.37	1086.98	1013.83	chrom6	+	178582	180147	mRNA	unnamed product
ostta15g00570	9.9999e-06	24	17.89	20287	8.30571	244254	251181	238272	205797	235160	274915	266743	240526	241436	0.625014	17.8	18.17	13.4761	247.7	0.100819	245687	241208	237728	242504	249955	234594	238493	269734	239022	261849	244709	245241	251403	250112	246738	239529	249389	244606	239226	250254	244702	238740	245376	chrom15	+	101426	102790	mRNA
ostta14g01860	9.9999e-06	24	14.94	1346	9.98074	13486	13528.9	12054	11744.8	16025.3	14857.5	13614.4	13802.9	12260	0.500015	21.9	13.05	11.9081	281.5	2.20646	12758	13625.8	14162.9	11017.1	13777	12853.5	13043.8	12831.8	12347.1	12429.1	12419.9	12951.5	15073.1	12358.2	12903.7	12422.5	12678.6	11811.1	12577.9	12075.5	13306.5	11402.3	12606.4	chrom14	+	338240	339226	mRNA	unnamed product
ostta02g03320	9.9999e-06	24	16.65	3004	79.2686	3789.65	1557.5	1778	1822.58	2735.07	7196.08	7745.51	5469.28	2013.14	0.140649	24.52	16.26	16.6123	298.2	12.4339	2398.28	2153.05	1375.78	1377.44	2351.86	2714.95	4480.02	2994.84	901.99	2205.82	2214.29	2782.87	3508.73	2698.91	2722.02	2753.93	2309.13	2417.06	2054.46	2177.64	2312.95	2141.93	2112.56	chrom2	-	647326	649202	mRNA	unnamed product
ostta09g02940	9.9999e-06	24	1.3	1663	28.9032	5753.69	7250.33	7264.67	4957.29	4855.24	4007.57	4721.12	5485.72	7487.55	0.218768	21.52	16.57	14.8578	300.3	6.33022	4743.91	6235.65	6214.8	5238.02	4419.9	6681.68	5247.82	4320.03	6349.02	4444.07	5143.05	5137.43	5116.83	3954.87	4317.55	4225.64	5250.85	4853.29	3881.87	3938.73	3062.7	3430.7	2901.5	chrom9	+	450292	450732	mRNA	unnamed product
ostta05g04410	9.9999e-06	24	7.33	10176	39.5552	25726.1	18801.8	41822.8	34718.7	30420.9	22381.2	16567.8	17187.7	23907.7	0.0781492	22.46	15.8	14.7862	416.5	1.8554	22448	25367.7	21267.2	25244.7	30686.2	21924.8	16400.1	19756.6	24250.5	20231.1	24193.5	17837.4	23916.7	23219.7	16735.2	24551.9	27076.7	23393.5	21879.7	18992.4	19754.1	20917.9	26258.2	chrom5	-	729180	730223	mRNA	unnamed product
ostta05g03350	9.9999e-06	24	21.8	7994	15.4709	51671.1	57699.5	48289.1	43386.6	44217	48364.9	49791.7	59700	61919.7	0.281267	17.8	5.71	4.23492	418.7	0.635471	65888.2	60933.1	63340.3	64622.2	62697.2	68394.4	80872.2	72791.3	70021.7	71223	75153.2	65970.6	62737	61455.5	68635.3	56348.2	62760.4	65318.2	63472	67977.9	64685.9	63740.8	56389.4	chrom5	+	548459	549295	mRNA	Domain of unknown function DUF218
ostta11g00390	9.9999e-06	24	12.95	793	15.5699	5093.17	4271.87	4442.24	5149.73	5922.91	5776.31	5741.9	4978.18	4462.23	0.171898	22.7	14.17	13.4025	480.9	8.88526	5412.33	5039.96	4783.97	4605.35	6485.79	6219.53	5261.29	4600.93	5324.38	4478.79	6367.2	5702.17	5701.96	4595.78	6397.94	5628.83	5994.24	4852.13	6252.49	6796.57	5823.31	4281.17	3877.52	chrom11	+	79332	80483	mRNA	unnamed product
ostta03g05970	9.9999e-06	24	19.51	4186	9.03722	46319.5	49344.7	42800.2	42189.9	40594.7	51644.5	46358.3	51555	46069.1	0.875011	34.22	17.94	1.57945	510	1.1239	45377.6	41836.1	47260.9	43328.5	41009	47936.3	44757.3	46962.2	41625	44275.5	46520	49070.8	41216	47250.5	49420.3	43287.5	48563.2	47288.1	40266	51834.9	41495.5	45351.8	47751.7	chrom3	-	987308	987991	mRNA	ATPase, vacuolar ER assembly factor, Vma12
ostta07g02940	9.9999e-06	24	21.48	2956	12.5066	23635.5	24641.6	20151.5	20886.6	21114.8	22614.1	22567.4	27300.8	29807	0.906261	19.64	2.05	1.67758	510	2.13166	23925.1	24882.7	22877.1	27264.7	19623.4	21541.8	23775.2	22334.6	25332	26038	20495	27555.5	24322.5	23241.3	27537.5	26002.8	22478.3	23388.4	24418.3	25807.5	19888.5	23687.4	23859.2	chrom7	+	474229	474549	mRNA	unnamed product
ostta16g00870	9.9999e-06	24	22.59	4131	12.3997	33315.3	38802.3	32597.7	28269.6	30722.2	30896.8	31786.3	36444.1	37003.6	0.781262	17.8	28.96	21.4787	528	1.72033	30691.7	36030.2	33221.3	32793.6	33428.1	31049.4	32062.8	33403.2	32655.6	33799.1	29998.3	32026.2	31126.9	30366.5	30818.8	27468.7	28532.1	29897.2	28111.4	27937.6	27836.2	27020.6	25634	chrom16	+	136129	137124	mRNA	PBS lyase HEAT-like repeat
ostta04g00140	9.9999e-06	24	8.65	10453	15.3047	68299.5	61183.4	79910.9	78771.4	74525.8	69157	65870.5	54692.4	62284.1	0.750012	17.8	28.1	20.8408	557	0.689733	80755.9	78166.7	85462	86542.5	79714.6	79930	83705.5	81308.9	83411.5	92054.9	72486.1	80255.9	78493.2	72804.8	86479	68367.6	76865.5	87019.5	74789.2	83162.6	78501.3	80929.6	86178.2	chrom4	+	19976	21112	mRNA	unnamed product
ostta03g03270	9.9999e-06	24	0.57	1827	6.35849	28733.3	29349.4	32010.7	28460.1	24221.1	28546.3	28650.6	28810.9	29817	0.156268	17.8	7.82	5.79983	606	2.08844	29016.9	27636.4	27712.6	27622.8	32839.1	31260.8	33330.9	37227.9	30697.7	35584.8	33441.2	29102.7	27939.6	29360.8	26819.8	25203.5	26523.9	25104.4	26761.6	28004.9	26887.8	24906.1	24401.2	chrom3	-	542499	543650	mRNA	Pseudouridine synthase, RsuA/RluB/C/D/E/F
ostta07g02230	9.9999e-06	24	22.37	3772	4.4261	85221.8	91400.6	84709.4	80969.5	81552.1	84399.1	84436.8	85696.6	88610.2	0.437516	26.8	22.86	1.527	629	0.696857	90262.4	88481	88894.7	91161.8	84942.3	90427.1	99115.4	97645.2	98108.4	95868.8	91076.2	87902.7	86337.1	85554.8	91881.4	83074.8	94635.8	90401.2	82621.8	86317.5	91618.4	93137.5	86568.6	chrom7	+	349785	350885	mRNA	unnamed product
ostta09g00910	9.9999e-06	24	22.14	26263	23.9145	109820	149370	102528	82202.4	86813.2	99442.1	101862	127844	128501	0.343767	25.64	8.63	9.21972	646	0.84652	76312.4	102806	102251	89381.5	81360.4	76799.7	75273.4	76349.6	78674.6	64780.7	75834.3	77921.5	74743.7	78725.7	73279.4	79423.3	72575.7	71955.4	62062.3	66209.9	68264	64433.3	65768.2	chrom9	-	132034	132822	mRNA	unnamed product
ostta05g03900	9.9999e-06	24	23.47	6998	46.2434	15133	24801.9	15927.1	9789.73	9637.46	8976.61	11897.1	20532.6	19501.4	0.937511	34.22	3.36	4.7908	649	10.7598	6031.73	8543.21	10124.4	6579.78	6798.13	5505.92	4721.03	5796.2	6688.54	4780.53	6065.87	8785.45	6322.75	6072.49	6700.5	5551.58	5626.73	4186.22	5778.01	4797.81	5749.08	3753.6	3770.09	chrom5	+	641090	642031	mRNA	unnamed product
ostta06g00710	9.9999e-06	24	1.03	2070	12.7659	16215	17776.2	16748.7	15278.8	14862.4	14508	14165.7	16414.3	19966.2	0.750012	17.8	17.91	13.2833	664	3.28102	20237.6	22149.8	19410.7	20261.4	19942.9	20231.8	20175	18658	21296	17420.5	22861	22278.7	17892.1	22236.4	25940.7	18716.7	23233.1	18281.9	18984.5	24532.8	18796.5	15257.5	16669.2	chrom6	-	114688	115800	mRNA	unnamed product
ostta03g02150	9.9999e-06	24	22.06	4347	12.7416	34116.5	37507.1	31471.8	30422.7	30754.3	31385.6	32048.6	40327.7	39014.1	0.312517	23.04	5.98	5.7408	673	1.88186	35762.4	35723.9	37810.2	38185	31372	31961.8	37007.6	35441.5	35856.2	35083.7	32811.2	42959.4	32631.3	33842.4	41596.6	32738.3	35522.6	33766.4	32792.5	42652.7	36386	36869.2	33762.5	chrom3	-	349966	350730	mRNA	PNPase/RNase PH domain
ostta02g02940	9.9999e-06	24	21.37	13718	18.2268	75262.6	92366.7	67006	60629.5	63158.7	71166.2	76421	88295.7	83057.1	0.437516	34.22	24.83	11.4034	674	1.08167	62311.1	72394.3	72305.4	69328.9	68691.9	63514.7	71351	66723.4	68389.3	67528.8	62949.9	57905.8	59836.5	59026.1	56261.7	56204.1	60997.6	59713.6	56902.3	57050.4	56365.6	51319.7	56083.4	chrom2	-	589544	590488	mRNA	unnamed product
ostta17g02210	9.9999e-06	24	14.97	2476	13.3356	18566.8	15883.1	16645	18003.9	18292.8	21254.5	21715.4	20000.3	16739.6	0.812512	24.02	14.51	14.5221	710	3.7874	18746.4	17090.9	16591.7	16382.2	21170.5	20624.8	17589.9	19073.5	17219.5	22728.8	14806.7	17719.8	17751.3	20174.7	14454.2	18514.7	22384.9	20384.8	20630.9	17106.4	21843.7	17582.3	20594	chrom17	-	380411	381475	mRNA	unnamed product
ostta17g00840	9.9999e-06	24	22.52	5337	8.79127	60707.9	65969.9	58621.5	57133.6	55181.1	57383.4	60477.1	65478.9	65417.7	0.281267	27.38	17.56	20.033	736	1.23564	59564.2	69593.2	59115.9	63753.9	60225.9	63269.5	63267.2	60453.3	63508.3	63666.8	58111.5	55700.7	54215.9	55517.5	61845.1	50992.3	56342.5	64259.4	56176.8	54345.9	54567	62386.6	59097.5	chrom17	-	142692	143429	mRNA	Ribosomal protein L46
ostta02g02010	9.9999e-06	24	12.31	27434	9.51735	288253	278475	286703	299157	301549	321312	318568	252864	247391	0.281267	33.22	17.89	0.762742	753	0.272514	276316	320034	311162	300852	285215	309311	288065	298902	281328	292948	271577	270133	261636	261000	258942	275247	242393	262916	263531	248605	249963	261851	263345	chrom2	+	422766	424898	mRNA	MCM N-terminal domain
ostta07g00710	9.9999e-06	24	20.85	5356	16.2445	32971.1	36644.3	32290.7	25125.2	29492	32028.8	33051.9	42057.2	33078.9	0.853181	29.7	22.77	4.17788	759	2.54698	29800	34112.8	32453.8	31112.9	30939.1	27962.1	30539	29581.9	31898.9	29750.1	30285	33078.3	27169.8	27345.7	33569.3	26039.7	28017.5	27961.6	27268	30753.9	29806.2	28341.8	27612.2	chrom7	+	111522	112422	mRNA	unnamed product
ostta13g02320	9.9999e-06	24	18.05	14813	2.8856	513341	513962	498412	500323	507439	517172	538332	519730	511360	0.531265	34.22	10.97	15.6414	822	0.169721	484324	481860	483078	478161	488988	478795	479519	495344	495364	487473	478367	482410	483854	473845	470852	496278	481863	483033	491548	474548	491803	496882	481265	chrom13	+	398498	399427	mRNA	Ndr
ostta04g00360	9.9999e-06	24	14.81	2666	67.7305	3936.19	2715.97	1668.18	1827.24	7806.05	7087.83	4884.72	3492.27	2007.25	0.000499995	22.8	13.19	12.5305	835	37.1542	2247.39	1310.68	1386.13	1817.75	3695.41	3313.67	2953.92	1754.01	1605.46	1527.17	4305.63	2672.51	2768.77	1428.16	1484.81	1608.62	2387.92	2756.07	2577.7	2543.83	2418.19	1700.95	1425.28	chrom4	-	50751	51182	mRNA	unnamed product
ostta16g00570	9.9999e-06	24	21.12	4207	10.1921	41277.1	47983.1	41165.5	35874.5	34428	43795.5	42744	42155	42071.4	0.687513	20.8	18.28	15.8427	843	2.02023	41727.9	48334.4	43262.2	47775.1	43471.3	47551.5	46884.8	47650	47937.8	48113.7	44002.3	42064.8	41348	36758.7	33943.9	37500.8	35577.9	39592.4	38989	39070.9	33399.2	36923	37862.7	chrom16	-	88305	89471	mRNA	unnamed product
ostta07g00130	9.9999e-06	24	18.93	2760	47.5295	5806.92	5201.34	4506.1	2773.92	3001.81	6451.7	9751.15	8943.79	5825.56	0.0195498	21.96	1.95	1.78425	859	20.1603	4260.84	5550.36	4931.78	3505.21	2535.68	2819.88	4156.06	5303.9	4250.69	3659.09	2838.97	3900.22	4849.64	6042.32	4988.13	5312.09	3453.06	4204.25	4120.58	4317.12	4038.82	4976.9	3983.72	chrom7	+	27636	28272	mRNA	unnamed product
ostta12g03080	9.9999e-06	24	21.96	8063	14.4288	55881.3	65118.6	50222.2	48165	48431.5	56243.2	52003.8	63204.2	63661.8	0.125019	23.06	2.41	2.31561	878	1.68538	52095	60468.8	66007.6	60305.7	55523.9	52620.3	48759.9	51280.3	50397.7	50339.2	55179.1	51745.4	51162.4	50033.9	51940.2	49909.5	53457.6	49191.6	47709	50354.4	46415	47333.4	45954.2	chrom12	+	517526	518077	mRNA	Protein of unknown function DUF4281
ostta03g03900	9.9999e-06	24	7.26	24107	2.69916	893129	890800	892295	950058	905073	867558	869991	886572	882685	0.921891	34.22	12.41	17.6946	884	0.0874106	1.01132e+06	942044	943634	1.01743e+06	981766	952254	998088	980079	977619	1.02243e+06	992160	1.0308e+06	1.04965e+06	1.04551e+06	1.04142e+06	1.06328e+06	1.02433e+06	1.02878e+06	1.04873e+06	997070	1.02484e+06	1.02595e+06	1.06115e+06	chrom3	+	644307	646106	mRNA	Carotenoid oxygenase
ostta08g00360	9.9999e-06	24	1.61	14200	15.6504	90732.2	110107	99545.7	85538.5	80192.2	80069.6	72490.1	96616.9	101298	0.375016	24.48	16.69	17.0238	886	1.12817	78534	82519.3	84737.1	82613.6	82871.6	72870.5	63869.8	71456.9	73363.4	69832.2	86873.4	75775.3	85937.9	82036	74344.2	80068.7	83198.3	77825.9	84063.3	76366	74699.6	82545.8	79878.8	chrom8	-	55287	56267	mRNA	unnamed product
ostta11g00510	9.9999e-06	24	2.44	3134	9.13034	34325.1	35696.2	35591.8	35299.6	33709.7	28902.7	31477.6	36781.8	37141.7	0.343767	21	11.35	9.93125	888	2.36881	37487.2	39141.8	39616.4	40297.2	38941.4	40430.7	40717.2	37421.1	37934.4	42632.6	40142.2	38573.6	33235.9	33897.9	38797.1	32983.7	37431.8	38007.1	34466.8	34457	36942	33749.9	34900.3	chrom11	-	105968	107818	mRNA	Autophagy-related protein 13
ostta01g06600	9.9999e-06	24	21.77	1572	11.3871	13805.1	15341.1	13215	12356.5	12519.4	12906.7	13472.4	15716	14913.7	0.562514	20.02	7.27	6.06439	910	6.2334	14598.8	16479	17622.5	16267	18093.2	14367.9	15522	15378.9	20299.8	15453.3	18129.1	13105.9	13672.8	13035.9	15323.5	12304.6	12320.5	13495.8	10031.5	15307	11112.3	12667.6	11182.9	chrom1	+	1077319	1078296	mRNA	unnamed product
ostta04g05380	9.9999e-06	24	19.97	63759	5.70007	1.11857e+06	1.16554e+06	1.01682e+06	1.08911e+06	1.02956e+06	1.13666e+06	1.15095e+06	1.17534e+06	1.18456e+06	0.656263	17.8	14.84	11.0063	957	0.0923387	1.0364e+06	1.10983e+06	1.09491e+06	1.02826e+06	1.01042e+06	1.09589e+06	1.07362e+06	1.04171e+06	1.00133e+06	991229	1.0102e+06	1.04026e+06	998543	1.02878e+06	1.0028e+06	1.05953e+06	1.05636e+06	1.04799e+06	971821	1.05389e+06	983483	1.06136e+06	1.03864e+06	chrom4	+	901432	905916	mRNA	AMP-dependent synthetase/ligase
ostta07g01590	9.9999e-06	24	19.41	2510	4.2042	59702.1	61105.4	57949.1	57007.6	57527.1	60431.8	62647.6	61392	59556.5	0.343767	21.82	23.12	21.0199	974	1.6929	57534.6	54467.6	58462.8	56772.8	56336.8	54863.1	59236.1	63181	56660	62705	60672.3	55983.5	57936.8	60373.8	54893.8	53948.8	60257.4	53249.3	52819.9	55450.1	62357.9	55763.6	59367.9	chrom7	+	229744	230928	mRNA	unnamed product
ostta10g01330	9.9999e-06	24	21	2614	6.42591	40679.1	41991.9	39705.1	39367.8	36407.7	39799.6	42417.9	43488.7	42253.9	0.812512	34.22	1.25	1.78229	1032	2.85082	36200.2	39580.7	41451.7	41610	37620.3	38246.2	38361.1	34658.1	39662.5	38861.2	37491.9	36320.8	36612.7	34827.5	36560.9	30080.7	32738.2	33083.8	34252.7	34785.7	31604.1	34031.4	33961	chrom10	+	215826	216728	mRNA	Domain of unknown function DUF4460
ostta01g05620	9.9999e-06	24	23.4	2574	9.259	27800	30682	28180.5	26073.2	25596.2	25374.5	26802.4	29714.7	29976.2	0.500015	20.16	5.21	4.3764	1034	4.06605	25430.1	27707.3	27730.2	30218.5	25640.6	27061.8	23301.5	25694.9	25593.2	25367.6	23700.2	24300.8	25001.2	26252.8	26979.2	25175.4	24624.8	23225.3	22128.2	26805.4	24256.1	23785.7	24911.5	chrom1	+	913122	916586	mRNA	Pyridoxal phosphate-dependent transferase, major region, subdomain 1
ostta06g00135	9.9999e-06	24	22.85	8000	27.4826	29109.3	36688.8	25372.5	21037.8	23703	24063.5	24445.1	32241.6	45322.5	0.656263	23.72	26.12	1.81527	1039	3.87008	26847	40325.4	38719.8	27369.1	27605.3	30832.1	25573.9	25525.5	29648.9	22884.4	29404.7	23002	25158.3	24269.8	27738.2	20614.9	27601.3	26519.4	22792.9	24495.4	22419	25065	23068.9	chrom6	-	29377	29730	mRNA	hypothetical protein
ostta09g01760	9.9999e-06	24	23.33	4944	15.2126	32499.3	38524	35228.5	28296	28220.1	26889.7	33008.5	34230	35597.8	0.0117399	24.38	12.22	12.4135	1048	4.65355	22520.5	25997.6	24637.5	24873.6	27057.9	26176.5	24267.4	21639	22181.7	22870	26537.7	24098.8	22051.5	20461.5	20263	20377	22135.4	19670.9	20428.3	21002.2	20598.5	18044	20080.1	chrom9	+	258738	259847	mRNA	unnamed product
ostta08g00010	9.9999e-06	24	13.39	13890	2.37944	583752	544547	576246	585297	589861	597278	598798	594013	583974	0.406266	26.18	15.14	16.5152	1053	0.173748	606050	586177	597805	595632	593438	599648	585770	585295	592398	580666	572078	583207	573338	598308	604940	634908	650213	643216	647295	613381	629032	632013	634341	chrom8	-	329	2773	mRNA	unnamed product
ostta02g03170	9.9999e-06	24	1.45	8573	8.74049	98083.7	102299	101859	101213	90042.2	88894.4	88722.6	104991	106649	0.812512	21.28	16.2	14.364	1084	0.879161	123299	103784	113721	111075	104322	106288	133856	119403	117839	123888	111005	136563	126222	125063	140445	117266	132152	133793	120913	136488	131836	138795	127869	chrom2	-	622659	623747	mRNA	2-nitropropane dioxygenase, NPD
ostta02g05090	9.9999e-06	24	23.63	6331	17.8351	35497.3	42138	35279.9	29873.7	32952.7	29618.9	28098.7	45160.1	40856.7	0.0234598	20.26	13.83	11.6748	1085	3.52485	30781.5	22069.7	28930.8	28539.6	34516.9	30001.4	32045.5	30954.7	34925.8	31533.8	31323.8	32149.6	31830.5	32917.1	29477.4	29743.1	31216.5	30562.3	30937.6	32873.9	32603.5	28501.2	29537.8	chrom2	+	996629	997942	mRNA	tRNA-guanine(15) transglycosylase-like
ostta03g00730	9.9999e-06	24	20.91	3605	16.1293	22350.6	25143	21146.3	17286.9	20566.1	21063.8	21504.1	27775	24320.1	0.9883	22.96	5.96	5.70173	1090	4.64082	23487.3	23032.9	25776.8	25898.7	23449.5	22114.3	23489.2	22366.1	26823.1	23969.4	22915.3	25170.4	21618.9	20313.8	25092	21050.9	21533.5	24315.4	21856.5	25627	25608.8	22109	22588.1	chrom3	-	125912	126571	mRNA	Histidine phosphatase superfamily, clade-1
ostta02g04070	9.9999e-06	24	11.96	56557	5.51666	1.0252e+06	966589	1.01824e+06	1.04138e+06	1.04923e+06	1.12693e+06	1.03882e+06	970819	989626	0.906261	17.8	20.5	15.2042	1092	0.105259	1.03744e+06	986081	997407	938202	1.00163e+06	1.06044e+06	892281	1.02054e+06	984545	1.01356e+06	1.01986e+06	1.03096e+06	1.03428e+06	1.06199e+06	1.03791e+06	1.07071e+06	1.09125e+06	1.11515e+06	1.03461e+06	1.09053e+06	1.08758e+06	1.15095e+06	1.10324e+06	chrom2	-	794025	796004	mRNA	ABC transporter, conserved site
ostta04g02640	9.9999e-06	24	5.35	8679	8.40003	103321	105181	112195	114441	108899	94924.6	90983.1	100047	99897.4	0.00685993	24.72	8.13	8.3739	1102	0.918132	120026	130975	141553	129793	116411	115611	111885	114477	131006	128755	124897	123670	114847	109622	121957	109405	115986	118979	113515	116986	113251	117135	119862	chrom4	-	468394	469143	mRNA	Acyl-CoA N-acyltransferase
ostta08g03020	9.9999e-06	24	18.89	1826	10.9775	16634	17885.3	14339.5	14062.3	16774.8	17116.7	17622.5	18837.9	16433.3	0.281267	23.2	15.09	14.587	1108	6.44732	17185.4	14751.3	12793.7	16218.7	15737.8	12425.6	17511.2	13951.5	15340.2	12659.5	15646.4	20224	17833	19765.9	18823.8	19721.3	17995.5	20399	19370.9	21596	19945.1	17770.7	17598.4	chrom8	+	513137	513550	mRNA	unnamed product
ostta08g03460	9.9999e-06	24	21.14	4550	3.96176	114848	115870	114128	113347	107097	110697	122070	117996	117579	0.500015	24.24	22.65	22.8765	1117	1.0109	110496	113584	111975	114718	109002	111046	118405	114725	107103	127847	110123	106282	107357	109905	105994	107087	104018	112924	104015	105277	107590	116269	105664	chrom8	+	585327	586610	mRNA	unnamed product
ostta13g00900	9.9999e-06	24	19.67	1901	8.74589	21735.9	23056.3	18482.8	18508.3	22091.5	21265.6	22156.9	23722.2	24603.9	0.656263	34.22	21.73	6.98336	1129	4.61172	24481.1	20732.8	24421.1	24383.7	21960.8	24048.6	29572.5	28159.1	27512.5	26306.2	24187.5	25171.5	22661.6	21981.8	27699.4	22878.6	25946.7	24271.2	20805.3	26958.5	23557	23893.7	21474.1	chrom13	+	153146	153937	mRNA	Threonyl/alanyl tRNA synthetase, SAD
ostta02g05180	9.9999e-06	24	2.48	3961	11.0642	35800.1	42605	37232.3	37899.4	36404.8	30481.3	29197.1	35992.4	36588.7	0.750012	17.8	25.05	18.5787	1129	3.21383	35129.4	42412.5	47186.6	42055.9	34778.4	55978.1	41897.5	35112.4	40160.5	36494.6	34742.2	38303.9	28916	27422	35376.7	28611.1	30693.6	34599	27428	33628.6	25938.6	26764.6	24345.7	chrom2	-	1012817	1014238	mRNA	unnamed product
ostta09g01490	9.9999e-06	24	12.25	9020	12.509	72108.2	65606.6	68910.5	71638.7	82240.3	84953.9	74216.4	63222.4	66076.7	0.750012	18.26	7.29	5.54648	1134	1.60551	70631.7	78970.6	73290	67477.7	70046.4	75113.9	66641.5	72475.4	65553.7	68874.9	72662.7	71959.8	66858.6	69845.3	68959.2	70005.8	72337.8	71248.4	68133.5	67443.1	72418.3	73083.9	70496	chrom9	+	219008	220519	mRNA	hypothetical protein
ostta07g02000	9.9999e-06	24	23.16	7617	12.6158	60376.5	66703.1	65077.9	53503.1	51640.8	54457.7	60775.9	63120.7	67732.7	0.750012	21.14	10.25	9.02854	1138	2.34195	48592	57355	65693.3	63881.1	55489	63766.1	56076.2	53990.2	50166.7	47956	49563.5	44221.5	42881.6	43694.6	44990.7	41809.1	46779.6	44941.2	36083.2	42166.8	41729.4	38262.5	37527.8	chrom7	-	317623	317979	mRNA	unnamed product
ostta06g00660	9.9999e-06	24	21.36	8950	12.0524	74258.8	81367.5	70252.9	65421.2	66257.2	67651.7	78263	82085.4	82771.2	0.921891	34.22	21.38	6.48432	1139	1.69265	67291.1	67991.2	72534.1	75057.4	67231.9	78726.6	72920.2	70532	71546.7	70582	66828.4	66332.8	63178.8	62021.4	65338.7	65938.1	63182.5	69027.8	59245	67926.2	60244.3	62556.5	61461.7	chrom6	-	108508	109299	mRNA	unnamed product
ostta02g00035	9.9999e-06	24	13.5	8973	13.8294	64883.6	58278.6	60957.1	64432.7	72566	74158.9	71430.8	65082.6	52161.9	0.781262	21.22	13.35	11.8036	1142	1.65121	69161.2	60396	73521.9	76660.3	78077.9	80808.3	81848.6	80128.8	64276.3	91321.6	67909.7	66292.5	57702.8	62097.9	65560.4	57692.2	67756.8	66444.8	62587.2	66044.9	60314.7	66017.6	68085.8	chrom2	+	6854	8185	mRNA	hypothetical protein
ostta05g00010	9.9999e-06	24	21.36	10771	6.92928	155442	161562	147326	149074	143684	147285	159158	169022	166424	0.98439	20.9	9.64	8.39483	1154	0.759109	152020	141318	144951	145745	148846	152297	147934	152437	145345	154461	147115	150112	152736	146638	148379	158794	151845	152782	160760	148598	165883	159267	168205	chrom5	-	208	1185	mRNA	HAD-like domain
ostta18g01370	9.9999e-06	24	22.44	5084	63.9925	7944.69	11730.3	8742.36	3346.76	3122.04	3345.12	8132.39	13133.5	12005	0.0781492	21.56	2.03	1.82362	1174	20.0214	5863.72	7580.1	8728.76	6739.81	3599.62	3712.25	5224.55	6751.83	8312.06	5927.4	5254.37	6303.12	5154.62	6069.45	7771.24	5500.45	5803.94	4124.21	4688.13	6230.61	5160.82	5036.72	5327.74	chrom18	+	248561	250810	mRNA	Protein of unknown function DUF3506
ostta15g00240	9.9999e-06	24	10.89	5222	13.622	38335	36990.2	39118.1	40694.7	45440.3	42245.2	39294.8	32613.2	30283.9	0.375016	21.28	18.31	16.2349	1194	3.43653	34744.3	41500	33405.6	34709.1	36050.9	35286.2	36408.8	34264.3	35434.6	34147.4	33682.6	31942.2	37073.1	35692.1	34950.5	33816.8	35419	34892.5	35183.5	27873.2	34443.8	35230.4	32969.3	chrom15	-	38765	39214	mRNA	unnamed product
ostta06g02620	9.9999e-06	24	21.7	6323	13.8718	45581.7	48851.3	44753.2	41506.2	34912.6	44966.8	46178.8	52381	51103.9	0.812512	34.22	2.73	3.89253	1225	2.73681	44760.2	54025	52439.3	50380.4	48700.8	48347.2	46277.9	44598.3	51388.7	43642.1	39809	51758.8	44503.2	40332	48880.5	40386	30688.1	46162.1	29536.3	51381.1	34054.3	43167.3	44266.2	chrom6	-	437492	438103	mRNA	unnamed product
ostta10g01540	9.9999e-06	24	17.87	11673	11.1092	105075	112686	96365.1	89713	99178.6	121438	113360	109160	98699.8	0.687513	34.22	4.4	6.27367	1257	1.22518	102598	107737	113505	107913	97810.7	94233.2	96831.2	109283	93809	101456	97431.9	109383	101078	98779	109482	97593	101580	102508	100632	107639	98736.3	100681	109044	chrom10	+	246880	247359	mRNA	PLC-like phosphodiesterase, TIM beta/alpha-barrel domain
ostta03g05080	9.9999e-06	24	22.08	6973	4.02734	173142	179912	182748	157337	164559	174592	173467	175659	176858	0.156268	17.8	16.66	12.3562	1263	0.727338	173647	183044	170341	168486	171444	160830	147500	162479	168228	152718	171239	163786	181629	179337	176042	193473	192274	185064	175044	168878	184787	172478	191133	chrom3	+	834240	835400	mRNA	Radical SAM
ostta02g05030	9.9999e-06	24	0.97	6707	13.5381	49541.5	56123.5	52039.8	49643.7	43745.3	43623	43045.7	52163.5	55947.7	0.0781492	21.52	10.22	9.16393	1277	2.92119	43715.1	52549.7	51983.1	53045.3	48838.7	42227.6	34327.5	32790.4	45568.1	35342.1	43845.8	48551.1	40537.2	40819.2	45272.8	44757.3	47359.8	44248.5	41280.4	41339.1	42074.3	41160.7	43812.8	chrom2	-	983173	984903	mRNA	Tetratricopeptide-like helical
ostta15g02570	9.9999e-06	24	22.94	10881	58.7632	18516.7	31595.7	12747.4	10656.7	11907.6	9504.9	9029.38	44184.4	18507.5	0.187518	19.76	18.44	15.1823	1312	9.74444	13464.1	15699.5	14834.6	10341.9	10669.8	17985.6	10809.1	10820.7	12810.7	13560.3	9759.02	11027.5	16556.9	15332.9	12633.7	15109.4	10879.4	10843.1	24983.8	10107.3	14799.6	13215.4	13429.8	chrom15	+	449940	456268	mRNA
ostta05g04260	9.9999e-06	24	2.31	3050	8.73623	34912.1	38085.9	40609.3	33943.7	31681.4	32263.9	32271.2	35773.5	34667.7	0.187518	24.18	0.43	0.433225	1325	3.86059	34321.2	32527.6	38657	36627.5	34625.3	34828.6	31063.4	33755.1	37303.9	31572.1	37823	35145.7	32789.6	32535.4	33895.4	33283.5	40562.6	34243.8	33942.7	34201.1	34148.5	32163.4	29370.7	chrom5	-	704196	706255	mRNA	unnamed product
ostta16g01970	9.9999e-06	24	19.12	10390	7.73946	134247	136828	131100	120470	124382	137686	151054	138838	133619	0.96876	34.22	2.86	4.07788	1340	1.0096	132726	135650	135141	135554	141052	125696	157189	152353	136474	157016	140566	125282	136247	120670	126883	126220	122808	123316	127471	126883	120740	118904	127863	chrom16	+	336074	337201	mRNA	Carbohydrate/puine kinase, PfkB, conserved site
ostta03g03010	9.9999e-06	24	18.5	8332	9.39954	88642.7	90655.8	84616.6	78506	83362.8	92316.5	102591	90896	86196.5	0.98439	23.02	14.3	13.7161	1346	1.77693	75748.8	81039.3	85392.5	75094	82723.2	83436.8	85504.7	79624.4	81658.1	95472.1	82332.1	71148.1	75117.7	73471.6	67762.6	70849.8	70675.7	70452.5	67209.4	67545.4	66143.2	67330.2	66490.2	chrom3	-	490927	491574	mRNA	Ribosomal RNA methyltransferase FtsJ domain
ostta06g01120	9.9999e-06	24	22.02	50208	8.69726	577285	614678	556342	520278	537548	549655	566871	626590	646319	0.843762	34.22	17.85	1.45112	1381	0.289924	476332	554505	515422	523577	517418	502112	501270	471154	506208	457184	484494	512774	462409	454722	477477	460128	448002	466643	419231	458159	442249	431911	412266	chrom6	-	186136	187539	mRNA	unnamed product
ostta07g02260	9.9999e-06	24	16.32	15272	20.8738	73163.6	69691.4	58230.9	64023.1	70703.8	96850.3	86206	77595.7	62007.7	0.140649	22.24	17.98	16.6615	1398	2.30423	60670.9	62272.7	59714.7	65438.2	61548	67387.8	62127	63220.8	62124.1	61112.2	61478.8	69428.7	66527.3	55620	60626.2	50731.5	55679.1	61362.8	56638.6	61496.8	53047	57056.6	60121.6	chrom7	-	361381	363639	mRNA	unnamed product
ostta02g04740	9.9999e-06	24	7.68	21316	12.4367	171395	156369	181361	197624	195697	161823	149936	160327	168027	0.687513	29.88	9	11.205	1401	0.890545	157319	185476	207046	218132	175452	160608	145428	146290	154017	154319	146600	181055	145380	133974	156930	133692	137128	146339	142293	147085	143184	145180	155418	chrom2	-	939290	940810	mRNA	Lipopolysaccharide-modifying protein
ostta14g02360	9.9999e-06	24	19.9	7284	8.05678	90408.3	94261.1	81062.5	85013.1	86533.9	89188.3	94566.3	100233	92407.5	0.500015	34.22	18.29	2.07849	1402	1.73204	80945	100455	97310.8	89399.5	86015.3	86300.4	79723.2	82643.5	71643.9	67856.4	72771.1	80661.6	74193.9	74907.2	86388.2	82537.4	77080.8	78917.1	72544.1	82501.4	75653	74191.4	87093.9	chrom14	+	423248	424408	mRNA	RmlC-like jelly roll fold
ostta03g01750	9.9999e-06	24	14.03	823	12.5078	6579.89	5511.64	6156.03	6418.13	7085.7	7386.12	7826.05	6043.4	6212.02	0.0117399	23.12	12.51	12.0513	1414	15.7958	8951.72	5899.81	6937.31	7445	9813.35	12020.6	10529	9123.21	7608.75	9215.61	11106.2	8034.49	9641.99	8932.46	8343.1	6731.3	10400.6	10894.9	10785.5	8305.08	9371.06	7708.42	8090.06	chrom3	-	293305	293733	mRNA	Signal transduction response regulator, receiver domain
ostta12g01950	9.9999e-06	24	20.46	6706	4.1373	162086	169158	161041	152301	155692	162621	167261	165283	163333	0.937511	17.8	24.3	18.0225	1418	0.965833	146816	167321	159309	169326	150924	163967	156309	148448	143932	151318	141127	146125	139715	141145	138434	145342	136008	137143	148489	141717	135509	130695	137654	chrom12	-	312826	313368	mRNA	Erv1/Alr
ostta04g01850	9.9999e-06	24	18.99	9452	44.6872	21151.5	23213	14755.7	11707	13939.7	24829.4	31226.9	31561	17979.1	0.140649	29.52	17.64	21.6972	1434	10.0625	14251	16525.4	11234.7	10414.1	11916.8	18484.3	16777.6	20065.7	13395.8	12700.5	12460.9	12137.3	14421.9	15708.7	13438.6	16046.5	14196.2	15564.8	15096.3	12547.5	12566	14443.6	13378.6	chrom4	-	320145	322823	mRNA	Transport protein XK
ostta04g01995	9.9999e-06	24	8.38	6003	5.24478	114457	109101	122964	119152	116230	117319	113397	102909	114581	0.0312697	34.22	8.13	11.592	1441	1.12973	127553	115029	120189	126181	126904	129950	127841	130061	123706	134701	128850	118971	119386	130484	129783	116863	133706	135555	134164	132145	132083	132763	126841	chrom4	-	350635	351975	mRNA	hypothetical protein
ostta12g00480	9.9999e-06	24	10.71	3580	42.8393	8356.81	3543.98	9680.39	11287.4	10972.1	10822.2	10628	4347.29	5573.12	0.218768	20.78	13.5	11.6888	1453	12.8508	11306.7		11871.5	21233.8	12020.6	9872.54	14808.4	12546	5452.39	14414.8	13917	9363.09	11631.7	10900.6	11150.2	10880.5	11676.2	9864.53	10771.4	5085.48	9890	9740.62	10349.3	chrom12	-	72034	74217	mRNA	5'-Nucleotidase/apyrase
ostta09g03490	9.9999e-06	24	8.73	20765	6.14395	337975	322709	359405	357607	352363	344786	341491	305863	319576	0.500015	27.68	5.63	6.49327	1462	0.397948	367385	387527	402731	385577	419964	363390	381695	366473	384320	407127	431516	362338	377794	360740	335855	332008	344843	338265	362978	343177	339688	326010	328455	chrom9	-	533988	535568	mRNA	unnamed product
ostta08g01610	9.9999e-06	24	0.06	13358.6	25.9977	51383.7	68247.1	51213.8	45262.9	44226.6	41529.9	41700.7	57774.2	61114.4	0.281267	25.56	0.74	0.7881	1470	3.83867	38294.5	45477.2	41412.8	45290.5	42330.9	33498.8	37114.1	35964.1	39414.4	37074.1	37671.2	40354.5	38246.9	35886.8	41967.7	36292.8	42053.3	37247.4	40487.8	34677.9	35642	33046	31327.6	chrom8	+	280712	282010	mRNA	unnamed product
ostta07g03710	9.9999e-06	24	21.79	3895	10.3468	37644.3	42607.7	35793.4	34159.2	33122.3	36524.2	38149.4	40571.7	40226.5	0.125019	29.66	6.38	7.88462	1489	3.76715	39525.9	48556.2	40655.1	47368	41707.3	42847.5	41629.4	42816.4	45012.5	40713.5	40184.9	42698	35926.7	35778.7	37424.1	37272.6	39590.4	36078.7	33913	36861.3	30559.3	36186.6	35788.9	chrom7	-	609121	609921	mRNA	unnamed product
ostta13g00670	9.9999e-06	24	20.65	105403	8.3895	1.25637e+06	1.29918e+06	1.16773e+06	1.1544e+06	1.16352e+06	1.23033e+06	1.25004e+06	1.43687e+06	1.34887e+06	0.250017	17.8	10.29	7.63175	1500	0.124069	1.209e+06	1.2742e+06	1.27622e+06	1.21156e+06	1.12504e+06	1.14865e+06	1.17004e+06	1.16287e+06	1.1867e+06	1.0906e+06	1.34734e+06	1.14234e+06	1.21646e+06	1.37833e+06	1.18876e+06	1.36341e+06	1.33147e+06	1.16239e+06	1.08176e+06	1.25672e+06	1.16111e+06	1.18537e+06	1.13665e+06	chrom13	+	115481	116167	mRNA	Ribosomal protein L7Ae conserved site
ostta13g00110	9.9999e-06	24	22.95	6968	79.9958	8710.46	15274.6	5879.51	4991.79	2411.65	3207.71	7279.23	16608.1	14031	0.000159998	24.3	2.44	2.4705	1520	19.1908	7920.45	9108.95	8799.61	7812.36	6026	4884.86	7219.36	11661.8	8845.19	6584.26	6859.89	7281.21	6250.48	9653.11	8908.89	9474.8	8836.29	7498.22	5121.55	7487.45	8297.38	9320.01	8318.27	chrom13	-	15251	16877	mRNA	Myb domain
ostta02g05390	9.9999e-06	24	19.99	77173	10.5219	733448	807460	693423	637595	684020	723626	784080	824285	713094	0.9922	32.38	1.96	2.64437	1528	0.231463	660149	699569	691497	700022	680284	678936	674651	664631	672099	662708	679853	682319	674654	672117	665866	643016	639669	628471	626865	632188	615127	610895	627842	chrom2	+	1042996	1045578	mRNA	Quinonprotein alcohol dehydrogenase-like superfamily
ostta01g05670	9.9999e-06	24	20.24	12584	4.39349	286424	287026	285183	278835	266376	282824	305415	300060	285672	0.750012	21.04	2.84	2.48973	1530	0.538923	283900	273652	281628	279712	280510	279660	303911	290971	304887	312332	280509	284690	277934	274868	294095	253686	282130	277470	266874	284805	268985	293039	299445	chrom1	-	924440	925639	mRNA	Transcription termination and cleavage factor C-terminal domain
ostta03g04060	9.9999e-06	24	19	17012	7.49588	226951	238094	213182	211102	200350	250699	245815	225901	230469	0.95314	34.22	17.98	1.63648	1602	0.705126	227194	227216	237811	231145	207871	256198	267033	260026	237723	298388	206199	239487	203093	193789	230960	193772	200649	232177	196958	232093	204328	222489	218854	chrom3	+	673878	675443	mRNA	RNA (C5-cytosine) methyltransferase
ostta01g03950	9.9999e-06	24	20.88	8530	22.335	38191.2	45676.2	37621.1	30207.5	26707.9	35407.1	48310.9	43395.4	38203.6	0.00391996	24.84	2.06	2.1321	1603	4.14833	38642	39931.6	39757.5	35185.8	31961.5	39110.5	36100.6	41468.6	39225.7	40884.4	36719.5	38633.2	36715.8	41128.1	38271.5	41250.6	40514.7	35459.7	38330	36132.2	38828.9	42326.6	42187.4	chrom1	-	625532	627238	mRNA	Mitochodrial transcription termination factor-related
ostta09g04390	9.9999e-06	24	20.99	4282	9.93309	43108.4	48425.8	42698.8	35234.8	40656.9	41849.8	45026.9	44396.2	46578.1	0.500015	22.1	4.6	4.23583	1611	4.21185	38249.2	45317.4	50257.1	45025	38436.5	47432.2	44023.8	40796.5	44287.2	45407.3	39434.6	41109.2	29707.1	32628.9	38249.1	31068.6	35171.9	31286.7	29039.7	35312.6	33418.8	31074.7	32998.1	chrom9	+	691575	692612	mRNA	unnamed product
ostta02g00630	9.9999e-06	24	22.47	7426	23.2947	31878.6	39034.4	31192.5	24490.8	25898.2	25672.6	32331	38370.7	38038.3	0.0312697	22.32	21.67	20.1531	1615	6.2018	26040.8	28007.2	29446.2	24837.3	24213.6	25233.9	27612.2	27369.1	26099.2	24891.1	25893.7	24733.8	27663.7	27580	25313.8	27817.6	24724.9	24309.6	23845.6	23487.4	30532.5	25706.5	23579	chrom2	-	143372	143743	mRNA	Nucleotide-binding, alpha-beta plait
ostta02g02780	9.9999e-06	24	0.44	12169	18.736	64949.9	78389.4	68964	59644.9	57894.2	49860.3	57950.9	70506.9	76388.6	0.906261	21.14	3.15	2.77462	1622	2.42812	66800.8	85180	80375.9	75845.6	67346.4	72415.5	65643.6	62689.8	74742.4	59944.7	63748.9	66205.5	63992.2	63726.8	70915.2	62886.4	66847.9	62846.2	62165.5	65941.4	61528.4	55873.1	58755.8	chrom2	+	567533	569431	mRNA	Beta-lactamase-like
ostta02g03920	9.9999e-06	24	17.45	2016	6.07545	33182.7	35555	31414.5	30249.3	32768.7	36095.6	34775.9	32704	31898.9	0.375016	21.86	2.91	2.65053	1623	5.04076	32197.5	42094.4	34775.8	32437.9	31109.6	34432.1	32998.5	37515.1	29079.2	34532.2	30977	25903.5	34676.8	30307.8	31539.8	32598.6	31660.7	29492.1	32367.4	33102	31721.1	27986.7	27036.6	chrom2	-	767291	768778	mRNA	unnamed product
ostta04g04520	9.9999e-06	24	13.04	3917	5.66729	69116	61258.6	68710.5	70639.2	69701.9	74284.7	75244	64576.9	68511.8	0.171898	20.22	14.41	12.1404	1678	2.30996	72641.9	67899.3	64863.3	71752.7	70877.8	75984.6	74139.4	73030.5	70464.7	73305.3	72571.2	73168.6	73233.7	70744.4	73257.5	71338.7	74232.2	75984.6	73889.6	72221.8	73257	78354.3	73551.1	chrom4	-	760699	762150	mRNA	Major facilitator superfamily domain, general substrate transporter
ostta20g00470	9.9999e-06	24	20	3056	6.08539	50218.6	51815	48881.3	46890.7	47924	48011.7	55677	51956.7	50592.6	0.921891	29.34	26.37	8.23733	1679	3.28456	51117.9	55217.5	48489.6	51457.4	51444.2	44000.1	53195.5	53039.5	51564.2	53975.9	51819.9	53520.7	50689.3	50197.7	52568.1	50760.3	54955.8	49483.6	50671.6	53123.3	48923.8	45449.5	50046.6	chrom20	+	79598	80410	mRNA	Superoxide dismutase (Cu/Zn) / superoxide dismutase copper chaperone
ostta03g05040	9.9999e-06	24	2.73	4737	5.13953	92168	104391	101979	91009.7	87488	86664.9	88539.4	88596.8	88675	0.500015	24.36	5	5.075	1695	2.6137	64850.7	83301.1	81705.4	78912.1	78958	69833.4	76003.5	71218.1	71471.3	75243.5	64627.7	61253.9	57851.1	54841.8	58697.8	55169.1	54672.4	60185.8	54625.2	53973.9	54132.7	56328.6	53708.9	chrom3	+	830654	831133	mRNA	P-loop containing nucleoside triphosphate hydrolase
ostta08g00950	9.9999e-06	24	20.66	4127	9.06113	45546.2	49296.5	39432.1	41874.1	41222.6	45776.7	47328.3	48540	50899.1	0.656263	27.36	20.57	23.4498	1701	4.16801	40810.8	39213.6	47741.7	41573	39533.1	44826	46706.7	45865.4	42211.9	44085.6	37678.6	43329.8	39387.6	39016.4	42693.8	36515.4	39869.4	42196.7	33576.2	36970.8	36788.8	40192.1	37865.8	chrom8	+	162828	163565	mRNA	unnamed product
ostta08g01155	9.9999e-06	24	23.46	4619	16.5813	27856.6	32210.8	25326.2	24541.4	25276.6	23845.9	24496.8	30025.2	37130	0.375016	20.5	4.68	3.9975	1708	5.644	30262.2	33315	34969.5	33568	26833.8	28280.7	31936.4	31788.1	40826.7	32040.7	28831.7	38404	24559.8	26850.2	35002.9	24990.4	28022.2	27190.1	26144.8	30775.6	27249.8	28075.9	26112.8	chrom8	+	193389	195014	mRNA	hypothetical protein
ostta04g04840	9.9999e-06	24	22.16	20632	19.5567	105498	118379	115646	84851	82598.7	88907.7	110810	125058	117734	0.96876	17.96	3.9	2.9185	1715	2.25507	76050.9	82656.1	80499	82333.4	75827.2	68127.4	71176.3	71935.4	79364.6	70589.3	80338.9	72543.4	82557.4	81218.4	76004.6	78629.4	79928.4	70839.8	79513.2	70045.7	80399.7	70748.6	67844.6	chrom4	-	822798	823874	mRNA	unnamed product
ostta13g00590	9.9999e-06	24	0.29	3861	13.7087	28164.7	33985.5	28557.4	26592.5	25117.7	24656.4	25079.8	29739.1	31588.8	0.562514	20.14	9.5	7.97208	1753	5.93978	29512.9	30380.8	28150.4	30473.3	28882.3	21098.7	27581.2	26528.6	32710.1	40420	29231.5	30788.4	27638.8	28620.5	32383.2	27133.2	30022.6	27298.7	26497.6	33076.7	30365.2	31393.5	28608.5	chrom13	+	100736	101434	mRNA	Serine hydrolase FSH
ostta15g00160	9.9999e-06	24	10.22	7854	15.017	52300.7	45747.3	56826	54753.1	61947.9	57410.9	54663.6	38095.7	48961.4	0.171898	23.66	13.49	13.2989	1757	3.11521	56400.8	53873.8	54589.7	49998.6	60715	54977.2	52393	53020.9	53352.4	53553.4	61851	62946.3	66205.1	59441.4	54478.2	56992	58487.8	54513.4	58648.1	54771.4	56305.7	54078.6	55623.7	chrom15	-	26994	27323	mRNA	unnamed product
ostta03g02580	9.9999e-06	24	21.5	11395	20.3077	56111.8	73527.5	51245.2	43474.4	45018.2	52922.1	57634.8	64274.8	60797.5	0.500015	20.82	1.82	1.57885	1768	3.50067	50504.6	56026.5	59947.7	61714.2	47954.5	48864.2	50705.8	54555.5	51138.5	53042.7	46360.9	53631.7	47851.9	50974.5	51254.2	49920.1	44171.4	47715	45078	50243.4	45827.2	45199.7	48924.4	chrom3	+	412878	415004	mRNA	Pentatricopeptide repeat
ostta17g01240	9.9999e-06	24	23.88	6764	6.28832	107565	121476	115317	98735.4	101622	104147	104398	105742	109079	0.750012	31.2	6.18	8.034	1782	1.58759	112245	111403	118544	115007	116057	113007	110705	105482	119042	117315	115897	122763	117234	110927	115622	108943	110024	105692	110106	111545	110718	103659	99703.8	chrom17	-	201815	202681	mRNA	Cyclin-like
ostta01g03670	9.9999e-06	24	19.29	22074	52.5342	42018.3	67890.3	22895.1	22758.1	29066.1	40405.8	43190.5	86857.8	23082.6	0.000199998	25.2	12.86	13.503	1783	6.56798	27146.8	24765.8	24253.2	29584.8	31951.1	32321.7	28708	23212.6	26085.4	22443	31280.3	25770.4	31198.2	27270.4	24540.7	25262.2	26559.4	26484.8	31786.7	30934.3	26192.8	22933.5	23691	chrom1	-	584907	585461	mRNA	unnamed product
ostta11g02700	9.9999e-06	24	22.17	27900	9.23191	302213	342136	284273	283126	277766	284009	291132	343064	312197	0.500015	17.8	20.39	15.1226	1817	0.612379	296712	313341	309700	311169	295643	288064	311360	306791	288137	302922	287165	305996	289405	300910	290993	311782	295315	283569	290904	284433	283546	297531	278981	chrom11	-	485062	485817	mRNA	Trypsin-like cysteine/serine peptidase domain
ostta03g00840	9.9999e-06	24	19.89	8603	46.9792	18312.4	19100.9	13202.5	7583.23	13298.7	13861.1	24164.4	32196.5	23091.7	0.625014	22.74	18.17	17.2161	1821	14.833	12276.7	18016.7	10244.5	6203.85	13499.6	10886.3	13848.8	13955.1	11228.3	10435.9	13473.8	10250.2	14954.5	13438.2	13009.4	12577.3	14156.4	9893.43	17070.1	10740.9	11876.9	10623.7	9703.24	chrom3	-	147102	148601	mRNA	Myb domain
ostta01g04410	9.9999e-06	24	4.17	8616	6.82632	126217	129762	135389	128944	125579	121045	110058	126079	132882	0.656263	22.44	11.46	10.7151	1825	1.60049	114028	123506	117628	119959	129066	127061	111002	113684	118130	123634	109938	113018	114493	120150	104433	114666	107448	107097	121131	95667.6	112541	102198	102152	chrom1	+	714798	715442	mRNA	Ribosomal protein L21
ostta09g00720	9.9999e-06	24	20.09	2884	13.8429	20833.8	24561	19640.9	16461.3	18357.5	21591	22820.6	21967	21271.2	0.00685993	22.76	11.95	11.3326	1826	8.28234	22046.9	18197.3	19236.2	24754.5	19216.1	25590.2	24860.4	21579.9	21428.2	24135.8	22775	21998.4	23634.8	20740.8	20528.9	18308.7	24488.3	24487.9	25118.5	22595.2	21793.5	20312.4	19250.6	chrom9	-	103522	104244	mRNA	unnamed product
ostta18g01020	9.9999e-06	24	6.73	5097	4.27364	119266	118725	126644	123608	122198	115835	114452	114628	118038	0.531265	23.48	5.63	5.50802	1834	1.6612	110402	119360	129714	125323	109279	127738	110833	103740	107684	114798	103862	114790	105417	101550	112035	98151.3	109124	111566	104453	106302	105014	102966	105152	chrom18	+	187267	188727	mRNA	unnamed product
ostta17g00180	9.9999e-06	24	21.77	3318	6.81067	48717.7	48275.6	47954	46731	43439.2	47176.8	49264.3	53999	52901.6	0.625014	17.8	5.44	4.03467	1838	4.05305	45348.6	49779.7	50901.8	53441.2	50321.2	43234.4	48421.2	44530.9	44384.4	44129.8	44308.5	41249.4	45237.9	44725.3	42820.5	48011	47125.7	42220.5	41164.9	41289.9	42339.5	47466.9	40563.5	chrom17	-	29837	30229	mRNA	unnamed product
ostta05g02440	9.9999e-06	24	20.92	5133	16.9631	30259.8	31780.2	25053.1	25330.3	26429.8	28341.9	29308.1	39375.1	36460.1	0.0273697	22.76	13.99	13.2672	1850	6.54863	28250.2	26128.1	26410.4	29635.8	27207.7	33016.5	31817.2	28623.6	28958.7	26927.7	30432.3	30691.4	27560.7	26973.7	28822.3	27340.7	29310.9	27995.1	30127	31189.7	24533.5	24092.6	23708.1	chrom5	+	402629	402847	mRNA	unnamed product
ostta03g04300	9.9999e-06	24	23.29	24652	43.6375	56492.7	84125.8	53666	39517.3	35834.3	39500.8	42798.9	72131.2	84367.4	0.187518	17.8	0.44	0.326333	1866	4.53898	41110.6	48811.4	52880.5	38761.3	41604.4	38294.4	39875.2	41368.4	46576.6	39004.3	42568.1	43372.5	41798.9	44549.1	36867.9	41651.2	42396.2	41092.1	37611.3	32777.4	38792.6	34157.1	39622	chrom3	-	709785	711290	mRNA	3'-5' exonuclease domain
ostta16g01480	9.9999e-06	24	17.99	6526	7.82971	83349.2	78179	79817.9	73419.1	78232.4	92225.9	91671.2	87265.9	85982.1	0.562514	34.22	9.29	13.246	1875	2.2991	81553.5	80407.8	80839.2	85438.9	91738.8	78059.6	86369.8	86667.4	87130.3	95662.3	93794.5	74266.5	82896.4	76256.4	77098.2	77438.6	84236.2	73623.6	80149.9	77898.6	76193.9	70954.1	77056.3	chrom16	+	249831	250685	mRNA	Tetrapyrrole methylase, subdomain 2
ostta04g01190	9.9999e-06	24	17.23	17077	4.42616	385820	395383	367192	365070	384642	409592	396143	392639	375902	0.96876	17.8	7.18	5.32517	1886	0.5052	373318	355617	368974	368949	365695	367647	356249	375065	364999	359138	369152	384856	379079	366881	371494	390467	387511	386423	363984	386966	386944	390273	366623	chrom4	+	207237	208637	mRNA	RED-like, N-terminal
ostta05g03910	9.9999e-06	24	12.33	8589	8.92375	96248.7	75642.6	95540.4	99082.8	104831	104499	102328	92610.7	95456.1	0.687513	33.74	12.67	17.8119	1899	1.96538	96622.7	92362.6	92067.1	94093.3	102908	97775.7	91951.6	100743	88040.9	99394.6	96290.6	86759.2	95753.9	100271	96914.1	101675	103646	101610	98973	90736.9	95342.6	96738	101654	chrom5	-	642072	643997	mRNA	unnamed product
ostta06g02510	9.9999e-06	24	14.99	9240	25.4566	36297	28190	32453	35715.9	33639.1	44019.9	58345.8	28941.6	29071	0.406266	34.22	20.17	4.75906	1918	4.97504	38552.4	27196.3	28543.5	32762.5	36512.4	42631.8	50176.1	44758.1	33929.8	56292.3	36124.2	31294.4	35211.3	37270.8	38084.5	36180.5	39775	39922.3	38327.2	39536.5	39720.6	41990.6	41913	chrom6	-	415975	416412	mRNA	unnamed product
ostta09g01310	9.9999e-06	24	18.67	6441	8.46083	76127.3	87103.9	73658.8	59876.1	74642.1	85769.2	76678.1	76319.7	74970.5	0.843762	34.22	4.6	6.55883	1942	2.71325	71574.7	82490.3	84768.9	80138.5	75793.1	78711.7	65582.9	72083.3	71712.8	68366.3	73862	82411.7	71577.5	71772.6	70332.5	69088.2	72362.7	63823.6	64196.3	68013.9	65224.6	60091.4	62237.6	chrom9	+	195983	198175	mRNA	unnamed product
ostta06g02230	9.9999e-06	24	21.87	13087	15.844	82599.1	98560.5	84034.4	60464.7	75999	76216.3	80114.5	90046.4	95356.9	0.187518	21.84	3.61	3.2851	1942	2.31252	83977.8	76409.6	93393.9	93987.4	87892.6	93757.7	90307.3	86049.5	91556.1	76586.5	81657.5	88758.8	78415.1	82656.1	79085.1	80497.4	81315.6	89682.4	81977.7	93957.3	77486.2	73410.9	68670.9	chrom6	+	369364	369916	mRNA	unnamed product
ostta01g03900	9.9999e-06	24	22.58	12928	5.68144	227548	236027	231936	207719	215360	226434	223141	233095	246671	0.96876	25.64	29.26	7.25943	1975	0.872168	226447	236910	248087	245005	233077	237980	234564	229453	251792	219584	233190	234244	213993	204100	230308	206967	216809	235057	202617	235347	207506	219383	205863	chrom1	+	619836	620973	mRNA	Pre-mRNA-splicing factor 38
ostta06g01040	9.9999e-06	24	0.24	22494	25.4531	88374.5	114694	101232	69890.6	67750.6	70016.7	78392.5	99697.5	105322	0.156268	19.94	7.35	6.10663	1997	2.80829	71110.8	84683.9	84890.5	80142.5	71822.7	73880.8	67321.3	68939.1	79559.9	72317.2	71940.8	68092.8	69302.9	73767.3	70149.7	70616.2	66753.6	66943.6	65698.9	65587.1	66282.4	62721.9	63022.4	chrom6	-	171872	173958	mRNA	unnamed product
ostta09g01240	9.9999e-06	24	1.94	52340	4.12983	1.26737e+06	1.29954e+06	1.29434e+06	1.2605e+06	1.27544e+06	1.18305e+06	1.21091e+06	1.28546e+06	1.32969e+06	0.812512	27.56	4.13	4.74262	2003	0.169633	1.18079e+06	1.22788e+06	1.2547e+06	1.22309e+06	1.2575e+06	1.18049e+06	1.16654e+06	1.1585e+06	1.17612e+06	1.09071e+06	1.2041e+06	1.18541e+06	1.23558e+06	1.18829e+06	1.17594e+06	1.23808e+06	1.16082e+06	1.14875e+06	1.16426e+06	1.13641e+06	1.15594e+06	1.09302e+06	1.15516e+06	chrom9	-	183324	186191	mRNA	unnamed product
ostta04g03120	9.9999e-06	24	5.03	9849	14.6728	67124.3	68172.3	87452.9	72982.7	71629.5	56843.4	58504.4	59381.8	62027.7	0.0273697	24.56	10.55	10.7962	2010	3.16844	63438.2	63371.7	66031.9	69160	68358.4	64023.1	60197.3	63075.6	62527.4	65704.4	70083.9	59608.7	68361	63282.6	59869.5	58322.2	67243.9	61890.4	66884.3	58804.9	61456.5	58850.2	58531.8	chrom4	-	552252	553088	mRNA	unnamed product
ostta04g02470	9.9999e-06	24	22.77	20472	14.939	137038	163354	128999	121884	118665	124371	127471	159809	151748	0.218768	26.86	1.05	1.17512	2028	1.54373	131370	145230	146394	155142	120762	139463	135963	130643	135199	120990	127750	131635	116807	126164	131185	133325	131619	131093	128789	129439	118767	123724	130067	chrom4	-	445338	446018	mRNA	Methyltransferase type 11
ostta13g02710	9.9999e-06	24	22.7	14157	22.7046	62353.1	72308.1	73839.2	46220.4	47430.3	49971.9	65608.9	69081.6	74364.2	0.0468995	23.66	2.33	2.29699	2042	3.75331	54405.4	58195.4	55282.1	55862.5	49386	51690.9	51149.4	56187.6	53950	51980.1	55507.1	49989.4	54144.8	59939.4	54438.4	57614.7	60666.4	55607.4	50263.3	52534.5	52831.1	56819.3	52877.7	chrom13	-	474253	477366	mRNA	Tetratricopeptide-like helical
ostta02g02000	9.9999e-06	24	21.49	27141	13.1467	206447	242830	189029	186177	171078	199446	215472	226542	220999	0.98439	32.14	17.19	23.0203	2044	1.10099	185650	189617	197276	186710	185295	197853	213692	212821	190415	212436	194710	177677	175071	179259	171889	179942	171651	179612	185065	166797	167447	181642	167432	chrom2	-	419622	421296	mRNA	Biotin--acetyl-CoA-carboxylase ligase
ostta02g00520	9.9999e-06	24	23.33	18561	27.8924	66545.1	83873.9	71037.7	49272	49344.4	54125.5	60495.8	73641.6	90570	0.562514	18.36	26.09	19.9589	2053	3.07866	66684.8	59660.4	62094	59936.1	57094.9	66736.5	60906.4	66115.1	79268	69307.4	64015.4	70262	73253.2	65106.9	64441.1	67135.4	67247	68294.9	70988.1	69210.5	70067.1	65619	70307	chrom2	+	125866	126846	mRNA	Acyl-CoA N-acyltransferase
ostta13g02820	9.9999e-06	24	11.33	33266	12.486	266425	244264	246761	301864	290953	300266	274993	245365	226937	0.656263	17.8	6.11	4.53158	2057	0.747089	275335	288475	273425	280875	278826	288298	249744	282047	272730	273024	273487	273143	261154	285999	264035	270346	274261	278765	280716	261323	284485	283982	278236	chrom13	-	496133	497077	mRNA	Oxoglutarate/iron-dependent dioxygenase
ostta05g01150	9.9999e-06	24	10.67	16676	66.8395	24949.3	11919.4	23520.7	28327.8	55966	31889.5	21897.7	15404.1	10669.2	0.00196998	23.5	14.98	14.6679	2058	9.44772	21783	24984.2	22745.8	22624.3	30505.6	28817.1	21894.1	22394.1	21480.9	21516.6	32073	26736.6	25614.9	18038.1	16207.4	18365.1	18483.6	17747	22617.1	19528.1	18892.6	13876.3	14084.3	chrom5	-	169798	170763	mRNA	Histone methylation DOT1
ostta17g00200	9.9999e-06	24	21.49	17305	8.95474	193250	199148	175003	179720	175263	183112	197866	210614	225273	0.843762	19.46	3.01	2.44061	2089	1.06684	195813	194945	193137	196623	188174	192438	231557	204521	207473	210532	190593	197850	191026	180680	205229	178157	183751	193430	189934	204804	183586	203488	185951	chrom17	+	36905	37441	mRNA	Molybdopterin biosynthesis MoaE
ostta05g02975	9.9999e-06	24	22.11	9903	8.84159	112005	126772	107717	105671	100714	105067	114574	120705	114819	0.171898	22.98	8.24	7.8898	2103	1.92575	109204	122232	127733	133579	113061	117538	121703	122178	128083	142368	117955	100241	92101.4	91019.8	101630	86639	99137.5	104118	90141.7	101053	91261.1	101275	97444.9	chrom5	+	492628	494022	mRNA	hypothetical protein
ostta11g02750	9.9999e-06	24	22.83	7558	8.71604	86713.7	100340	83146.5	81660.3	80830.3	79718.1	84111.6	94906.9	88995.6	0.562514	18.12	16.19	12.2234	2123	2.53601	83714.1	94585.9	90156.7	92062.5	83742.5	97010.2	83064.8	85063.6	83316	82073.2	78417.6	85483.4	87942.8	79328.1	80476.2	81566.1	86155.8	76166.3	79362.4	78781.2	75373.2	77749.6	83832.2	chrom11	+	493216	494424	mRNA	CAAX amino terminal protease
ostta16g01780	9.9999e-06	24	22.99	13860	18.0005	76997.7	92792.6	102362	52917.4	61472.5	70182.3	75939.7	80425.3	79889.8	0.687513	34.22	2.16	3.0798	2131	3.54628	60091.1	71271	72798	63703	62920.5	60958.7	65492.3	63176.6	64908.9	62980.7	73627.8	56928.9	59158.2	64681.1	57605.9	36331.5	57575.8	56555.4	60495.5	52931.2	47974.5	54168.2	55760.2	chrom16	-	308595	309620	mRNA	Uridylate kinase
ostta08g00330	9.9999e-06	24	11.97	10888	9.13963	119130	102718	115048	127841	128810	127340	126131	112090	113058	0.812512	34.22	14.81	21.1166	2150	1.60472	133980	113127	115567	114904	126607	127910	150131	140771	136233	148328	131730	128739	138601	133847	126942	131864	137804	145131	132087	134132	147892	147321	137885	chrom8	+	51722	52993	mRNA	unnamed product
ostta14g03030	9.9999e-06	24	8.35	4061	6.62679	61281.6	59228.9	60110.9	67297.5	67898.1	57804.4	58643.4	58904.2	60365.5	0.0468995	23.4	4.19	4.08525	2240	3.50211	63961.5	78721.8	75170	71708.3	68940.9	64886.2	64463.1	64095.9	67657.1	73532.8	68964.1	62752.5	59847.1	57332	63642.4	56165.2	57797.9	58367.3	56868.1	59542.7	57669	58687	60340.7	chrom14	-	536847	538148	mRNA	Nucleotide-diphospho-sugar transferase
ostta04g04750	9.9999e-06	24	0.11	7681	6.5717	116880	126235	117837	114943	112756	106491	112297	121562	122919	0.375016	23.8	17.91	17.7608	2259	1.70924	132164	123724	130095	123183	132170	128233	145536	140391	142971	134773	121657	150412	130959	132666	147924	121954	128800	135107	123641	123406	136266	128175	125563	chrom4	-	797368	798522	mRNA	Branched-chain amino acid aminotransferase II
ostta04g04200	9.9999e-06	24	0.63	8709	3.28467	265141	270368	268672	264004	258425	257570	249355	282801	269930	0.687513	34.22	0.22	0.313683	2314	0.946693	244430	272042	271342	266128	255510	257629	220931	238512	229389	230863	224244	247773	263067	236733	243339	256070	226884	243602	236962	246831	228199	234520	246889	chrom4	+	717038	717862	mRNA	Uncharacterised protein family UPF0016
ostta02g03060	9.9999e-06	24	18.1	13425	30.7293	43688	43153.9	34561.1	31566.2	36319.4	49854.5	63754.4	54025.3	36269	0.0156398	21.22	17.78	15.7205	2320	5.76779	40223.4	43679.4	40576.2	40992.6	37662.2	45770.4	45699.6	41825.2	39661	42542.8	36316.1	37430	42678.3	42908.1	36864.6	38424.1	37005.9	36695.3	45189.7	39875.1	37306.5	37634.7	38176.1	chrom2	+	608824	609865	mRNA	Protein of unknown function UPF0301
ostta13g01210	9.9999e-06	24	7.68	12630	15.0692	83813.1	77677.2	90568.2	105248	91453.6	82248.1	76126.8	72580.2	74602.6	0.312517	21.18	10.41	9.18683	2346	2.76544	84832.7	88754.6	90900.8	89880.8	94196.9	91111.2	90044.2	84692.8	83987.4	86541.6	86250.9	82574.8	81422.3	79400	80663.1	82164.8	83941.7	85444.4	79584.8	80450	79307.2	81268.2	83737.8	chrom13	+	206004	206699	mRNA	Protein of unknown function DUF1997
ostta07g00100	9.9999e-06	24	19.77	4594	19.0524	24112.5	27460.9	18547.5	22089.4	16603.1	25876.5	27990.1	27300.5	27031.6	0.500015	22.36	1.34	1.24843	2361	9.76394	24180.8	30059.3	29892.5	30809.2	17387	22385.9	28176.2	27249.3	30547.5	25273.3	17901.9	29006.9	17215	17784.4	29329.5	15446.6	20465.8	25321.1	16478.4	30982.5	17680.2	27412	25173.6	chrom7	-	20840	21964	mRNA	unnamed product
ostta05g00830	9.9999e-06	24	22.2	11477	11.8259	97049.9	110945	90889.7	89138.2	85660.5	92260.6	96187.6	101177	110140	0.562514	21.9	8.23	7.50988	2384	2.51304	94865.2	100180	101731	119199	88962.7	99681.8	101512	94686.9	104114	95796.9	88716.2	97248.2	81725	90753.5	100232	96290.9	92386	86128.9	85058.6	98633.9	82710.9	91926.7	89357.9	chrom5	+	123884	124543	mRNA	unnamed product
ostta13g01270	9.9999e-06	24	19.65	8295	6.39838	129642	139558	123454	115720	123409	136262	133193	133016	132525	0.156268	22.48	8.63	8.08343	2391	1.93148	123791	135623	130439	133964	130538	134379	120994	123652	131513	129608	126566	125744	125729	123349	118341	118267	123325	117936	116428	117039	106330	114856	118777	chrom13	-	218447	220654	mRNA	unnamed product
ostta17g02010	9.9999e-06	24	0.09	11112	18.1346	61275.1	76469.1	70344.1	54533.3	47740.3	53977.2	57216.3	60805	69115.1	0.937511	34.22	16.91	0.110842	2391	5.75086	41576.4	41249.9	42792	44922	46778.2	47677.4	42117.2	46170.3	38883	42706.3	40058.3	33673.6	40358.1	42181.4	41096.5	42887.4	42310.9	42903.7	39802.3	34357	37129	42374.3	42251.2	chrom17	+	342950	343738	mRNA	Fatty acid desaturase, type 1
ostta13g00940	9.9999e-06	24	9.34	9362	13.7914	67883	60737.6	70366.2	76097.2	80086.2	71115.1	63008	60454.7	61199.1	0.250017	27.9	5.61	6.52163	2394	3.69597	64773.3	74497.1	76477.7	73592.7	77117.1	74800.8	58228.8	64060.5	64503.4	63076.3	67288.4	63716.2	65211.6	63278.1	62016	55691.9	58066.4	65340.2	62915.5	56337.6	58092.4	57889.5	62813.4	chrom13	+	160114	161325	mRNA	unnamed product
ostta01g01440	9.9999e-06	24	2.28	15768	4.44155	355011	367544	365720	355346	343189	338561	345525	345735	378470	0.99904	33.04	12.46	17.1533	2413	0.713908	337999	345669	352905	364996	342697	344091	348370	335274	330861	343193	318132	375012	320273	313050	369979	328036	320612	332630	325394	329654	331615	330933	332598	chrom1	-	220812	222917	mRNA	Nucleotide-diphospho-sugar transferase
ostta07g03780	9.9999e-06	24	21.52	5035	4.46546	112754	114516	112171	107490	106829	110732	113766	118755	117774	0.750012	17.8	3.46	2.56617	2413	1.85181	130305	124471	127522	132599	123987	115809	152340	134419	137261	141776	133746	123288	133604	129200	126282	118152	124924	135544	128404	132702	131593	133927	125152	chrom7	+	617152	617649	mRNA	unnamed product
ostta15g01680	9.9999e-06	24	23.01	11722	11.5991	101059	120979	101806	89130.6	91604.8	94339.8	94599.1	107423	108594	0.531265	31.84	4.04	5.35973	2439	2.49723	97668.2	115231	108560	121716	97059	101064	105100	96548.9	102792	101567	98521.4	102821	90516.8	93490.2	93949.2	86751.4	94420.8	90105.3	86083.5	97645.4	89402.2	85810.9	89543.2	chrom15	-	296137	297147	mRNA	Urease accessory protein UreD
ostta04g03550	9.9999e-06	24	19.34	32104	2.47728	1.29594e+06	1.27202e+06	1.24499e+06	1.2589e+06	1.27111e+06	1.30343e+06	1.3183e+06	1.34569e+06	1.35306e+06	0.250017	21.62	16.03	14.4404	2461	0.184313	1.33523e+06	1.1769e+06	1.20541e+06	1.23126e+06	1.22368e+06	1.23736e+06	1.24913e+06	1.2454e+06	1.24025e+06	1.23338e+06	1.31082e+06	1.36984e+06	1.36205e+06	1.39815e+06	1.35306e+06	1.498e+06	1.48901e+06	1.42055e+06	1.46549e+06	1.43924e+06	1.40816e+06	1.38951e+06	1.4284e+06	chrom4	+	624711	626651	mRNA	NAD(P)-binding domain
ostta04g03000	9.9999e-06	24	20.46	3712	8.51413	43598.1	45080.2	42081.2	37510.2	42100.1	42772.7	44969.8	49199.6	45071.4	0.921891	18.32	9.21	7.0303	2485	5.32656	46653	42709.8	42468.5	46634.8	50116.3	42237.1	49942.6	42636.1	50255.5	51752.3	44191.9	49081.8	43679.3	44231.7	54912.2	41395.2	46922.8	48507.2	41055.7	57366.3	44012.6	45713.8	46543.5	chrom4	+	528720	530135	mRNA	Kelch-type beta propeller
ostta08g03730	9.9999e-06	24	11.65	14398	13.3395	107935	90048.2	107890	117214	117668	121908	118618	91530.4	98603	0.171898	27.76	25.02	4.9398	2508	2.17778	115163	128657	124033	121867	111839	121569	122683	121793	123425	121022	114266	110224	110251	106355	112851	107309	111839	112300	107897	115367	103757	112521	111767	chrom8	+	627711	629408	mRNA	unnamed product
ostta13g00760	9.9999e-06	24	18.25	4273	8.73165	48936.9	49955.8	48644.5	44140.3	42448.7	55899.9	54409.2	49286.4	46710.3	0.171898	20.44	12.93	11.0121	2529	5.96479	42398.8	41585.6	44348	38880.2	42919.9	43553.4	43645.2	43653.1	38792.2	43807.9	51411.5	42264	38198.6	39126.7	43520.7	37820.5	49602.8	47053.2	34489.5	42847.2	35381.6	45202	44669.1	chrom13	-	125379	126098	mRNA	Ribonuclease P
ostta18g00170	9.9999e-06	24	8.75	4370	5.2584	83105.1	78134.4	90315.7	85714.5	86029.8	85522.7	82163	79274.4	77686.4	0.843762	18.04	1.58	1.18763	2533	2.75454	91957.3	88743.3	95757.9	92399.8	93142.3	99785.3	104979	102386	97703	100994	88069.1	84370	96995.6	85520.7	87794.9	85097.1	80701.9	90179.8	98532.6	82737.6	90377.4	85710.7	91082.7	chrom18	-	24885	25697	mRNA	K Homology domain, type 1
ostta11g02040	9.9999e-06	24	17.81	22652	4.11366	550653	550190	530060	536122	524113	588463	569598	567413	539267	0.500015	27.68	7.4	8.53467	2546	0.456106	558203	551511	560509	549473	544494	575915	547676	558010	557124	558191	559212	572048	546923	551628	577275	578315	557634	558099	563707	548112	552324	547672	564618	chrom11	-	383190	386588	mRNA	COPII coat assembly protein, Sec16
ostta08g00560	9.9999e-06	24	14.56	8240	20.9954	39246.7	32491.4	32199.1	36275.8	43341.5	48762.9	48343.7	38865.7	33693.8	0.625014	19.64	14.63	11.9722	2556	6.74731	37881.8	35678.4	33749.8	34870.2	37453.1	47263.2	39074.5	38455	32963.3	37501.9	39235.2	42098.7	39503.1	39300	39274.1	35162.6	41187.3	36638.8	32900.8	37750.8	34737.2	38297.1	40304.1	chrom8	-	89628	91193	mRNA	unnamed product
ostta04g00050	9.9999e-06	24	19.06	8587	8.08587	106198	113527	97708.6	96936.7	99879.8	109860	116195	109824	105650	0.101589	30.52	5.59	7.10862	2576	2.45189	105062	104700	109061	114782	93638.9	105651	102542	104134	109022	118339	102656	103228	102766	99932.9	106520	98708.1	107846	105206	101377	110591	98200.2	103240	109217	chrom4	-	5337	6617	mRNA	unnamed product
ostta05g02220	9.9999e-06	24	15.49	18681	11.4991	162456	150596	148107	149698	173279	186386	177346	167296	146938	0.750012	22.4	0.95	0.886667	2577	1.64564	156596	157763	149280	147377	157647	148402	134131	154276	152099	137885	165277	164337	172364	164596	165538	159410	163695	159547	167046	161413	151125	157709	154197	chrom5	-	350005	352191	mRNA	Tyrosine-protein kinase, catalytic domain
ostta08g02940	9.9999e-06	24	8.73	19295	26.1651	73743.4	56822.5	98847.3	92710.7	79593.8	81215.7	66223.6	51198.7	63334.6	0.625014	24.8	4.21	4.35033	2579	2.67881	96274.1	117265	129169	114390	98195.1	79497.3	73431.8	88680.2	101489	82160.3	101034	100745	103677	97597.7	104774	95292.5	107329	92229.4	90892.3	86159.4	90338.8	77402.5	86279.5	chrom8	+	499162	500673	mRNA	unnamed product
ostta07g02550	9.9999e-06	24	19.16	4229	9.14917	46222.8	49854.7	45807.4	35210.7	46844.6	48133.8	50118.5	47109.7	46702.7	0.0273697	18.24	17.81	13.5356	2584	6.08531	42462.9	55203	47504.3	47395.3	42462.3	60883.1	58054.3	46540.8	47587.9	39084.5	43736.5	41415.1	40773	41350.7	37752.7	39212.1	41126.5	32284.9	36735.6	39182	34613.5	30996.9	30288.4	chrom7	+	408843	410321	mRNA	unnamed product
ostta07g04070	9.9999e-06	24	9.45	5459	25.7535	21197.1	14835.7	26388.5	26200.3	25879.8	22844.3	19660.3	16267.6	17500.6	0.187518	22.46	22.16	20.7381	2586	10.1407	25501.2	39812.2	37676.3	28774.2	20561.2	23293.5	21723	22930.2	25473.1	19280.8	21001.4	24600.8	23931.4	22296.8	32921	26058.4	23238.3	24436.9	21887.6	29028.4	23461.5	25652.3	22986.4	chrom7	-	664276	665124	mRNA	unnamed product
ostta03g04520	9.9999e-06	24	6.77	12186	14.006	87005.4	82612.4	91567.9	99547.8	103749	74102.2	72488.6	81825.3	90149.7	0.500015	32.66	10.05	13.6764	2595	2.07603	124998	108126	114377	128140	129728	114986	136321	128592	133605	127982	130163	127545	115354	115547	134621	118265	146632	134558	116500	127939	125955	113739	121283	chrom3	+	740820	742049	mRNA	RmlC-like jelly roll fold
ostta13g00885	9.9999e-06	24	21.32	28241	30.0576	93956.2	103670	88772.5	61321.1	68064.4	74647.5	106437	125294	123442	0.187518	22.7	19.22	18.1789	2595	3.56491	72792.9	61671.5	61305.6	60691.6	66313.4	60314	76682.6	74867	75451	65440.6	78389.2	72558.3	75955.4	78647.3	82959.1	74544.3	76601.8	72653.2	77679.8	80822.9	75851.5	76502.3	75540.6	chrom13	-	149814	150404	mRNA	hypothetical protein
ostta12g02790	9.9999e-06	24	15.25	20201	4.9992	404084	389075	390380	381918	407409	438191	424355	401693	399653	0.531265	21.88	14.02	12.7816	2600	0.565353	459890	428938	433204	458175	450354	464198	437188	453778	455881	447770	456669	489361	470402	464739	465629	481721	462305	474733	455548	460681	459243	459223	487833	chrom12	+	464475	466604	mRNA	BRCT domain
ostta02g02240	9.9999e-06	24	10.53	34610	4.78321	723573	687557	722758	752649	770412	730536	729140	690864	704664	0.812512	17.8	11.53	8.55142	2609	0.369109	706837	674556	673937	674828	675484	733292	666603	707497	644321	697779	714338	682163	698523	737102	675722	748131	722778	717633	775225	701920	751306	747765	729509	chrom2	+	458362	460151	mRNA	unnamed product
ostta09g04210	9.9999e-06	24	12.44	26601	8.44013	315173	290667	310270	325882	330828	340995	344765	294308	283667	0.98439	17.8	15	11.125	2620	0.774118	338450	326055	316965	327519	323885	328395	332058	346235	337924	361783	353030	331541	369304	345577	329781	339373	331562	336401	356980	330712	341459	332158	347193	chrom9	-	662247	663656	mRNA	unnamed product
ostta18g00070	9.9999e-06	24	21.69	6814	8.10329	84089.3	89043.1	91435.3	71512.2	74148.5	84626.4	87161.2	86251.2	88536.5	0.812512	20.9	9.78	8.51675	2638	2.8164	93665.8	87381.4	91071.8	92880.6	102851	89728.5	111331	105968	100671	110827	120297	85102	87618.5	91661.7	91545.9	80991.8	93153.2	86543.1	84048.3	88331.3	85149	90020.9	83475.1	chrom18	+	8318	9325	mRNA	dTDP-4-dehydrorhamnose reductase
ostta15g01110	9.9999e-06	24	3.22	90812	12.8275	707948	791578	856137	698085	669925	606489	617373	699028	724971	0.531265	17.8	2.01	1.49075	2681	0.428764	625286	764022	769618	739847	691405	660345	550431	586611	640006	558570	604966	619515	591123	594888	630350	594755	593514	611930	595695	590169	575287	584917	608325	chrom15	-	195813	198083	mRNA
ostta09g04250	9.9999e-06	24	23.69	16499	5.13022	321604	342756	334093	316112	286981	317194	321744	319482	334471	0.96876	17.8	15.16	11.2437	2704	0.796812	339352	335977	327857	329698	338630	349961	347176	349017	350104	352733	345973	364363	325181	334526	357667	311089	338295	334151	329442	337612	330286	338294	337718	chrom9	-	668890	671016	mRNA	unnamed product
ostta02g00320	9.9999e-06	24	18.79	11535	13.3174	86616.1	87071.1	79608.4	75354.1	73723.8	95061.8	104621	91538.3	85950.1	0.218768	20.26	7.75	6.54229	2722	3.26232	83437.6	87654.6	90677.3	98743.7	83759.7	81444.2	112969	99239	89982.4	121250	83693.4	80512.4	73455	75982.5	82960.3	69535.3	72189.9	69494.3	74132.9	73292.8	72238.9	73442.9	68977.3	chrom2	-	83505	83882	mRNA	Transcriptional coactivator/pterin dehydratase
ostta05g01890	9.9999e-06	24	15.87	11345	40.8035	27804	22352	15774	21942.4	27834.1	42111.5	41346.6	29052.2	22019	0.0273697	21.22	14.16	12.5198	2726	14.7314	18504.7	15555.1	16990.4	15143	23686.6	23857.9	25396.8	19530.8	15696	19380.8	18392.4	18595.3	21345.9	16326.2	15133.4	15333	18354.1	19774	19820.6	17171	17046	17128.7	17445.7	chrom5	+	293403	293744	mRNA	DNA/RNA-binding protein Alba-like
ostta04g05440	9.9999e-06	24	19.76	11166	48.957	22807.8	34314.4	9225.18	11018.2	16502.6	21268.1	30262.3	33424.5	26447	0.0195498	21.62	15.01	13.5215	2741	18.1526	15099.7	10771.3	10719	13113.8	12846.5	22583.2	17227.7	14862	13471.3	13265.5	17447.5	17900.9	15618.1	16848.4	13861.7	15267.8	14224	16448.6	18291.9	17314.9	11666.9	14759.5	13683.5	chrom4	-	912954	913268	mRNA	unnamed product
ostta01g00010	9.9999e-06	24	17.53	11264	5.93021	189943	191861	177873	170255	191405	197064	202958	194302	193824	0.250017	20.72	3.31	2.85763	2751	1.40337	196028	195474	182184	198739	193999	187305	223001	211732	206968	204837	192484	190367	193083	191501	200338	187363	187546	201748	189899	197123	194164	190090	192679	chrom1	-	244	1932	mRNA	unnamed product
ostta01g01700	9.9999e-06	24	7.32	10491	7.74607	135436	131472	152006	137895	147539	130342	128944	118672	136621	0.687513	21.6	13.62	12.258	2768	1.9186	144272	136901	137281	137117	163145	182339	173148	160424	169072	163210	159098	145012	141317	136350	135292	129808	137842	130015	130208	128732	131128	119685	126860	chrom1	-	262672	263880	mRNA	K Homology domain, type 1
ostta12g02750	9.9999e-06	24	10.55	13435	28.7572	46718.8	33307.3	50524.2	51769.9	58476.3	63354.1	46156.3	32197.9	37964	0.00782992	22.56	15.06	14.1564	2772	5.59663	49529.8	46757.7	52960.9	51554.7	51340.8	61058.3	53065.7	46357.4	44243.5	46045	50527.5	56058.7	46150.6	45359.6	47728.1	44707.1	49555.5	53926	49462.7	51833.6	48596.7	45553.3	46812.6	chrom12	+	460378	461151	mRNA	unnamed product
ostta02g02980	9.9999e-06	24	15.4	23912	43.6767	54747.7	41626.8	31105.3	45077.9	62310.4	90832.5	74088.2	54473.3	38467.5	0.343767	20.1	16.51	13.8271	2804	6.12499	45779.7	48594.2	47328.7	44417.8	40078.7	52933.3	56192	58159.5	45819.8	43693.2	45127.6	57184.2	46389	45916.2	42541.9	42226.7	46570	43246.6	39214	46030.4	39321.3	36534.9	39633.3	chrom2	+	594845	598528	mRNA	unnamed product
ostta06g00120	9.9999e-06	24	23.65	18019	19.4023	92870.6	101321	97539.8	87308.8	69910	76249.2	87313.3	108239	115083	0.0312697	22.78	0.9	0.85425	2809	4.48865	62580	79154.1	78249.6	80341.8	65960.8	68238.7	70750.9	69275.2	65605.3	67029.6	60446.2	57044.1	56704.7	61029.2	64486.9	52825.2	57644.4	55629.7	52373.2	51704.5	51506.3	55115.5	55644.1	chrom6	+	26682	27410	mRNA	unnamed product
ostta07g03350	9.9999e-06	24	21.61	5624	4.31186	130431	136019	130727	121384	127058	127238	131391	134386	135245	0.375016	20.7	8.11	6.99488	2816	2.17019	129758	128940	132884	124069	134500	127207	122731	130557	127099	125227	135417	126723	127195	131927	128144	132251	136787	133122	121609	129155	124915	135162	139067	chrom7	+	533402	535267	mRNA	unnamed product
ostta14g00090	9.9999e-06	24	0.96	68787	6.77761	1.01492e+06	1.10932e+06	1.03197e+06	995375	953511	963412	935729	1.06073e+06	1.06929e+06	0.312517	34.22	14.71	20.974	2816	0.337516	834331	987823	993116	907981	886381	881876	760852	822833	877324	847462	819771	908515	851227	799936	842057	788598	787094	801431	730483	776319	746095	761867	776241	chrom14	+	28629	31997	mRNA	Armadillo-type fold
ostta07g04720	9.9999e-06	24	11.08	6668	7.03068	94841.5	84332.9	99641	97092.7	101311	100801	96639.6	88733.1	90181.1	0.312517	24.46	8.87	9.04001	2838	2.81936	100661	87963	99223.4	94467.1	98336.1	89161.3	99759.6	96667.1	96907	107457	103166	102359	104276	93864.4	101141	98678.4	102310	107672	102760	100796	105335	111620	110630	chrom7	-	763538	765112	mRNA	unnamed product
ostta01g06680	9.9999e-06	24	6.51	9650	6.99189	138017	136673	151724	141117	155017	130998	126389	130845	131374	0.812512	34.22	3.02	4.30602	2926	1.86746	156683	164307	157790	158416	157842	150627	147321	146724	162017	154965	169254	151193	168028	168726	154478	153777	170470	152163	158251	143747	161892	152451	142596	chrom1	+	1092397	1094430	mRNA	P-loop containing nucleoside triphosphate hydrolase
ostta11g01690	9.9999e-06	24	17.28	15573	5.91267	263383	279041	247121	242762	261489	283498	279253	257898	256005	0.687513	17.8	4.77	3.53775	2928	1.22373	239269	259610	276407	252084	248489	261785	239605	244145	237794	245741	251468	244508	221254	233098	234105	242048	234753	223888	217342	230772	236091	212142	216783	chrom11	-	318448	320235	mRNA	DNA-repair protein, UmuC-like, N-terminal
ostta09g01570	9.9999e-06	24	12.52	10272	9.33871	109994	100674	104174	120708	109066	123418	120712	101502	99695.8	0.656263	26.98	21.1	23.7199	2957	2.62336	112718	114826	110867	108729	105898	118569	111202	123472	106597	118957	105209	107564	111732	113741	107635	116828	106903	116423	114807	108552	110861	119374	121053	chrom9	+	231347	234121	mRNA	unnamed product
ostta09g03980	9.9999e-06	24	10.39	22133	15.7224	140774	122969	145779	153759	175895	147672	135289	124724	120105	0.531265	27.72	5.5	6.3525	2962	2.14099	138347	167739	170343	158123	161616	149677	147687	138829	132387	151244	146937	130870	134086	131672	133169	114352	124700	132185	126269	119639	117764	124746	129604	chrom9	-	626390	627856	mRNA	unnamed product
ostta18g01380	9.9999e-06	24	0.05	4555	6.67541	68235.5	68373.4	72763.4	64151.9	59833.6	66279.6	69382.1	69558.8	75541.2	0.406266	20.74	3.62	3.12828	2979	4.26343	69873.2	68240.8	62047.9	68963.9	74776.3	52048.8	69325.4	66363.7	66146.4	55765.7	57219.8	89360.8	85757.6	77997.8	78283.2	78050.8	71849.9	71109.8	79595.9	65086	73499.7	59710.6	66011	chrom18	-	251047	251542	mRNA
ostta03g04530	9.9999e-06	24	23.19	8046	5.22654	153945	166027	151521	147522	149048	146385	149957	161291	159810	0.500015	17.8	17.81	13.2091	2984	1.87801	158892	165903	161117	167625	147584	150037	132018	154267	151687	145725	148359	171144	164689	156031	159969	162429	163342	168132	155576	163226	158605	166582	181570	chrom3	-	742127	743512	mRNA	Major facilitator superfamily domain, general substrate transporter
ostta15g02235	9.9999e-06	24	11.73	15217	8.89408	171091	150874	162049	186723	186061	182202	175604	163260	161959	0.171898	22.28	16.59	15.401	2994	1.74444	171631	181452	169236	179970	173725	180695	180355	176296	179983	164698	165014	179394	169521	165007	176485	168904	163273	166995	171303	173103	161657	165634	163185	chrom15	+	379937	380872	mRNA
ostta07g00940	9.9999e-06	24	22.61	10609	5.26112	201649	216500	196775	188662	194735	199226	199169	201226	216899	0.562514	26.74	3.47	3.86616	3014	1.43468	210081	213017	221508	217437	203415	226690	199692	200783	221633	198458	216460	223781	192897	201003	205739	204870	221465	206708	203835	219284	207897	205382	209838	chrom7	-	137854	138726	mRNA	unnamed product
ostta02g01080	9.9999e-06	24	23.64	18449	18.8551	97846	108324	110003	84309.8	79511.5	81558.3	88390.3	117090	113580	0.375016	25.8	14	15.05	3014	3.50805	85916.8	95929.3	89502.7	93583.9	88506	104530	88225.5	86177.2	85401.8	81688.8	75157.1	79200.8	91721.4	85574.6	84469.7	84985.1	74820.5	87341.8	81853.4	81263.9	88666.8	80894.6	80674	chrom2	+	279393	279870	mRNA	Ribosomal protein L17
ostta12g00180	9.9999e-06	24	20.53	15188	4.12426	368260	374509	347458	353299	354785	370888	364276	390360	390504	0.0390896	17.8	14.29	10.5984	3028	0.822793	368015	368324	358584	359305	351430	346425	341001	342814	383397	338741	362958	397480	372099	360254	384010	384123	384701	370594	366150	377373	365578	393838	387142	chrom12	-	27134	28594	mRNA	Multi antimicrobial extrusion protein
ostta05g02880	9.9999e-06	24	2.05	14578	7.73927	188364	190553	206567	187400	178958	167069	179947	196558	199859	0.406266	34.22	13.32	18.9921	3041	2.24569	135415	160620	151514	149856	160381	153812	153252	140913	157176	153972	140247	130595	118460	119762	128025	113994	115196	131714	112039	116151	107172	131683	132589	chrom5	+	477851	478273	mRNA	Oligomerisation domain
ostta03g00887	9.9999e-06	24	22.3	11997	11.0377	108691	115785	113263	93948.7	94486.6	104698	108242	122118	116988	0.0547095	20.56	19.68	16.8592	3053	3.06677	99550.9	108968	105862	108915	108049	95680.3	114962	107184	111140	100760	102589	100521	103708	99309.6	106134	90166	96466	87147.2	93094.2	97799.8	88838.7	82466.5	80358.8	chrom3	-	156141	156638	mRNA	hypothetical protein
ostta17g02365	9.9999e-06	24	10.96	15422	9.8525	156529	141136	160673	164469	173730	168682	156673	143072	143795	0.250017	22.32	16.36	15.2148	3097	1.91786	161482	138585	147067	154250	171991	180336	154816	161182	150687	167850	167000	153631	162053	165304	151004	156441	169279	171733	166004	157606	160094	173533	172156	chrom17	-	402765	403247	mRNA
ostta11g00890	9.9999e-06	24	13.08	47790	6.581	726182	676969	717410	718400	764488	795594	753722	689384	693485	0.406266	24.6	16.12	16.523	3103	0.405067	766045	771086	769706	734443	789790	758960	725103	765548	751862	756468	785482	780393	777446	777144	748787	784073	777150	759070	791781	755144	776023	745604	771932	chrom11	+	171901	174111	mRNA	Tyrosine-protein kinase, catalytic domain
ostta10g01230	9.9999e-06	24	13.08	11632	7.95133	146290	134588	146226	145537	151593	160159	163455	130395	138367	0.281267	33.6	2.01	2.814	3106	1.96422	158129	164930	172094	153839	144744	142289	141871	159367	150546	159298	150582	168102	154887	154837	170009	155855	156323	163999	152392	178059	153793	163290	167724	chrom10	+	201677	202588	mRNA	Zinc finger, DHHC-type, palmitoyltransferase
ostta06g01680	9.9999e-06	24	8.04	4854	21.6545	22415.7	20958.8	27986.2	25117.8	29627.7	20996.6	17143.4	18268.1	19226.9	0.0312697	23.58	12.91	12.6841	3153	13.1314	24011.2	26505.4	28119.8	25555.9	32357.3	37064.9	25624.5	23456	23026.7	20665	32882.6	21413.5	24802.9	24090.1	22455.2	17787.4	22022.4	24086.7	23862.9	19864.8	17489.2	18319.8	16793.4	chrom6	-	283879	285108	mRNA	unnamed product
ostta03g03340	9.9999e-06	24	15.4	20645	8.64457	238820	224643	223584	226357	244829	251595	271692	246083	221779	0.140649	22.58	7.14	6.71755	3155	1.23665	255124	219417	230328	232802	237054	258206	334093	302689	246195	301940	241314	233252	242303	240489	249341	235830	243339	247333	261766	257109	280614	268315	248996	chrom3	+	551940	552470	mRNA	Cyclophilin-type peptidyl-prolyl cis-trans isomerase, conserved site
ostta04g04950	9.9999e-06	24	2.06	7896	6.0444	130633	141364	143635	131951	122454	122665	125252	127503	130241	0.0117399	22.02	6.4	5.872	3213	2.46167	130521	148592	155697	149207	140027	133704	119239	132648	141518	140104	131237	127727	129927	122605	126393	124002	127366	115437	127236	122187	116044	118301	122265	chrom4	+	839786	841252	mRNA	Methyltransferase domain
ostta03g03850	9.9999e-06	24	23	5657	8.50564	66508.8	72135.9	64064.6	62334.5	63225.1	61808.8	60921.8	75378.8	72200.8	0.875011	19.5	7.05	5.72813	3227	4.17535	77286.9	65055.1	68352.3	70859.8	76403.3	73250.1	80673.2	77309	90267.2	83233.6	75450.6	76715.5	73386.9	72945.7	87958.6	74780	78194	79399.3	73713.6	89685.9	78770.4	79293	74613.7	chrom3	+	636718	637848	mRNA	Cytidine deaminase-like
ostta15g01260	9.9999e-06	24	19.59	31645	6.11245	517713	593870	494264	482148	482795	540464	535773	516797	495597	0.0468995	20.88	7.22	6.2814	3254	0.704154	462115	529031	515293	524420	476612	500069	469490	492738	474074	490004	481669	465986	452113	457913	441171	435312	455919	410805	425413	426083	421492	409029	411894	chrom15	+	218949	221486	mRNA	DIRP
ostta04g00820	9.9999e-06	24	23.6	41972	4.71933	889363	916242	872564	886568	848719	843985	859596	951153	936073	0.531265	34.22	2.43	3.46477	3255	0.395268	823492	860667	896272	863051	812693	873708	803088	823958	853076	850917	805306	875262	830151	801330	818462	799354	764598	791044	789138	818289	769650	800626	816181	chrom4	-	143658	145673	mRNA	RNA (C5-cytosine) methyltransferase
ostta10g03040	9.9999e-06	24	23.13	13866	7.79761	177824	191315	175196	170977	165011	164663	171919	196717	186791	0.937511	34.22	5.88	8.3839	3272	1.85043	176824	179056	182926	187038	181229	161381	164647	167452	171124	170389	166236	184722	187280	177029	187619	178737	179916	175085	172797	184517	179938	172751	178254	chrom10	-	505269	505883	mRNA	EF-hand domain
ostta18g00385	9.9999e-06	24	8.19	16807	16.6295	101067	91940	109290	124536	118493	97041.9	95207.6	84737.9	87293.6	0.562514	19.68	15.39	12.6198	3275	3.05955	107042	122285	130938	123359	120406	141576	113956	107828	109183	110403	108491	99556.7	98400.2	94525.8	100719	98515.7	94554	102258	91631.1	91230.1	93786.8	98449.2	102869	chrom18	-	70323	71786	mRNA
ostta02g05300	9.9999e-06	24	11.81	6426	8.43231	76206.8	71100.4	78545.5	76459.3	82307.5	83405.8	80393.6	67580.4	69862.2	0.312517	24.1	10.79	10.835	3312	4.11038	80576.4	73225	78389.4	77612.8	83786.4	78689.2	68616.6	78689.1	73650	73679.5	88837.5	80485	90556.8	89856.1	74050.1	89137.9	91793.6	80902.7	86527.7	76643.4	83759.4	72300.1	81492.8	chrom2	+	1030702	1031565	mRNA	unnamed product
ostta06g00030	9.9999e-06	24	20.07	7342	5.55482	132173	139474	129237	123917	122990	134008	139788	135109	132864	0.875011	17.8	1.63	1.20892	3322	2.47889	134012	139637	140546	140758	123959	129729	124177	120797	130268	130707	119062	136262	135496	139072	134243	133828	136231	140202	136495	141207	130925	136861	147793	chrom6	-	4831	5299	mRNA	unnamed product
ostta04g05000	9.9999e-06	24	21.03	14948	11.0918	134766	149027	137215	104160	126013	131580	143390	140703	146037	0.562514	17.8	16.64	12.3413	3334	2.39785	139041	147850	143699	141833	144510	146370	153649	144896	142746	134445	142789	150892	131430	132284	140536	125426	140154	138291	123459	143810	136650	128293	124901	chrom4	-	846130	846828	mRNA	Domain of unknown function DUF1777
ostta17g01260	9.9999e-06	24	23.09	41469	8.33563	497491	545575	499073	457238	468050	464128	487119	518263	540480	0.906261	23.48	1.33	1.30118	3335	0.701572	475361	477026	518279	515333	486860	493338	529509	493401	490529	487167	466866	492523	456011	432410	449648	457386	446210	450762	476796	459468	461421	452719	464281	chrom17	-	204478	205461	mRNA	unnamed product
ostta05g00350	9.9999e-06	24	18.92	11207	2.40555	465881	469983	465384	451714	447295	483045	474223	471760	463643	0.98439	17.8	22.07	16.3686	3337	0.72363	461148	466641	457623	482705	442763	498003	470552	473240	463460	471312	455892	444084	461283	456027	429877	455922	418547	480669	473489	453327	452677	454101	483052	chrom5	-	53815	54729	mRNA	Uncharacterised protein family, ATP binding
ostta10g02000	9.9999e-06	24	20.71	8878	5.77358	153769	167398	147245	142529	146521	154150	156578	160657	155078	0.0937691	22.82	0.1	0.0950833	3366	2.42095	139037	161479	163496	159518	149204	156397	137707	144239	148284	149708	154837	141647	132180	129593	132530	127851	124387	128463	121224	127503	116856	124296	127407	chrom10	-	323909	324805	mRNA	Protein of unknown function DUF159
ostta04g03860	9.9999e-06	24	14.41	2809	4.5921	61170.2	55172.3	62009.2	58852.4	62726.7	63612.8	64098.5	64688.8	58201.2	0.0468995	21.24	17.53	15.514	3380	4.60994	73319.9	61102.3	57181.2	61550.7	62794.8	63564.7	75555.9	76523	68934.7	75419	70095.6	73074.9	77419.2	77757.2	79482.4	70422.1	78886.7	80452.7	80030.7	82196.4	84326.5	82887.3	73378.8	chrom4	+	665011	665468	mRNA	Tubulin binding cofactor A
ostta17g00410	9.9999e-06	24	17.38	13441	16.3048	82435.7	86837.1	74216	72608.6	66029.2	110803	95500.3	80487.4	73004.4	0.750012	20.02	3.68	3.06973	3387	4.34372	77974.7	99150.6	98534.1	91978.2	92171.7	76735	82765	81495	83544	66691.2	72028.8	83471.1	89670.2	77638.6	73245.7	85847.5	69496.1	68236.6	75965.1	70263.5	64202.6	57075.4	55237.1	chrom17	+	72385	73363	mRNA
ostta03g03390	9.9999e-06	24	0.08	6866	6.23872	110055	115815	121239	103006	98577.6	106717	111387	108430	115265	0.0625194	26.36	15.61	17.145	3406	2.40773	141461	113136	125608	127342	161911	141615	141671	141839	136618	151417	156350	132374	159205	157010	132799	124393	150724	138976	156713	137741	148082	140117	136505	chrom3	+	568037	569953	mRNA	Transcription factor jumonji, JmjN
ostta01g04460	9.9999e-06	24	14.43	15808	6.73555	234695	223146	217249	226255	244498	255086	250657	231102	229566	0.781262	34.22	2.71	3.86401	3431	1.3857	247601	273472	263436	245333	251010	279048	243019	251995	260019	255634	263153	261891	247123	247746	241579	234903	226240	236434	231549	243665	224799	225836	239337	chrom1	-	719439	721193	mRNA	unnamed product
ostta03g01890	9.9999e-06	24	15.92	50616	7.6595	660827	636931	627014	625989	629289	765480	721524	638672	641714	0.98439	17.8	17.23	12.7789	3438	0.514956	667630	644232	643516	649683	626579	659621	643114	686063	636572	673890	662671	683966	676819	687887	659727	689567	688576	673154	671460	707847	649719	683155	690050	chrom3	-	309472	312387	mRNA	Phosphatidylinositol 3/4-kinase, conserved site
ostta15g02870	9.9999e-06	24	0.88	19751	5.51165	358350	371831	367524	351372	345509	336436	327745	410062	356319	0.0937691	32.38	1.85	2.49596	3443	1.11507	308771	362654	340640	356582	350821	331800	333910	326676	327044	297758	276950	298305	332196	314039	308485	319386	275741	275802	281992	261366	276702	259768	284334	chrom15	+	497650	498257	mRNA	Ribosomal protein L24e-related
ostta06g00560	9.9999e-06	24	1.19	9686	5.30426	182608	191434	189004	181919	178714	166774	176765	186566	189686	0.656263	20.26	11.22	9.47155	3447	1.94625	177110	184715	172586	182074	177918	198881	175384	170924	181780	179031	182029	180809	177012	178817	176339	180372	178368	176392	174580	164644	170342	162773	170650	chrom6	-	93267	94427	mRNA	unnamed product
ostta13g02570	9.9999e-06	24	17.14	22313	9.3495	238654	242827	218785	196273	245418	279747	248581	239814	237791	0.281267	18.42	10.89	8.35807	3447	1.54267	223444	243697	231493	230816	233273	239159	219666	231456	225052	211780	234575	233572	228948	229981	210981	232473	219777	218622	212426	219426	219554	194361	194686	chrom13	+	443651	446811	mRNA	unnamed product
ostta09g03610	9.9999e-06	24	7.62	5819	8.55327	68032.5	62751	73651	78163.9	69211	65204.5	65099.1	63266.7	66912.6	0.156268	20.84	6.21	5.39235	3463	5.30103	65327	74102.9	65943.6	74024.1	73635.7	74105.5	55588.1	61403.1	67477.1	59357.1	65829	61328.8	64049	59568.5	63878.4	64270.8	67219.7	66654.7	62204.1	61950.2	54731.1	67363.1	72508.6	chrom9	+	560415	561563	mRNA	unnamed product
ostta01g00940	9.9999e-06	24	10.87	14837	8.04474	184431	174009	183437	194600	198743	204044	177029	168397	175189	0.625014	20.22	12.27	10.3375	3483	1.88539	184736	190918	188289	185411	182827	204764	178313	182395	181614	184786	179513	190542	179524	175911	182360	181592	180365	191304	183523	175243	187223	186555	191219	chrom1	-	142114	144696	mRNA	Glycoside hydrolase, catalytic domain
ostta06g00870	9.9999e-06	24	19.92	5567	8.58781	64824.4	68121.4	58163.2	64696.4	54061.9	67097.3	71316.8	68303.7	66834.8	0.156268	26.24	23	1.14667	3487	5.00071	69730.1	63990.8	62553.5	69334	57985.6	70155.1	69282	68112.3	68964.9	73442.5	69279.8	69199.6	60284.5	75611.8	70347.7	73061.3	82577.9	78691.3	60240.2	73096.8	63256.5	76770.7	77822.2	chrom6	+	140965	141804	mRNA	unnamed product
ostta03g01040	9.9999e-06	24	0.47	45582	4.95729	919495	947810	952272	879633	865661	884922	916405	916885	992369	0.625014	34.22	11.15	15.898	3489	0.389713	895275	903290	902364	940738	951866	901835	1.01589e+06	960322	959756	1.01649e+06	1.03663e+06	847713	893051	897903	890312	809983	850585	817833	828933	848937	802872	793981	824774	chrom3	-	180595	181986	mRNA	Inositol monophosphatase, metal-binding site
ostta06g00840	9.9999e-06	24	17.32	4733	7.45671	63473	64690.8	58797.1	58552.7	59693	72072.2	68031.4	62955.9	62991.2	0.437516	31.12	20.5	2.58167	3504	5.8491	59906.6	56060	59917	55764.2	58117.1	59961.1	62610.4	60985.8	60259.8	64297.3	57646	60531	57671	57006.4	57576.2	58684.9	57881.7	58350.4	55927.4	56400.4	58660.7	61217.2	82419.9	chrom6	-	134162	136128	mRNA	unnamed product
ostta03g00760	9.9999e-06	24	21.07	14348	31.817	45095.4	56227.3	41640	26346.2	34448.2	37073.4	50512.2	57863.2	56652.3	0.0625194	22.96	1.35	1.2915	3559	8.83627	40277.2	47557.1	48207.9	40828.5	39364.5	34327	42143.8	46279.1	42754.5	40737.2	42793.1	33366.5	39157.2	37507.3	42007.3	46101.2	39802	34056.8	39834.1	36705.9	41056.4	37890.2	33620.4	chrom3	-	130599	131396	mRNA	Transcription factor MYC/MYB N-terminal
ostta10g02420	9.9999e-06	24	17.45	12197	9.16458	133089	128704	125035	117831	126635	141054	153691	138760	132997	0.0117399	23.56	13.54	13.2918	3579	2.91262	122879	104355	108382	117574	128734	120186	120429	120184	110122	118699	130295	126007	129320	123912	115695	127157	131473	127415	125942	136520	134413	126271	120253	chrom10	+	403310	404149	mRNA	unnamed product
ostta17g00020	9.9999e-06	24	4.09	13231	1.39772	946614	964624	955712	951315	947458	941872	915042	945435	951458	0.687513	24.96	18.93	19.6872	3580	0.367933	973004	945233	973702	955360	944025	952947	856278	903295	913272	892717	983486	997736	1.00833e+06	1.01011e+06	976206	1.01941e+06	1.02258e+06	1.01922e+06	994044	1.02513e+06	1.00329e+06	990465	1.01925e+06	chrom17	+	2670	4274	mRNA	NAD(P)-binding domain
ostta03g02690	9.9999e-06	24	17.53	8886	3.27955	270952	270519	265285	263793	259722	286637	283082	268949	269630	0.562514	19.18	0.6	0.4795	3594	1.40537	255733	268186	266359	260937	256858	258342	251838	266600	251162	258675	246526	264801	268303	252739	254564	246364	251440	239706	248807	253802	244122	253655	262337	chrom3	-	430857	431274	mRNA	unnamed product
ostta08g03480	9.9999e-06	24	3.93	8556	8.84492	96733.5	100085	107712	94361.2	98087.6	88891	84891	93243.2	106597	0.171898	20.72	17.78	15.3501	3622	2.98727	121248	114468	112208	118699	111700	110932	123429	118103	115586	123517	112994	126123	127196	128959	134115	114594	119071	125927	127147	135571	122871	124186	120050	chrom8	-	589864	591312	mRNA	unnamed product
ostta06g02770	9.9999e-06	24	6.86	4047	5.53973	73054.1	71545.8	75772.7	76634.7	79687.9	67516.9	67547.8	73607.5	72119.8	0.781262	18.84	6.92	5.4322	3665	4.48923	81639.8	75970	75496.7	78132.5	90305.5	83263.1	88993.4	81027.3	85042.1	92035.9	86624.6	77252.7	77534.1	79753.9	83870.7	79014.4	83164.3	77983.1	77348.1	76433.1	89328.4	77338.7	80162.3	chrom6	+	465364	466152	mRNA	unnamed product
ostta10g01740	9.9999e-06	24	21.38	8771	7.4045	118455	126362	117894	103226	115238	113733	120213	124715	126258	0.0312697	24.14	14.57	14.655	3665	3.2908	111371	112037	112815	115910	117248	127512	117829	109381	110583	107673	119098	122934	114948	116489	110584	110453	111485	108343	100512	108109	107980	93656.8	94582.7	chrom10	+	280515	282434	mRNA	unnamed product
ostta11g01370	9.9999e-06	24	14.87	38081	2.9485	1.29154e+06	1.28572e+06	1.2538e+06	1.26139e+06	1.32212e+06	1.35218e+06	1.3079e+06	1.29083e+06	1.25835e+06	0.937511	18.04	7.06	5.30677	3719	0.277695	1.33924e+06	1.30376e+06	1.31529e+06	1.25015e+06	1.27038e+06	1.30437e+06	1.25105e+06	1.28623e+06	1.2921e+06	1.29398e+06	1.33997e+06	1.42817e+06	1.36095e+06	1.35942e+06	1.40068e+06	1.35828e+06	1.3727e+06	1.39568e+06	1.31885e+06	1.37249e+06	1.38657e+06	1.37066e+06	1.43152e+06	chrom11	-	262171	264780	mRNA	unnamed product
ostta20g00930	9.9999e-06	24	13.78	25564	7.42386	344349	318067	327730	342108	349160	380101	373370	337909	326348	0.921891	23.36	13.49	13.1303	3720	1.4669	253596	267774	275449	290334	266126	292132	287266	271984	255475	291610	243587	249018	221255	230640	249588	226310	236011	249029	226645	235904	214862	247309	250811	chrom20	-	157750	158511	mRNA	unnamed product
ostta05g01690	9.9999e-06	24	22.73	47272	30.5721	154625	206651	163498	103664	114229	119594	143944	196146	189272	0.281267	21.66	6.68	6.0287	3784	2.7572	137241	166154	153708	146751	123230	124122	114834	134126	147355	129805	138068	143260	144622	145321	147542	146390	141309	134266	124779	133966	137033	123725	118930	chrom5	-	260484	265005	mRNA	HECT
ostta09g03910	9.9999e-06	24	20.31	22261	15.7858	141019	154281	120877	120597	121700	134461	149407	169066	157765	0.937511	30.02	22.8	4.519	3787	2.6817	141216	142361	139357	141857	138259	149769	156799	149859	148527	162407	153441	135487	136595	137148	133544	132921	142191	134612	136658	136413	126547	133467	138537	chrom9	+	618350	619027	mRNA	unnamed product
ostta11g02960	9.9999e-06	24	21.97	3543	8.15575	43441.8	46107.1	42741.5	38272.8	40442.2	42022.8	44004.2	45477.3	48466.2	0.843762	34.22	21.5	6.65542	3798	7.48625	50733	46583	47043.9	46210.7	58320.6	51870.3	59598.4	57791.7	56543.5	53548.1	52146	43700.6	44415.7	44035.6	48489.8	40229.2	64382.9	51679.9	52288.3	50506.5	47146.8	51458	48136.2	chrom11	-	518443	519117	mRNA	Eukaryotic/archaeal PrmC-related
ostta06g01980	9.9999e-06	24	0.04	13610	5.82336	233714	245539	243967	210745	225159	225888	228759	232008	257647	0.921891	17.8	4.97	3.68608	3809	1.44188	264169	251455	250393	280086	261593	273876	296137	271491	286983	280180	239010	279108	235156	259517	271761	249474	256323	272592	259191	279667	253309	251931	252482	chrom6	+	329572	330138	mRNA	unnamed product
ostta14g01670	9.9999e-06	24	18.52	37790	8.03576	470273	512011	441959	438158	428112	513863	513190	471167	443720	0.625014	17.8	14.84	11.0063	3810	0.888831	428653	482408	460066	432600	455987	440557	489298	456267	433161	457491	442202	435275	437563	427523	407502	447611	383467	399752	403558	391611	399456	368792	378215	chrom14	+	307858	309792	mRNA
ostta06g02360	9.9999e-06	24	0.15	39464	16.317	241858	279863	259961	221797	207193	201555	225861	259178	279456	0.750012	17.8	2.89	2.14342	3866	2.01744	191629	223321	227850	223587	203428	202001	216699	195330	214123	195883	191273	203632	185289	180222	197139	165730	187456	171168	155967	177853	163652	170990	163243	chrom6	-	387830	389083	mRNA	unnamed product
ostta16g00630	9.9999e-06	24	12.33	12866	12.9265	99532.1	88183.9	94288.5	105155	107142	116274	106488	91401.4	87324	0.187518	21.74	11.11	10.0638	3926	3.33554	117702	94801.6	99975	104291	106084	114677	104633	110474	111250	116059	116544	124256	123352	125835	118641	121567	137207	125935	126581	121716	121176	127796	136591	chrom16	+	100597	102144	mRNA	UV radiation resistance protein/autophagy-related protein 14
ostta18g00820	9.9999e-06	24	23.5	19597	19.7418	99266.4	131622	91894.1	85122.4	90731.8	79029	78415.7	134182	103135	0.656263	27.52	4.09	4.68987	3966	4.2689	92904.5	100596	131384	128513	90866.7	81968	94619	91143.4	81134.8	88850	81332	90238.3	77869.4	83910.5	92024.6	76905.4	96751.3	90258.7	91695.5	99390.6	88176	92837.8	93433.7	chrom18	+	152994	153578	mRNA	Beta-grasp domain
ostta01g02730	9.9999e-06	24	20.45	13896	12.5071	111105	115470	97065	93560.7	103046	106091	120974	126073	126559	0.375016	17.8	17.64	13.083	3975	3.27332	121436	117924	120204	120704	115648	126157	144550	132602	130709	134947	132312	120065	126394	118600	122832	112395	108907	108040	116519	131883	110351	103878	115980	chrom1	-	425298	426212	mRNA	HAD-like domain
ostta07g02410	9.9999e-06	24	22.66	26306	19.3939	135641	160582	130334	107855	113832	118808	129332	146177	178206	0.156268	24.98	9.96	10.3667	3984	3.12857	127342	132463	142470	132517	140467	154041	120941	116238	133453	100921	147195	152248	127393	142170	121113	123761	119759	129192	108488	147630	110890	98199.3	99984.5	chrom7	-	389739	389855	mRNA	unnamed product
ostta08g03790	9.9999e-06	24	7.09	11855	17.2573	68695.7	67337.8	73133.6	88964.5	75529.8	67324.9	59361.5	55613.6	62300.1	0.140649	25.44	5.88	6.2328	3987	6.20341	64271.1	68858.5	76258.1	88717.7	72650.4	66866.9	56695.7	54350.9	65617	68753.1	68123	73389.5	60262.5	54450.4	65915.2	56987.2	58630.2	62203.9	58993.6	61957	57353.2	57326.8	59604.5	chrom8	-	637580	639056	mRNA	unnamed product
ostta18g01540	9.9999e-06	24	21.62	42904	7.82885	548024	579259	524898	510147	497327	536117	560722	589117	586606	0.312517	17.8	17.69	13.1201	4011	0.801243	500597	503019	486204	495447	472575	477736	463265	467940	477401	488528	453576	511599	511672	507316	517035	519041	526395	524083	500894	520076	508539	536210	544587	chrom18	+	272737	274173	mRNA	PRC-barrel-like
ostta06g00780	9.9999e-06	24	21.19	6141	4.06549	151052	156336	146575	142161	147422	150180	149220	157120	159400	0.281267	17.8	10.35	7.67625	4025	2.84791	141332	143998	147086	156322	142184	157234	133969	132896	146047	135723	132567	149717	139260	138968	131781	135780	136059	151746	141156	133613	132802	148310	142077	chrom6	-	126555	130334	mRNA	unnamed product
ostta11g00810	9.9999e-06	24	20.61	3965	2.75898	143712	146578	144059	141872	136102	142189	150277	146015	142607	0.781262	20	2.14	1.78333	4029	2.76249	145847	159703	146137	153364	138862	149373	151915	149549	151993	146999	134620	147672	144499	141264	151560	134984	142389	147185	142352	149658	140101	138704	145743	chrom11	-	155581	158034	mRNA	SIAH-type domain
ostta06g01610	9.9999e-06	24	23.38	7843	6.10408	128488	137957	124096	123381	122367	123266	124155	133195	139486	0.0468995	22.78	4.44	4.2143	4064	4.34701	93489.6	114700	113411	108797	99345.9	95590.7	88675.4	96383.2	99548	89512	87813.4	93482.6	84939.1	86745.3	95207.8	90849.1	87146	84959.5	88619.5	80513.9	89776.4	88549.7	92205	chrom6	-	273059	274639	mRNA	unnamed product
ostta06g03360	9.9999e-06	24	2.11	5065	8.66223	58472.2	64428.1	62963.5	59789.9	56679.3	51080.3	54063	58177.7	60596.1	0.0312697	22.02	3.62	3.32135	4134	6.90685	59853.6	77716.9	73826.9	73635.3	65167	57827.6	55886.5	59628.7	68236	57335.3	67505.7	66302.6	52823.8	53062	61298	60996.6	56687.6	50915.8	49497.6	54108.7	49598.5	51928.7	52793.4	chrom6	-	572196	572654	mRNA	unnamed product
ostta06g01220	9.9999e-06	24	14	6581	19.0436	34557.6	31699.1	26084.3	34208	43519.9	39744.4	38665.9	34695.1	27843.8	0.0547095	21.86	11.21	10.2104	4152	13.9774	29705.2	26555.8	22636.6	28790.1	35895.7	35003.1	31753.8	30492.9	26700.1	33832.3	34205.9	39422	29443.6	25435.1	26103.2	23999.4	29779.5	31329.4	28816.5	30876.6	21835.2	29737.7	30869.9	chrom6	+	198746	200098	mRNA	unnamed product
ostta09g03820	9.9999e-06	24	23.07	32328	7.22025	447741	480916	456716	418790	420890	421934	425962	497185	459533	0.101589	21	2.28	1.995	4210	0.970635	433737	456446	488264	462903	419121	470025	428362	432058	445203	425767	399706	431231	417721	421615	429960	441838	405477	446384	412500	442699	413594	417544	433793	chrom9	-	595153	596199	mRNA	unnamed product
ostta17g00590	9.9999e-06	24	21.45	6525	7.31335	89220.4	93723.1	81362.8	85294.7	82159.6	85374.9	91448.7	94313.7	100086	0.500015	19.46	4.21	3.41361	4245	4.30421	98624.3	99757	101908	100533	92842.4	93856.9	103776	104523	106904	103194	94589.2	95213.7	95353	95845.7	108981	88882.3	91825.5	100984	97614.2	108025	92797	98196.2	94135.1	chrom17	-	100097	101410	mRNA	WD40 repeat
ostta16g00600	9.9999e-06	24	15.66	45196	7.99946	564988	558138	517639	523819	585477	641694	583705	576077	533358	0.187518	17.8	7.93	5.88142	4263	0.692091	615959	592653	587087	572356	536700	608387	514919	571659	619393	559757	590939	628594	621716	635352	619644	645022	650903	673299	646956	653410	638225	695716	688413	chrom16	-	92453	95611	mRNA	Tyrosine-protein kinase, catalytic domain
ostta14g01570	9.9999e-06	24	21.32	13893	8.81343	157634	171274	149332	146947	137736	158527	158918	171417	166925	0.156268	33.38	1.49	2.07234	4309	2.9675	145207	165044	163731	155235	143092	152427	133170	141465	148554	143286	133909	155578	139198	131973	148159	139684	129744	139962	145401	144701	134268	152649	153312	chrom14	-	284924	286777	mRNA	Major facilitator superfamily domain, general substrate transporter
ostta07g01330	9.9999e-06	24	13.65	6615	6.81417	97077.2	97858	91945.5	98367	100383	105126	106281	85906.1	90751.2	0.687513	20.52	11.68	9.9864	4357	4.19712	103809	97063	99784.5	91966.8	106605	116014	100604	108392	105053	111959	113423	98182.5	95005	104045	95323.4	110959	106362	100986	99868.9	99739.2	106322	105943	110207	chrom7	-	189682	191128	mRNA	unnamed product
ostta05g00540	9.9999e-06	24	9.44	9242	4.81875	191793	183379	196674	198904	202607	198496	181431	187828	185022	0.0625194	20.92	9.46	8.24597	4359	2.42693	179609	176348	179462	188977	180362	197372	167175	171401	175256	178061	173879	176135	183630	176145	170316	181197	180115	185141	185580	176378	176693	183694	188087	chrom5	+	80342	81148	mRNA	unnamed product
ostta11g01460	9.9999e-06	24	9.15	11697	15.187	77019.9	69177.7	87355.3	81194.7	94332.3	80836.9	65852.9	66317	71092.3	0.0625194	21.34	12.16	10.8123	4361	5.66351	77001.7	77869.3	91382.5	84828.8	90829.5	95070	90651.5	86196	73471	78415.5	89820.5	71284.1	73899.5	77156.4	61578	68851.9	78414.8	74630.1	74270	61651.9	70490.2	61350.7	61924.3	chrom11	-	280101	282236	mRNA	Peptidase S24/S26A/S26B/S26C
ostta18g00470	9.9999e-06	24	14.21	42997	7.95945	540201	509344	501095	549419	550019	605055	575474	525994	505206	0.625014	22.96	16.15	15.4502	4386	0.67933	645636	584817	627308	612890	607657	650417	596261	629880	654713	606123	624483	652618	623440	661176	655578	671757	683876	670327	668717	674280	641000	682532	724141	chrom18	+	85795	88980	mRNA	unnamed product
ostta01g02260	9.9999e-06	24	22.27	7881	6.58053	119762	124238	119900	119348	105873	113235	124067	126676	124762	0.0468995	22.64	4.47	4.2167	4397	4.32309	101710	113778	118386	109997	106235	102983	102119	108484	98257.5	100962	104432	95439.7	99149	103885	95849	107094	104969	91217.5	90990.9	85205.6	93979.5	102755	101444	chrom1	-	346197	346568	mRNA	unnamed product
ostta06g04000	9.9999e-06	24	22.35	34815	8.20144	424499	462602	434795	387085	384848	411663	421088	455859	438048	0.0625194	34.22	6.22	8.86868	4399	1.33898	328534	423984	411374	408090	357020	348234	343698	346584	360578	346826	339431	333079	307940	295761	319912	278796	297182	285587	283480	294838	276894	284525	283942	chrom6	-	682877	684409	mRNA	unnamed product
ostta05g01320	9.9999e-06	24	23.33	26107	18.6404	140056	167541	137880	127044	116568	117201	129059	162641	162513	0.00587994	22.44	5.7	5.3295	4461	3.9138	113981	130620	129260	123662	112088	109797	103167	109366	116784	116074	116899	116063	107465	117625	115748	116574	114713	111580	96850.6	108018	105275	112663	117298	chrom5	-	198843	201647	mRNA	Helicase, C-terminal
ostta17g01290	9.9999e-06	24	17.69	15255	5.89811	258642	255370	246986	238049	245608	278053	275440	267637	261993	0.781262	18	15.52	11.64	4508	1.90781	236292	229661	226248	218549	230070	230728	237348	238587	222875	239799	244095	236397	232323	233900	240426	236860	241139	240239	232340	238633	243381	249856	254963	chrom17	+	208495	209412	mRNA	Alpha/beta hydrolase fold-1
ostta05g01495	9.9999e-06	24	22.14	21800	9.78448	222802	242855	216888	209762	203415	198251	226342	260048	224852	0.406266	25.88	3.52	3.79573	4600	2.25136	204321	214359	221585	212773	221533	198809	200326	188446	195378	187837	162577	215708	215896	191828	202454	206720	187187	199571	213402	216496	227708	205312	209162	chrom5	-	229400	229963	mRNA	hypothetical protein
ostta06g00140	9.9999e-06	24	6.4	26337	25.265	104243	89856.1	158172	116347	107979	92317.5	82118.3	76684.1	110470	0.95314	20.38	6.31	5.35824	4635	10.7366	43170.3	56040.1	59360.1	62912.3	51218.2	49540.9	42276.1	38570.8	55095.6	37158.6	34889.4	58923.1	32345.4	32398.8	56360	36032.6	33897	32004.5	27983	54856.6	34985.4	32241.8	30656.1	chrom6	+	30271	30690	mRNA	unnamed product
ostta08g02000	9.9999e-06	24	20.28	1918	1.42589	134512	137257	130156	132173	134698	133675	135196	135349	137593	0.843762	32.2	2.82	3.7835	4640	3.35184	138432	142962	134505	150813	145442	131711	132970	136909	127430	134544	147378	127753	137334	142369	130865	132629	127699	142774	130141	137926	159678	146418	145244	chrom8	+	351711	352076	mRNA	unnamed product
ostta20g00160	9.9999e-06	24	19.33	25147	3.94353	637677	660226	617461	604180	619955	655173	648118	663205	633101	0.921891	25.84	0.83	0.893633	4672	0.740048	631310	639411	649571	616551	607460	630539	573729	601055	577599	602215	624146	601188	651831	674060	605366	651889	657121	642615	650371	675209	638525	663411	654962	chrom20	-	25291	25923	mRNA	Peroxisomal biogenesis factor 11
ostta16g00765	9.9999e-06	24	21.27	9736	7.04034	138289	152402	131503	125011	132807	136300	137178	148797	142311	0.000499995	23.12	17.36	16.7235	4699	3.56655	131752	138262	140542	130552	138603	143070	137972	136674	134147	123564	123791	133847	131709	139849	130816	129953	127443	123312	130919	132833	128339	121481	120861	chrom16	+	119321	119853	mRNA
ostta03g01590	9.9999e-06	24	20.28	23948	7.49584	319484	330932	299435	297059	292605	320375	329731	347175	338560	0.625014	18.78	17.65	13.8111	4700	1.5154	310149	290625	288652	302518	283419	301013	326314	290818	294220	297941	301436	297991	318560	313902	306511	329231	327431	330090	324343	329065	318878	325437	324891	chrom3	-	268719	270101	mRNA	Sel1-like
ostta02g03870	9.9999e-06	24	23.15	18346	4.22959	433753	444989	439709	412413	421279	416886	428086	446625	460041	0.531265	17.8	27.37	20.2994	4703	1.09538	429348	426164	436658	432278	475614	418785	500529	467196	458559	472075	477869	420561	433865	412708	403594	397136	402768	395207	408045	415857	413391	392772	384031	chrom2	+	754513	755661	mRNA	Domain of unknown function DUF89
ostta03g00940	9.9999e-06	24	18.14	8805	2.91812	301736	305771	290204	288739	303795	306969	308559	308319	301529	0.156268	26.24	7.39	8.07973	4772	1.60223	297836	305270	313720	296396	303830	295315	265771	294070	292713	291331	291868	295677	294637	298026	289661	299054	301613	304607	289236	305974	289798	316816	317000	chrom3	-	166111	169581	mRNA	WD40 repeat
ostta07g00490	9.9999e-06	24	0.17	16543	9.2341	179151	194680	202643	169972	161635	161639	173159	180693	188788	0.781262	17.8	5.43	4.02725	4777	2.67887	178321	175879	201503	188004	178404	175339	187744	186461	190435	187270	187877	191170	182150	169802	186108	169124	169838	172145	152753	166493	167150	168329	169093	chrom7	+	87097	88361	mRNA	unnamed product
ostta18g00310	9.9999e-06	24	2.86	79516	5.81513	1.3674e+06	1.46163e+06	1.50207e+06	1.37479e+06	1.32332e+06	1.31117e+06	1.27295e+06	1.32064e+06	1.37263e+06	0.281267	19.64	5.64	4.6154	4808	0.386936	1.24258e+06	1.39053e+06	1.41191e+06	1.37947e+06	1.31138e+06	1.27346e+06	1.18992e+06	1.32397e+06	1.24007e+06	1.26024e+06	1.29904e+06	1.22608e+06	1.23364e+06	1.26344e+06	1.20435e+06	1.21768e+06	1.16034e+06	1.1991e+06	1.16246e+06	1.13596e+06	1.1543e+06	1.15107e+06	1.14841e+06	chrom18	-	52463	54688	mRNA	Protein of unknown function DM15
ostta08g02350	9.9999e-06	24	11.5	6887	6.81936	100992	96440.3	102184	104261	106050	108473	106026	93166.4	91334.3	0.00391996	21.54	14.66	13.1573	4816	5.3356	90261.7	96630	89152	93882	95866.7	97151.9	94082.3	86952.2	86644.5	92698.4	92611.9	94349.6	88996.1	82072.1	78911.6	85943.1	88142.9	91491.1	103854	84516.3	86871.3	85276.1	89661.1	chrom8	-	405894	406685	mRNA	unnamed product
ostta14g02330	9.9999e-06	24	12.62	20203	8.31476	242978	228432	241630	247281	254710	265707	264667	226389	215005	0.531265	21.36	12.54	11.1606	4864	2.0582	236323	235472	240668	247900	258284	253279	246535	261697	227128	244633	245817	221858	248008	249926	203433	240529	228515	225427	237304	217195	221828	220027	223652	chrom14	-	416332	417618	mRNA	Polycomb protein, VEFS-Box
ostta10g02120	9.9999e-06	24	10.23	9464	7.05991	134053	128650	136252	146296	141406	139270	135113	123257	122177	0.0781492	20.98	10.32	9.0214	4875	3.7702	129304	140144	132431	133160	153708	127408	127669	128190	129714	126089	136216	129598	130358	124016	123495	129548	127596	127699	126394	117162	120770	126426	126886	chrom10	+	357247	358327	mRNA	Cytochrome b5-like heme/steroid binding domain
ostta14g00120	9.9999e-06	24	18.32	9308	3.08085	302125	300393	293033	289473	299626	303102	313842	311685	305845	0.750012	18.46	14.66	11.276	4877	1.56087	312454	287331	275817	291193	291309	303748	293656	300908	288249	299097	301848	314693	318351	307740	329278	342224	324933	341731	320081	334071	333178	331578	342964	chrom14	-	35080	36276	mRNA	unnamed product
ostta14g02910	9.9999e-06	24	19.73	10513	6.04083	174032	179469	152050	171207	166985	173334	178806	190992	179416	0.281267	22.82	4.26	4.05055	4883	2.87606	169781	177447	176041	168564	158295	165993	164082	165508	158536	163549	166988	174416	146682	174265	171648	186155	176173	171708	159132	177903	173221	177970	180898	chrom14	+	518163	518597	mRNA	Acyl-CoA N-acyltransferase
ostta13g01560	9.9999e-06	24	9.74	8859	12.3452	71760.8	60761.2	83023.5	75653.4	81201.8	73855.7	73799.4	60307	65484	0.0937691	22.4	11.45	10.6867	4931	6.97821	70662.8	66471.6	66184.6	68596.9	86248.5	70716.6	65718.5	65063.8	63284.7	68014.1	80906.3	65198.7	71927.4	68556.9	65406.1	67920.5	82615.9	71371.7	81234.6	66094.5	71833.8	70275.2	70940.7	chrom13	+	269070	270034	mRNA	Staygreen protein
ostta07g00980	9.9999e-06	24	19.89	13180	62.8095	20984.1	31165	7587.01	11637.6	9792.47	16537.2	32545.1	38355.3	20252.9	0.00782992	22.28	20.13	18.6873	4987	25.7577	19361.2	20209.5	18106.2	15636.2	9128.03	17571.1	20467.8	21249.5	19305.6	16425	16807.8	17807.2	24787.3	29966.9	20111.9	25014.2	18339.6	14111.3	14740.5	18736.4	36572.4	16233	14619.9	chrom7	+	142077	143563	mRNA	unnamed product
ostta06g03870	9.9999e-06	24	20.07	12373	5.13424	240990	255136	233723	229551	224565	244047	253960	246325	240612	0.500015	34.22	26.2	13.3568	5061	2.2149	228497	258264	257282	241365	254292	236594	245386	245676	247044	245467	264319	203984	217468	223115	209771	199619	205485	225733	217297	203665	197830	211383	215907	chrom6	+	662320	664047	mRNA	unnamed product
ostta03g01330	9.9999e-06	24	10.61	26987	21.5624	125157	90970.5	123685	163338	141524	140714	135716	97744.5	107568	0.562514	19.32	12.45	10.0222	5063	4.77636	106001	103744	95985.9	95414.4	118394	117345	111656	111187	100007	109194	112900	123165	102769	101693	96612.7	106534	100437	106360	94219.3	107282	97353.9	112816	106957	chrom3	+	229579	230382	mRNA	unnamed product
ostta03g01740	9.9999e-06	24	18.65	14512	4.39397	330271	340860	321966	311388	317826	343292	346199	333686	326951	0.98439	34.22	18.91	2.96251	5092	1.62748	312877	314454	316615	312332	334037	303002	345905	323400	299985	307646	306447	307399	314423	303210	297440	340221	317890	303309	320696	298928	309242	305149	301564	chrom3	+	292125	293135	mRNA	unnamed product
ostta01g01930	9.9999e-06	24	13.41	15677	7.348	213351	198238	210223	219453	212999	227506	243801	196990	197594	0.656263	22.58	13.2	12.419	5125	2.4957	205353	204553	201264	203314	211715	216972	217446	213717	214615	243431	224440	194129	195585	191465	204071	186459	203310	209552	184524	199075	188667	210017	199450	chrom1	-	301964	303034	mRNA	unnamed product
ostta05g03230	9.9999e-06	24	12.52	52905	20.5941	256894	213333	237009	251973	302146	332318	274150	234089	210135	0.125019	22.84	18.1	17.2252	5131	1.78493	287462	286326	288644	267566	297170	293134	296624	295305	270192	258834	282370	286364	292682	297414	284316	294995	290481	286806	291459	294963	289878	284676	293954	chrom5	-	527926	529674	mRNA	unnamed product
ostta05g03740	9.9999e-06	24	14.96	29534	6.12089	482511	464074	458124	456060	493786	534201	501311	482739	469796	0.781262	20.88	1.09	0.9483	5158	1.0548	489001	503889	492554	464475	487954	478304	455863	478095	480358	451574	478317	521569	503666	506854	500834	502694	509849	514303	493137	501385	495749	467760	468839	chrom5	+	616247	619024	mRNA	unnamed product
ostta05g04460	9.9999e-06	24	9.38	19775	22.3648	88420.2	72397.8	86693.2	112525	115140	87788.1	84234.1	74996.4	73587.3	0.437516	20.98	14.88	13.0076	5170	5.7858	89356.8	79411.9	78811.4	79384.3	95296.5	93370.7	101638	90977.3	85661.2	84936.8	95283.6	88406.8	90923.9	89698.7	84400.7	87016.2	89180.3	90319.6	94968.8	86607.9	84317.2	96315.2	98922.5	chrom5	+	739320	740375	mRNA	unnamed product
ostta14g02800	9.9999e-06	24	13.13	18861	5.21912	361383	343398	364500	353360	374148	384928	383021	345046	342661	0.625014	19.24	8.24	6.60573	5172	1.39644	370370	370933	359805	354370	366381	362663	348813	366307	350996	351394	388055	360102	363051	389165	357630	395401	395055	369794	377189	362097	377118	383997	397819	chrom14	-	498012	500465	mRNA
ostta05g01090	9.9999e-06	24	19.91	16545	6.17129	268096	264594	263760	252340	244027	264695	290410	288898	276047	0.218768	28.88	14.06	16.9189	5192	1.99035	260858	265343	256940	250946	248582	254702	288054	267101	256353	264362	248273	278608	241624	247209	253930	293907	263183	265088	251966	253447	248076	267134	274061	chrom5	-	160920	161291	mRNA	unnamed product
ostta05g02450	9.9999e-06	24	14.73	107414	4.76309	2.25513e+06	2.17997e+06	2.15767e+06	2.19651e+06	2.2422e+06	2.47402e+06	2.33578e+06	2.24159e+06	2.21334e+06	0.98439	17.8	9.61	7.12742	5195	0.24035	2.16143e+06	2.24073e+06	2.22933e+06	2.18978e+06	2.20692e+06	2.23552e+06	2.05574e+06	2.24063e+06	2.03929e+06	2.12902e+06	2.18594e+06	2.02716e+06	2.25675e+06	2.18545e+06	2.05535e+06	2.1836e+06	2.18651e+06	2.12363e+06	2.20539e+06	2.15188e+06	2.06683e+06	2.15752e+06	2.19851e+06	chrom5	+	403049	406981	mRNA	Thrombospondin, type 1 repeat
ostta04g03680	9.9999e-06	24	21.07	20818	11.4392	181988	215424	166119	153461	170733	175249	187294	195661	191961	0.687513	17.96	2.62	1.96063	5198	2.84831	182494	192993	208755	204013	188905	180363	214644	192347	202748	201013	189442	183967	169153	166793	179990	160786	171754	164971	155816	188746	176164	157489	164019	chrom4	-	640740	641582	mRNA	O-methyltransferase, family 3
ostta14g02830	9.9999e-06	24	13.58	17237	6.78934	253883	240716	249194	247856	261189	274980	282376	234637	240117	0.0937691	24.04	1.09	1.09182	5221	1.99454	261764	254296	249833	244688	254183	256256	266682	275366	257954	274830	271513	253238	248404	257486	279897	256080	262528	255839	251701	277026	274792	270191	266027	chrom14	+	504726	505406	mRNA	Snf7
ostta11g01870	9.9999e-06	24	16.32	17893	3.71529	481604	489336	450460	471250	492651	497036	494277	492658	465166	0.687513	17.8	15.73	11.6664	5281	1.03329	511087	531451	511741	485530	501491	507260	489467	486284	499302	464265	513456	516469	504418	532475	506907	529432	527592	517920	520482	519575	524284	530484	523631	chrom11	+	356448	357449	mRNA	HAD-like domain
ostta14g02040	9.9999e-06	24	22.45	24472	9.81442	249347	269496	254110	212491	232386	237562	237198	272720	278816	0.656263	28.12	3.06	3.5853	5296	2.36609	223830	237500	245025	236721	226466	224067	210996	217208	233585	211007	243377	238754	226079	223485	221718	215587	232234	212756	213386	224336	214567	206234	209164	chrom14	-	368665	370797	mRNA	RNA (C5-cytosine) methyltransferase
ostta01g02650	9.9999e-06	24	5.03	18055	6.86186	263121	269274	282852	278717	265768	241750	247727	249632	269248	0.281267	21.9	4.56	4.161	5305	1.6429	322904	273806	285149	287947	284776	297125	322190	320108	323224	327090	298532	330473	333100	340424	359182	312429	342021	341574	339907	346862	339856	352917	345200	chrom1	-	413618	415684	mRNA	Acyl-CoA dehydrogenase/oxidase C-terminal
ostta04g03710	9.9999e-06	24	7.47	23929	15.3436	155955	143733	193714	191002	157825	160553	144440	129123	127247	0.0117399	23.16	6.75	6.51375	5316	3.76093	141348	176841	176008	162516	147424	132298	127086	135753	143732	141317	147105	131087	139290	136279	136698	132098	147821	137142	126432	112948	134579	132388	152817	chrom4	+	643876	646413	mRNA	Protein kinase-like domain
ostta01g03640	9.9999e-06	24	1.84	16912	9.74253	173589	197149	181735	164350	168333	155198	153374	182229	186348	0.812512	19.86	3.99	3.30172	5361	2.50477	214031	205895	201973	208116	186257	181747	231940	205771	218511	208658	194382	246643	219898	222864	239022	205329	228789	218030	218244	242547	219508	206880	197684	chrom1	-	581083	582048	mRNA	Haem peroxidase, plant/fungal/bacterial
ostta15g02850	9.9999e-06	24	23.43	90915	3.66014	2.48392e+06	2.4882e+06	2.49764e+06	2.45555e+06	2.36396e+06	2.39065e+06	2.46553e+06	2.62028e+06	2.58957e+06	0.0547095	22.32	13.87	12.8991	5435	0.241759	2.24811e+06	2.37055e+06	2.32777e+06	2.32068e+06	2.27174e+06	2.21665e+06	2.14464e+06	2.16846e+06	2.28953e+06	2.20235e+06	2.20198e+06	2.27056e+06	2.28576e+06	2.20547e+06	2.20179e+06	2.3146e+06	2.25381e+06	2.18236e+06	2.23807e+06	2.1992e+06	2.21149e+06	2.23527e+06	2.34567e+06	chrom15	-	492224	493723	mRNA	Serine/threonine-protein kinase, active site
ostta10g02020	9.9999e-06	24	22.24	8421	5.62234	149778	146433	160312	134164	141077	143987	155576	157234	159439	0.656263	21.48	16.07	14.3826	5454	3.37953	161383	152046	145017	144656	161938	149329	168117	157819	156462	157192	178854	141306	186699	168355	157644	158235	186214	150600	184800	165582	166428	151703	161440	chrom10	-	326854	327662	mRNA	unnamed product
ostta01g04360	9.9999e-06	24	10.22	22493	20.1037	111885	83323.6	115954	137466	129327	125841	110723	86935.5	105510	0.0625194	20.4	11.35	9.6475	5504	3.27052	168292	132489	157903	161671	159249	163200	173189	158091	151839	165958	159910	165788	171669	166929	161578	182255	181627	182384	182523	183499	174212	180173	186278	chrom1	+	708735	709889	mRNA	unnamed product
ostta02g05490	9.9999e-06	24	6.08	13851	5.71042	242557	241327	262887	261618	241262	231962	229408	234058	237931	0.281267	24.76	21.74	22.4284	5512	2.20561	249908	273270	261871	262863	243679	272370	237968	251192	249427	248914	245760	230948	225961	256267	245930	252687	246285	252262	252176	225651	242191	261168	259139	chrom2	-	1058207	1061056	mRNA	Major facilitator superfamily domain, general substrate transporter
ostta06g01790	9.9999e-06	24	5.77	21788	6.11862	356093	360137	389221	370466	361792	335411	340020	330876	360823	0.250017	21.28	18.05	16.0043	5535	1.29308	428048	367864	398145	408941	405770	405071	449754	448763	438858	459449	439151	424380	431268	429082	467574	390104	449706	445941	402989	458369	452505	434333	409049	chrom6	-	298958	300403	mRNA	unnamed product
ostta06g00670	9.9999e-06	24	22.82	18708	6.18328	302558	322046	305781	276882	296368	278837	305652	314897	319997	0.781262	34.22	10	14.2583	5547	1.84692	300338	321089	299188	319321	316306	297995	304924	297399	309546	291482	328927	320361	321929	313231	299958	313915	290508	266201	299098	286253	281154	261401	267248	chrom6	+	109433	110875	mRNA	unnamed product
ostta20g00220	9.9999e-06	24	13.72	12362	4.13588	298896	284561	289641	302238	303614	314058	315225	288728	293106	0.500015	34.22	16.01	22.8276	5551	1.85843	298692	281735	276466	296403	305725	325199	361866	320591	301805	313039	296600	304932	280098	276572	302584	269420	293835	299252	292325	305189	279971	297030	290594	chrom20	-	37857	38327	mRNA	unnamed product
ostta11g01280	9.9999e-06	24	19.39	21292	10.0627	211593	229671	197734	182773	187195	233678	225039	221534	215118	0.812512	18.64	3.25	2.52417	5568	2.78263	200098	198355	209123	224881	193189	204875	214238	209931	202099	195024	186719	200205	195154	192693	197791	200016	193039	206970	209959	208473	194302	181956	183172	chrom11	-	245927	246907	mRNA	4'-phosphopantetheinyl transferase superfamily
ostta03g02230	9.9999e-06	24	0.53	87649	3.1499	2.7826e+06	2.83697e+06	2.81444e+06	2.74328e+06	2.73747e+06	2.67988e+06	2.68284e+06	2.88499e+06	2.88091e+06	0.125019	34.22	13.53	19.2915	5608	0.218993	2.56081e+06	2.76719e+06	2.70968e+06	2.68862e+06	2.65979e+06	2.60032e+06	2.37971e+06	2.50802e+06	2.60037e+06	2.40478e+06	2.64302e+06	2.52059e+06	2.60189e+06	2.61631e+06	2.47428e+06	2.61842e+06	2.52071e+06	2.48028e+06	2.53143e+06	2.49041e+06	2.46469e+06	2.54235e+06	2.51507e+06	chrom3	-	360933	362132	mRNA	Membrane insertase OXA1/ALB3/YidC
ostta01g06580	9.9999e-06	24	18.77	32929	17.0593	193026	237613	147498	157976	181270	203252	210667	226982	178953	0.906261	34.22	6.61	9.42476	5647	3.69063	153009	162839	164740	151399	156906	148691	131183	132027	142205	124778	150181	180840	158827	160747	166720	149621	159324	155111	146754	162725	153262	152139	155182	chrom1	-	1074815	1075975	mRNA	Phospholipase D-like domain
ostta05g04140	9.9999e-06	24	20.7	29990	8.85236	338780	358104	313676	306158	309311	343344	345280	373900	360466	0.0625194	22.68	6.04	5.7078	5672	1.7524	323671	325027	341859	332235	324486	312205	321472	316451	323372	312562	325244	330412	320950	322183	317860	332478	337802	330044	306140	331788	307487	321438	327271	chrom5	+	688039	690486	mRNA	unnamed product
ostta06g02810	9.9999e-06	24	23.91	8464	6.83649	123806	126066	123419	119293	118190	112499	120111	131877	138994	0.656263	34.22	8.21	11.7061	5714	4.37549	130591	119229	121933	122227	121049	118875	124418	110072	115092	111422	118513	131813	150194	141524	142255	139655	130805	132942	142813	138883	144431	148907	145952	chrom6	-	476450	477424	mRNA	unnamed product
ostta10g02380	9.9999e-06	24	23.87	29351.2	49.985	58719.6	94169.8	52071.3	46858.4	47444.4	35467.4	44010.6	71009.2	78725.4	0.562514	25.64	8.24	8.80307	5768	8.67223	66511.2	75203.3	83420.1	99364.4	68783.9	93121.8	59141.1	48587.1	71156.6	46410.8	67679.3	85593.5	62634	66115.2	72447.2	59363.9	59856.8	67813.1	54697.5	70275.7	51678.4	45305.2	54597.1	chrom10	+	397087	397506	mRNA	unnamed product
ostta01g01855	9.9999e-06	24	22.28	20346	7.29116	279050	288993	274846	262771	260450	261055	276792	308530	298965	0.125019	26.32	7.94	8.70753	5786	2.12814	271880	264851	271816	289935	273779	267339	268191	267067	268853	260547	273982	287847	270130	277208	265141	266834	276709	270036	269528	288576	264537	268473	269987	chrom1	+	291571	293022	mRNA	hypothetical protein
ostta10g00670	9.9999e-06	24	17.95	15774	12.1346	129992	141227	112123	101740	136781	144013	139264	138766	126018	0.0312697	20.22	18.01	15.1734	5801	4.28897	135254	128693	139521	129264	133878	151624	143705	135676	127737	126513	137716	140032	142676	139831	125848	135693	136333	138481	140350	123504	130683	132736	135095	chrom10	+	117046	118599	mRNA	Serine/threonine-protein kinase, active site
ostta04g00310	9.9999e-06	24	19.98	24626	8.38255	293777	321597	278312	266093	275174	292410	310236	320247	286147	0.281267	24.96	15.3	15.912	5849	1.91248	305833	299617	286754	328247	305616	291736	332672	326156	308741	307618	290877	305155	305424	304103	294963	325383	289009	291812	309878	289974	313319	307578	313703	chrom4	-	44237	44521	mRNA	unnamed product
ostta13g00920	9.9999e-06	24	15.86	31870	3.42281	931107	916985	890052	908873	945667	971876	958260	938185	918957	0.687513	19.18	16.76	13.394	5866	0.629823	931372	933945	922137	906550	938250	908535	839659	918707	922424	895474	910078	979125	970241	943836	927144	963845	959225	945139	929876	941613	937475	937359	959553	chrom13	+	155575	158634	mRNA	unnamed product
ostta08g02560	9.9999e-06	24	10.47	9954	5.36949	185381	175214	185674	193981	193226	195634	186414	170209	182693	0.937511	19.64	15.2	12.4387	5878	2.94097	199866	184884	180232	174374	194887	191859	176949	192321	185222	186198	209464	204105	210797	211958	198943	212913	214501	208940	208449	197558	206180	219592	226725	chrom8	-	439672	441906	mRNA	unnamed product
ostta04g02290	9.9999e-06	24	17.11	28723	5.50362	521893	514999	500473	507181	487917	570453	565666	515543	512911	0.156268	31.98	9.35	12.4589	5889	1.09753	536570	526443	524286	520765	500956	561920	515510	540622	515170	554643	517925	539790	541325	538969	535829	548547	547625	528543	520687	536073	535332	554194	599381	chrom4	-	420635	423142	mRNA	Nucleotide-diphospho-sugar transferase
ostta03g00580	9.9999e-06	24	0.33	37975	7.04956	538686	590636	555181	508878	533244	493628	499379	557776	570765	0.531265	34.22	16.71	23.8257	5891	1.08075	545082	552496	551495	535666	541084	529700	478583	499178	547227	502631	562469	570211	568870	559735	537744	545061	561609	551748	556583	556468	551207	564128	567923	chrom3	+	100137	100742	mRNA	Mitochondrial import inner membrane translocase subunit Tim21
ostta07g02900	9.9999e-06	24	1.75	23503	7.82145	300494	316834	333240	295908	290885	267346	284447	303086	312208	0.812512	34.22	7.18	10.2375	5893	2.85011	206764	259935	259907	240620	241204	230814	202753	213185	206202	197634	204886	196259	208775	209754	189969	197922	188704	193265	182042	178800	181574	178060	186548	chrom7	-	467919	468605	mRNA	unnamed product
ostta03g02380	9.9999e-06	24	3.42	21288	45.9253	46353.5	81966	57024.7	46666.1	43610	22059	20893.7	36080.7	62527.7	0.000159998	23.64	3.9	3.8415	5958	11.7677	50630.2	51661.9	50198.5	48280.8	44020.6	31038.8	37092.8	46444.9	51752.2	58661.6	53420.1	46580.9	46813.3	54219.2	54880.8	53878.7	54783.5	58133.9	50628.7	48578.7	51765.3	59463.1	61565	chrom3	-	389251	390387	mRNA	Nucleotide-binding, alpha-beta plait
ostta09g03180	9.9999e-06	24	21.88	126300	7.08414	1.78286e+06	1.92225e+06	1.75233e+06	1.71628e+06	1.61309e+06	1.73636e+06	1.74994e+06	1.99496e+06	1.77763e+06	0.0234598	26.76	2.64	2.9436	5961	0.377625	1.57855e+06	1.81975e+06	1.66674e+06	1.67312e+06	1.60378e+06	1.66954e+06	1.77761e+06	1.69631e+06	1.641e+06	1.64512e+06	1.51356e+06	1.50592e+06	1.54868e+06	1.60505e+06	1.53023e+06	1.60068e+06	1.50436e+06	1.51499e+06	1.39328e+06	1.43174e+06	1.41802e+06	1.51526e+06	1.45336e+06	chrom9	-	488652	489691	mRNA	unnamed product
ostta08g04250	9.9999e-06	24	19.96	9534	8.73817	109107	108219	107675	94859.1	102015	108010	113464	124813	113804	0.00098999	24.52	10.74	10.9727	5990	5.80308	103221	96198.7	97362.6	101257	108359	98146.9	90530.4	95117.4	98769.5	99179.1	106234	114502	112182	110058	97230.5	97263.8	112545	116008	112501	102129	102837	100205	102246	chrom8	-	705506	706693	mRNA	unnamed product
ostta14g02650	9.9999e-06	24	0.26	36815	40.0533	91915	128364	121569	80138.9	59680.3	52632.1	66190.8	109765	116979	2.99997e-05	22.5	5.79	5.42812	5995	9.98228	60056.4	70877.6	73181.7	70845.9	63975.7	57719.6	51352.3	63786.8	63893.3	65802.6	58873.2	57440.6	53513.8	56071.1	59741.2	65589.9	61960	54845.7	49330.7	52192	55194	59535.7	55517.8	chrom14	-	469583	471229	mRNA	START-like domain
ostta09g03340	9.9999e-06	24	21.26	18424	7.04126	261658	276624	258915	244039	236926	254638	282973	266890	272256	0.625014	23.56	25.93	1.45462	6054	2.46361	245737	257291	257167	257811	245214	249448	267021	259615	262569	319760	245934	244635	233668	228042	239281	218144	237570	245000	216883	237018	222344	233223	228569	chrom9	-	509385	511547	mRNA	unnamed product
ostta15g00610	9.9999e-06	24	1.24	32300	6.09922	529576	568321	541749	517122	523218	496692	482748	548638	558122	0.500015	22.64	11.61	10.9521	6099	1.27083	479923	543726	515377	520236	501773	498981	413883	445510	490530	434797	505284	497917	462720	475781	485913	467381	481965	487161	445120	490846	448215	482156	463023	chrom15	-	107642	109246	mRNA	Major facilitator superfamily domain, general substrate transporter
ostta04g02520	9.9999e-06	24	22.32	7971	21.422	37209.4	52570.2	37360.5	28059.6	30188.7	31619	39047.6	39356.2	39473.9	0.218768	27.96	7.86	9.1569	6128	15.2822	40099	31088.2	36719.9	57871.9	53177.3	34569.4	32228.2	30510.1	40862.6	38946.4	33869.1	40675.5	52251.7	42891.2	38832.5	30463.7	45438.8	35241.7	44529.9	40573.8	52125.7	33697.1	35612.4	chrom4	+	452869	453555	mRNA	Snf7
ostta04g04980	9.9999e-06	24	8.76	19628	3.67101	534676	509183	558171	566433	540722	527071	537923	523731	514173	0.531265	19.66	5.33	4.36616	6129	1.09093	561816	555495	584883	558671	542804	543717	551166	539319	580689	566869	561758	574903	565937	574304	586646	558615	555204	552162	552441	567720	559171	560030	567438	chrom4	-	844366	845400	mRNA	Phosphoesterase domain
ostta08g01370	9.9999e-06	24	9.41	19176	9.21839	208019	195579	218342	232451	224034	213909	201172	189379	189285	0.0781492	22.36	8.65	8.05892	6131	3.14055	195220	215262	218769	225924	215371	211684	192720	196949	196898	203182	190538	194822	191764	179419	193013	172806	191308	191612	183636	180126	172273	184546	192227	chrom8	-	239314	241587	mRNA	unnamed product
ostta16g01320	9.9999e-06	24	9.28	6852	3.17998	215473	211369	211737	235387	214380	216716	214140	210263	209795	0.0390896	23.42	7.92	7.7286	6207	2.8383	218687	207400	216939	212917	212635	209567	190050	211445	207104	215066	216167	217304	223483	223294	212323	229307	228882	232344	221880	217216	217710	240194	247893	chrom16	-	213881	217306	mRNA	Quinoprotein amine dehydrogenase, beta chain-like
ostta09g04490	9.9999e-06	24	19.56	37213	4.46132	834125	845871	798963	786059	815275	840538	858141	879738	848413	0.406266	34.22	0.85	1.21196	6265	0.743903	842180	830304	855658	826197	813965	806574	755991	785903	815770	782642	807968	862980	876960	844780	857357	873906	886784	878812	846957	907107	841754	873760	895822	chrom9	+	705146	706636	mRNA	unnamed product
ostta12g00360	9.9999e-06	24	20.89	7667	5.98522	128099	139153	134363	105713	126352	128319	128944	130115	131833	0.0625194	23	7.53	7.21625	6309	4.9114	128456	119062	125309	123541	120332	127842	108567	112092	124285	125176	137442	122136	139417	130946	125143	132627	158393	141107	135028	130687	128459	126896	131547	chrom12	-	54531	55574	mRNA	unnamed product
ostta14g00490	9.9999e-06	24	20.54	15564	4.89708	317822	332718	309573	300369	306708	310172	331574	333368	318092	0.750012	18.9	15.44	12.159	6339	2.46368	257298	288501	274630	278079	273723	275360	291957	261367	251181	266901	266487	237831	256404	244207	234173	242136	250070	253025	243386	230165	248616	241765	250599	chrom14	+	88495	89394	mRNA	Polyketide cyclase/dehydrase
ostta06g01750	9.9999e-06	24	21.13	37927	6.50285	583237	619091	551323	539067	551079	578817	584755	611228	630533	0.937511	20.58	7.91	6.78282	6380	1.10626	576718	543872	553512	596574	526558	570981	587791	551692	579906	564408	541096	617778	566131	580942	597458	557468	592490	613416	567925	647941	561026	603959	564870	chrom6	+	294986	296620	mRNA	unnamed product
ostta09g03555	9.9999e-06	24	4.48	8894	3.47777	255739	259733	271384	253638	259031	245765	245361	251112	259888	0.281267	32.64	5.43	7.3848	6382	2.43882	261684	262402	268980	256561	271631	279862	228289	242904	267066	251503	266463	275901	269543	267582	269761	267690	244953	256652	262756	267745	265958	246374	266480	chrom9	-	548256	549269	mRNA	hypothetical protein
ostta17g00640	9.9999e-06	24	23.13	66511	7.85172	847088	897214	863112	794543	781577	783749	837921	923746	894841	0.437516	34.22	0.08	0.114067	6401	0.960221	666617	813410	784480	757814	716773	700844	709314	670934	688343	641724	646325	704206	656589	634026	670839	637419	647546	597375	602479	616185	594477	588020	586463	chrom17	+	110883	111647	mRNA	Ribosomal protein L10/acidic P0
ostta06g02615	9.9999e-06	24	21.6	7069	5.09839	138652	144274	136740	128978	132389	135337	143157	141361	146976	0.00147999	24.38	8.28	8.4111	6403	4.68099	136787	149247	146234	148157	134357	139158	124125	139217	148638	136273	135263	136359	122337	126959	136496	135762	136914	138057	133120	134194	127276	139042	142135	chrom6	+	436764	437375	mRNA	hypothetical protein
ostta04g00480	9.9999e-06	24	13.27	39314	13.0077	302236	277692	282791	295663	340674	357243	317819	282833	263172	0.437516	20.52	11.56	9.8838	6441	2.06251	312289	305314	308435	287747	309733	315921	285516	307611	298840	298746	338769	330229	314113	335762	304624	317648	333283	321055	308373	304585	309296	309657	325097	chrom4	+	73549	76242	mRNA	HRDC domain
ostta09g03830	9.9999e-06	24	17.3	43720	5.51936	792121	811952	732233	747330	789238	843321	823206	815329	774362	0.375016	17.8	16.62	12.3265	6507	0.836359	778016	830848	795917	786041	757122	761772	693867	768298	743099	714594	757172	781820	785478	793407	768277	817373	800783	791329	792345	778755	794055	803267	800724	chrom9	+	596295	599591	mRNA	unnamed product
ostta09g03960	9.9999e-06	24	22.19	32469	10.2504	316758	364082	317355	280643	288209	298667	315472	333219	336418	0.218768	20.32	8.45	7.15433	6529	2.33567	279535	322186	319089	306917	316897	292001	283149	283794	312873	291512	290520	281596	269301	254439	270296	261773	263783	241911	255734	256493	267246	252715	255536	chrom9	+	624136	625341	mRNA	unnamed product
ostta05g02350	9.9999e-06	24	23.03	14104	7.2016	195845	204730	199348	192769	175482	180940	199036	208357	206101	0.00391996	23.24	6.75	6.53625	6598	3.32479	198449	198821	202810	206401	197987	193355	201155	194956	206528	204365	205399	201390	179632	187425	197721	195958	208436	205705	186708	198418	187484	197872	207341	chrom5	-	372226	373452	mRNA	unnamed product
ostta02g01120	9.9999e-06	24	21.99	31971	6.49575	492183	544866	483004	466858	447432	488338	489256	517219	500494	0.101589	22.1	6.05	5.57104	6609	1.52599	433097	467503	456593	465129	428020	450748	423498	439926	432089	438074	429015	451973	421944	432015	435274	448214	407437	423811	398814	409961	396247	429244	442600	chrom2	+	284271	285590	mRNA	Mak16 protein
ostta02g00600	9.9999e-06	24	23.22	11694	4.17596	280032	290829	282200	273501	266124	271239	277330	287711	291317	0.312517	21.9	4.86	4.43475	6623	2.59004	255710	287439	288262	258015	268571	262692	235606	255034	251282	247276	259470	237024	251789	253171	246590	277895	253493	240098	253539	242110	247043	250199	259021	chrom2	+	139073	140245	mRNA	unnamed product
ostta06g00630	9.9999e-06	24	20.08	36532	105.047	34776.7	61475	5300.85	5015.83	5986.18	16884.8	74010.1	79235.6	30305.1	0.0156398	22.04	20.19	18.5411	6635	42.242	15707.1	28902.1	21494.4	18229.4	6880.76	13452.6	20800.3	24248.4	20851	7875.23	8060.9	18587	16671.1	19982.5	20711.7	15759.2	10287.1	8938.43	11987.5	20033.2	14327.6	10372.1	7103.88	chrom6	+	103810	105203	mRNA	unnamed product
ostta05g02850	9.9999e-06	24	14.83	16917	7.50692	225352	220160	206326	215371	242101	245229	239414	220868	213347	0.312517	21.4	16.91	15.0781	6650	2.77768	239409	273620	264183	261829	255691	269336	283240	249016	251570	237373	228802	243592	230596	231861	225398	234704	220817	226430	235578	226475	211167	202685	203031	chrom5	+	473158	474138	mRNA	unnamed product
ostta01g06670	9.9999e-06	24	18.92	15327	3.03045	505767	510098	494300	495182	476347	532990	515111	514135	507971	0.406266	18.02	29.77	22.3523	6692	1.42829	468532	510846	506412	513975	478119	480994	462657	484594	495129	481042	452241	450676	462882	434107	445224	454772	438181	450825	477386	456907	441860	455122	473743	chrom1	+	1090457	1092307	mRNA	Insulin-induced protein family
ostta07g01760	9.9999e-06	24	4.75	71332	7.44468	958160	958237	1.08732e+06	1.01008e+06	923218	889279	901385	926888	968878	0.0097899	26.72	22.95	1.551	6723	0.914822	734897	832347	826339	783748	792149	766636	783745	774272	793793	781579	730002	674053	721793	714085	723938	701833	706640	700251	691356	667495	631170	686022	684483	chrom7	-	270040	270761	mRNA	unnamed product
ostta15g00890	9.9999e-06	24	7.47	15512	4.96043	312715	311767	320287	330601	322697	310568	295630	294128	316041	0.140649	19.5	8.8	7.15	6733	2.14164	314385	307770	316916	328473	314839	330067	296029	302924	320802	336184	331040	318274	317057	322939	305807	324502	306533	300366	307419	318833	295786	291852	322062	chrom15	-	157379	159703	mRNA	Dual specificity phosphatase, catalytic domain
ostta02g04530	9.9999e-06	24	22.33	17248	7.20055	239537	255427	239449	227668	218182	230140	238389	261180	245863	0.406266	22.1	2.13	1.96138	6734	3.09667	217459	252206	240762	237994	223530	222512	227683	218205	247582	223562	198714	223485	206590	196618	246860	198027	197458	212142	199775	206789	194528	202492	206595	chrom2	-	891931	892563	mRNA	unnamed product
ostta08g03040	9.9999e-06	24	22.96	26570	10.3919	255680	300463	259486	232196	226884	243124	247917	260547	274821	0.625014	18.5	6.04	4.65583	6744	2.63224	256208	255452	279210	320092	270527	252546	290194	280977	295742	290620	282664	255706	237219	237499	247353	206168	243694	233930	229817	249328	223368	224864	229607	chrom8	+	516239	518089	mRNA	unnamed product
ostta04g01210	9.9999e-06	24	9.68	28324	28.5054	99363.5	91046.8	101021	139766	128598	108186	89585.8	74588.5	62116.2	0.0156398	23.9	9.93	9.88862	6756	8.0905	83505.4	92638.3	95903.2	103308	100800	99005.5	85090.1	78005.6	84189.8	93007.4	86004.4	91950.4	84467.3	69289.1	66197.8	71364.3	73325.5	83516	76138	75798.4	70167.4	75653.3	81297.8	chrom4	+	209763	210701	mRNA	unnamed product
ostta06g04400	9.9999e-06	24	22.54	21934	8.99894	243740	270405	247225	221909	217024	237785	239590	260587	255393	0.0625194	24.14	4.62	4.64695	6805	3.50039	194407	223341	232703	218190	214837	211445	202753	212221	197880	209249	202641	186597	182616	178964	174247	181586	180941	190943	171674	170299	166944	184171	182714	chrom6	+	749741	756027	mRNA	unnamed product
ostta01g01260	9.9999e-06	24	13.77	32222	7.27835	442710	398443	406311	457071	460271	478733	474081	434939	431833	0.171898	20.18	11.42	9.60232	6829	1.49175	457785	441934	450682	441232	465273	481772	431654	470711	449110	455916	461011	446070	431768	450644	460883	473613	453901	461609	470170	452461	458347	484454	478058	chrom1	+	186688	187740	mRNA	unnamed product
ostta10g02930	9.9999e-06	24	2.19	25864	2.58625	1.00006e+06	1.02784e+06	1.02965e+06	990534	987172	968639	977546	1.00556e+06	1.01353e+06	0.95314	22.98	14.04	13.4433	6921	0.74691	926618	972001	978266	926544	962776	958605	870369	916614	933047	933665	948197	974701	948768	946271	921072	936160	904682	895548	899516	868649	887341	898007	904804	chrom10	+	486743	489412	mRNA	RNA recognition motif domain, eukaryote
ostta09g00180	9.9999e-06	24	10	39318	17.5454	224093	202777	240038	224392	286842	261770	206208	185125	185589	0.125019	17.8	15.05	11.1621	6951	2.94772	235810	281544	277135	267696	315993	299300	266433	274133	255613	262731	264322	239418	232178	218256	216326	201062	195396	194858	202852	198424	191914	161594	170635	chrom9	+	25401	26402	mRNA	unnamed product
ostta07g00650	9.9999e-06	24	19.21	28687	7.12564	402588	415399	364927	376646	382881	411668	427890	429277	412018	0.156268	22.4	21.18	19.768	6953	1.80407	385407	386028	350577	359609	366361	341220	393118	379659	370708	367521	373998	377009	405283	391021	382401	415045	391500	405316	384618	404214	415805	410577	407374	chrom7	+	103514	104557	mRNA	unnamed product
ostta13g02650	9.9999e-06	24	15.48	17549	3.13922	559025	560387	530920	546328	574186	583284	565847	562588	548660	0.656263	20.34	15.78	13.3735	7008	1.30935	535227	574147	575618	551410	555497	564932	508431	548967	506032	524062	534624	569590	544572	529530	529590	530667	523463	516498	519261	524832	493031	519439	530801	chrom13	-	463369	464007	mRNA	Phosphoribosyltransferase C-terminal
ostta07g00780	9.9999e-06	24	20.85	61792	23.9762	257722	320433	216213	183673	212935	244544	273195	316350	294435	0.250017	22.34	4.23	3.93743	7025	3.25651	215722	196705	195173	209925	208256	200070	251635	225482	280811	240623	197384	193178	210303	222483	225574	182260	202920	200293	208344	197261	213170	227016	257018	chrom7	+	119699	120877	mRNA	unnamed product
ostta04g04470	9.9999e-06	24	21.96	15042	8.55077	175914	197927	171543	167062	159036	160574	186706	187727	176735	0.0156398	24.4	23.67	0.0645	7067	4.8081	146981	181237	169997	162663	151533	158494	171539	169155	161508	180707	156887	134319	132102	137277	137030	134525	140983	129236	122402	126253	122661	134979	118095	chrom4	+	753442	754464	mRNA	tRNA (guanine-N-7) methyltransferase
ostta13g02810	9.9999e-06	24	9.35	15032	11.4448	131343	125040	137230	137402	153811	140961	125470	112465	118364	0.0312697	23.52	10.69	10.4762	7119	4.86283	146396	152018	155319	162535	192380	165123	136367	141454	145738	135470	158179	155520	146082	144377	137854	144608	140048	134878	149882	126164	139760	126835	130125	chrom13	-	494543	496012	mRNA	unnamed product
ostta01g06310	9.9999e-06	24	10.61	22766	9.12039	249617	236501	250334	264676	275561	267343	253233	226755	222530	0.312517	19.74	12.08	9.9358	7154	2.81358	254267	302014	299360	284554	297782	292493	265607	265634	264484	259449	273230	254609	233520	243860	231467	254768	252087	222194	225464	216415	220034	215498	219341	chrom1	+	1028527	1029618	mRNA	Signal transduction response regulator, receiver domain
ostta10g03240	9.9999e-06	24	8.7	60556	7.7458	781792	725057	883913	820839	810104	790032	768716	710416	745256	0.187518	23.48	4.37	4.27532	7169	0.869586	824415	927484	855571	832166	808542	801581	763517	844049	870762	823628	836352	820560	846078	860429	808094	817868	840691	787603	832525	764168	787716	791868	815884	chrom10	+	532818	535205	mRNA	P-loop containing nucleoside triphosphate hydrolase
ostta03g03030	9.9999e-06	24	12.92	84799	2.9633	2.86164e+06	2.81623e+06	2.77505e+06	2.89702e+06	2.90167e+06	3.03478e+06	2.8723e+06	2.77261e+06	2.82344e+06	0.937511	34.22	7.2	10.266	7189	0.238135	3.01888e+06	2.89157e+06	2.94472e+06	2.94491e+06	2.86904e+06	2.95053e+06	2.72398e+06	2.93799e+06	2.97173e+06	2.85084e+06	3.01418e+06	3.11174e+06	3.02195e+06	3.08478e+06	3.09815e+06	3.16573e+06	3.09692e+06	3.11413e+06	3.03996e+06	3.18191e+06	3.09737e+06	3.12199e+06	3.18117e+06	chrom3	+	496284	499985	mRNA	Histidine phosphatase superfamily, clade-2
ostta14g02540	9.9999e-06	24	20.64	25892	4.42271	585432	619945	574147	568577	550900	576413	610434	606728	576316	0.375016	34.22	14.32	20.4179	7194	1.58581	453647	543823	519184	505053	502878	465901	421787	436213	416358	407866	444027	433802	447810	469309	416851	454774	457338	441026	440073	408354	441506	468682	437621	chrom14	+	451509	453296	mRNA	Cation/H+ exchanger
ostta02g02440	9.9999e-06	24	0.09	19867	9.13956	217374	268094	205423	213193	202459	198077	195684	236160	219900	0.171898	22.9	1.17	1.11637	7241	3.76955	192092	259389	260400	235484	202727	210523	215793	193148	201968	189404	194001	178931	173038	186177	177373	191988	177365	163457	175056	151154	172942	151521	164183	chrom2	+	499286	499876	mRNA	Cytokinin riboside 5'-monophosphate phosphoribohydrolase LOG
ostta12g02380	9.9999e-06	24	11.64	18764	5.3183	352819	343376	348595	362602	368220	375513	359621	336268	328358	0.0547095	25	17.6	18.3333	7250	2.07715	349037	373945	341484	340942	344728	369667	347195	361520	344209	351457	336341	326269	330382	360276	336033	357096	329303	341925	354347	342711	355047	361396	372533	chrom12	+	398739	399479	mRNA	unnamed product
ostta13g02210	9.9999e-06	24	16.02	49646	13.0849	379415	358232	312899	357417	378577	453434	425288	385528	363947	0.312517	34.22	10.38	14.8002	7252	2.10716	344161	348835	339772	322627	322566	336733	351121	351838	308477	321801	327470	356802	351896	372060	355630	374348	341354	355365	329308	350025	347795	355265	350446	chrom13	-	381154	382131	mRNA	unnamed product
ostta17g01400	9.9999e-06	24	6.39	35754	9.83181	363656	343664	421348	398242	375703	338287	328802	349152	354053	0.343767	34.22	0.93	1.32603	7295	1.96769	370739	381112	400204	387632	383910	372094	361939	357489	394819	409245	377864	358558	374594	351298	364532	355903	349082	374511	361464	349256	370845	364927	354982	chrom17	+	226475	227638	mRNA	Polyprenyl synthetase
ostta10g02390	9.9999e-06	24	18.02	23491	18.6505	125954	124946	105626	92442.9	116228	156222	147596	138831	125740	0.00391996	26.3	10.92	11.9665	7308	7.4476	98125.5	97762.9	103540	104324	111555	109609	101610	88275.5	99006	87881.9	101488	103958	105833	101143	88840.8	100456	91544.8	88033.9	98331	103553	99442.9	90452.4	82121.2	chrom10	-	397624	399405	mRNA	unnamed product
ostta06g03910	9.9999e-06	24	22.2	52757	7.05697	747587	817007	759652	662930	706008	742183	730938	778502	783479	0.875011	32.06	5	6.67917	7330	1.14979	637505	723192	735185	675289	678547	671631	626195	665917	688543	650279	678958	638079	611969	630105	602067	603724	612070	587855	608959	598064	596584	573934	567964	chrom6	+	669073	672246	mRNA	unnamed product
ostta14g02180	9.9999e-06	24	0.48	28706	15.3199	187378	218774	196710	162734	181274	156866	155673	211692	215298	0.656263	18.6	5.2	4.03	7378	3.27967	224962	206533	226783	229260	210879	204968	238932	219929	220103	219208	207832	236500	210958	217722	255846	192655	240587	239589	236890	265418	225811	228471	214287	chrom14	-	390695	393250	mRNA	Glycoside hydrolase, catalytic domain
ostta12g01130	9.9999e-06	24	17.77	32900	6.04395	544346	544391	490164	510143	537646	563764	566068	584933	557658	0.343767	18.66	16.64	12.9376	7404	1.32143	560301	574814	582750	562855	531757	566927	525976	541751	537600	520966	564632	565151	549245	573381	565012	584508	595674	575833	553292	567974	538045	568028	580446	chrom12	-	184461	185261	mRNA	Syntaxin, N-terminal domain
ostta07g02460	9.9999e-06	24	10.73	32216	5.08882	633074	623101	625003	665020	676926	648522	632072	612175	581773	0.781262	22.34	14.19	13.2085	7415	1.32468	559758	559805	573078	545799	542090	572289	514315	543521	507630	555910	554717	552494	541159	567179	526774	570617	591133	566600	617888	525923	608781	599804	577178	chrom7	-	393623	394249	mRNA	unnamed product
ostta04g00560	9.9999e-06	24	15.82	39497	39.3788	100300	83068.1	71326.3	59345.4	108986	149582	145214	101892	82987.8	0.156268	20.96	16.73	14.6109	7507	9.9662	75324.6	82243.9	55957.5	93286.3	75615.7	82691.2	84700.7	94884.1	65658	66271.5	69232.7	67713.5	87219.7	99283.9	67634.9	79826.7	80863.5	73110.4	79968.2	68326.7	67740	58012.2	56899.2	chrom4	+	89163	93052	mRNA	Structural maintenance of chromosomes Smc2
ostta18g00610	9.9999e-06	24	19.94	20675	15.7812	131011	149912	118706	106125	110826	132608	143750	146177	139981	0.187518	28.94	25.71	7.00197	7555	6.07648	124332	145161	147816	135472	114029	129139	140205	132632	131414	147967	121107	124466	112510	108802	122586	102890	132555	126654	103331	124563	97131.2	119193	115677	chrom18	+	119169	119915	mRNA	unnamed product
ostta15g01420	9.9999e-06	24	13.96	15848	4.75368	333384	305894	318928	333652	337551	354508	352111	332668	331758	0.937511	18.6	16.54	12.8185	7638	2.16906	352134	324524	330583	323559	324948	358690	340073	354430	336748	334103	336509	359831	350721	344410	359927	357196	379487	374740	364543	372558	359255	368616	391497	chrom15	+	240951	244775	mRNA
ostta16g00990	9.9999e-06	24	22.82	25296	5.36946	471109	499588	472635	457682	434372	460486	465129	493753	485224	0.218768	20.68	6.56	5.65253	7653	2.22852	343411	417421	396011	391114	394473	382293	359053	365465	370714	357712	364613	350747	327168	325327	328038	335288	324032	312884	283401	297249	299497	290484	282065	chrom16	+	153047	154624	mRNA	NMD3
ostta07g03810	9.9999e-06	24	19.95	22139	4.76446	464670	472804	434412	453677	450177	454201	485637	496448	470004	0.0625194	21.38	10.56	9.4072	7675	1.60317	478740	446455	451128	450951	443720	424391	403942	434768	467570	464827	500476	499140	478437	498212	499677	519215	546440	472987	467761	515239	496816	512628	537494	chrom7	+	620004	621056	mRNA	unnamed product
ostta02g03420	9.9999e-06	24	16.55	25326	3.38827	747460	757226	722849	716487	753005	783359	761211	760633	724908	0.101589	24.06	5.48	5.4937	7810	1.06213	735315	753878	771613	763433	746957	729739	737725	740828	759826	730797	760870	735109	723274	738087	709457	755555	732189	715657	720822	727960	705317	699644	718189	chrom2	-	667028	668668	mRNA	Protein kinase-like domain
ostta07g01810	9.9999e-06	24	19.87	45087	10.2586	439506	473882	386789	405495	416521	414891	477461	506197	434810	0.312517	34.22	12.41	17.6946	7829	1.95653	400146	409343	388071	411196	392038	425704	420112	384340	386006	377954	393738	415094	423666	403069	405425	429154	402874	384707	394682	382841	408071	381021	384114	chrom7	+	276769	278328	mRNA	unnamed product
ostta01g01460	9.9999e-06	24	2.25	13215	3.2125	411362	417267	425545	421869	394957	387249	417074	406862	420074	0.656263	21.38	9.07	8.07986	7833	1.65302	473859	455103	468141	471459	445758	491477	518356	516457	507050	626444	472437	481593	435923	442322	493002	419392	449758	466935	423932	479441	442575	465772	451569	chrom1	-	225192	227378	mRNA	Glutamyl/glutaminyl-tRNA synthetase, class Ib, anti-codon binding domain
ostta06g03950	9.9999e-06	24	20.3	43528	12.7981	340113	368878	341144	277523	294039	338367	400711	354446	345795	0.218768	17.8	5.07	3.76025	7972	2.40524	331443	338544	351069	373494	333443	310000	314148	306960	341822	405635	336092	350119	342694	328306	325368	318027	328636	311294	333726	336799	314238	291622	299712	chrom6	+	677093	677632	mRNA	unnamed product
ostta01g02080	9.9999e-06	24	6.42	34953	4.87795	716551	721123	722976	781516	725674	688705	666338	707014	719067	0.125019	20.84	12.69	11.0191	7973	1.10142	723886	760693	747394	727145	697520	743678	648889	684065	705160	735027	718006	748802	742577	731931	720366	770066	721521	691738	696003	695272	718309	711664	809657	chrom1	+	321798	322511	mRNA	Bacterial PH domain
ostta05g05000	9.9999e-06	24	23.15	36531	6.94597	525931	593535	511025	504354	488597	495325	525174	532573	556865	0.562514	22.28	11.81	10.9636	7995	1.36096	587455	684309	712463	669882	645955	679392	686139	636597	668984	690874	696744	546176	503060	516962	531613	467590	506304	516626	480718	526553	501841	519683	535547	chrom5	-	829777	830838	mRNA	unnamed product
ostta01g04560	9.9999e-06	24	12.39	70364	14.8222	474720	418946	475156	469495	483031	623616	484600	423896	419024	0.937511	34.22	10.29	14.6718	8092	1.5122	535116	474755	474105	463846	505764	513512	456681	498362	505330	492647	598433	514585	534843	566286	555950	532810	547494	564375	575833	537121	555147	609810	694860	chrom1	+	735670	740826	mRNA	AMP-dependent synthetase/ligase
ostta15g02560	9.9999e-06	24	21.01	80834	4.81361	1.67928e+06	1.74276e+06	1.62053e+06	1.61991e+06	1.58572e+06	1.6481e+06	1.73656e+06	1.75353e+06	1.72713e+06	0.781262	34.22	24.76	11.3036	8161	0.595742	1.36989e+06	1.56646e+06	1.47528e+06	1.50207e+06	1.484e+06	1.38699e+06	1.51933e+06	1.44013e+06	1.43795e+06	1.46463e+06	1.35815e+06	1.34982e+06	1.36731e+06	1.26115e+06	1.31491e+06	1.29015e+06	1.25957e+06	1.29263e+06	1.30414e+06	1.24703e+06	1.2748e+06	1.29716e+06	1.24386e+06	chrom15	+	448490	449773	mRNA
ostta07g04350	9.9999e-06	24	11.82	48237	6.75533	714058	659930	715549	719946	760629	766209	731518	695224	663458	0.375016	20.9	15.08	13.1322	8198	1.14623	715215	720450	704681	671741	720048	719341	641547	698695	662387	677060	738373	719767	751077	720590	692836	744322	735232	719808	747617	725979	739665	743974	739530	chrom7	+	707169	708755	mRNA	unnamed product
ostta17g00270	9.9999e-06	24	17.36	22872	3.71999	614841	622264	588371	584538	605253	664751	615400	625509	612640	0.0468995	23.62	4.86	4.78305	8253	1.38757	594780	570732	607748	597250	576645	603526	525708	583096	581681	548813	587428	628647	601465	588539	597070	600545	624479	621405	593250	643082	590705	593092	620251	chrom17	+	46263	49025	mRNA	ATP-dependent helicase, C-terminal
ostta10g02010	9.9999e-06	24	20.28	13316	3.75245	354861	371720	344485	331800	352930	354686	355284	372840	355145	0.281267	21.18	24.92	21.9919	8271	2.44908	337718	347506	341950	334120	341413	339418	368045	358406	362010	348790	353817	333584	318060	336670	328673	342569	320934	315936	336220	323939	348862	328323	300561	chrom10	+	324936	325814	mRNA	Methyltransferase small domain
ostta04g02220	9.9999e-06	24	21.64	26553	7.49012	354507	387855	338785	326747	330911	345181	358997	371756	375825	0.0390896	22.14	11.43	10.5442	8324	2.3326	356855	366045	360217	374473	356368	381652	353515	331433	354763	342779	355717	380608	359795	335740	356321	342020	351247	372297	358188	354080	347321	350316	365911	chrom4	+	410767	411516	mRNA	unnamed product
ostta03g03020	9.9999e-06	24	17.23	27441	5.89618	465403	468771	434702	434138	466041	501307	479372	488743	450152	0.171898	24.12	3.24	3.2562	8345	1.51037	552513	529949	529211	533801	516527	533343	472260	517262	521727	508531	522892	574539	587821	568431	550791	595378	583977	576562	606787	609288	580210	552581	583418	chrom3	-	492624	496007	mRNA	RmlC-like jelly roll fold
ostta09g04060	9.9999e-06	24	1.25	14190	7.47058	189945	212152	191366	187263	185233	175233	174321	191775	202215	0.156268	23.6	10.78	10.6003	8380	4.40925	190055	164195	199780	202668	207130	207048	191452	175777	211048	178629	191830	195855	183778	187531	166110	209069	196615	188511	200890	189293	192696	169089	172213	chrom9	+	639190	640077	mRNA	unnamed product
ostta12g00960	9.9999e-06	24	21.99	18208	11.8561	153575	199778	146044	138988	132042	145148	156397	158974	151234	0.937511	18.74	6.14	4.79432	8387	5.17753	161989	162881	153330	209671	156496	147767	164053	158914	180185	170798	156286	157629	157090	152101	172815	141957	148933	160818	154167	171565	160623	166077	159592	chrom12	-	157142	158059	mRNA	Hydroxyethylthiazole kinase
ostta07g02470	9.9999e-06	24	8.68	84104	8.86376	948853	866033	948455	1.08956e+06	1.00047e+06	960443	905418	872953	947494	0.101589	23.42	16.75	16.3452	8399	0.806097	1.04193e+06	1.05737e+06	1.05873e+06	1.03516e+06	990218	1.02988e+06	938385	1.01252e+06	1.09674e+06	1.01987e+06	1.06872e+06	1.12885e+06	1.04433e+06	1.06021e+06	1.06621e+06	1.04942e+06	1.03859e+06	1.0408e+06	1.03377e+06	998449	980518	1.06646e+06	1.10734e+06	chrom7	+	394418	395956	mRNA	unnamed product
ostta03g05740	9.9999e-06	24	23.35	34656	7.79903	444363	490486	442890	424505	411365	413457	429650	479951	462599	0.937511	26.24	0.62	0.677867	8491	1.98349	428083	470761	463533	469876	434820	505142	474596	462576	475482	461589	421050	422238	396057	405939	438734	378413	373721	417194	400097	379313	383418	391194	392094	chrom3	-	955467	956846	mRNA	Ribosomal protein S23/S29, mitochondrial
ostta01g03290	9.9999e-06	24	21.99	41412	5.45582	759043	810034	743926	738349	697835	745868	760588	806422	769320	0.156268	21.86	5.89	5.36481	8513	1.27141	669574	670664	695578	694551	682467	666453	681473	678405	652296	646452	686419	659202	670950	646082	635505	662582	673090	679866	693148	660168	670884	658724	665669	chrom1	+	527072	528969	mRNA	START-like domain
ostta13g01660	9.9999e-06	24	17.58	34744	4.93333	704271	703929	651598	701131	641100	760728	742065	723040	710578	0.0781492	17.8	3.43	2.54392	8518	1.22631	694602	729183	722646	666502	654238	643946	652647	697985	672398	671477	658540	712979	706528	693219	721207	709108	693247	728513	678362	696924	682028	753792	735781	chrom13	+	285774	286202	mRNA	unnamed product
ostta06g01730	9.9999e-06	24	12.65	39397	6.41268	614361	562613	610579	626524	633540	667971	644628	576511	592524	0.656263	26.86	14.05	15.7243	8526	1.34435	634211	583654	595962	591364	618225	631835	592364	627188	608424	614647	617676	618334	671092	671472	618878	662609	647945	647158	697405	643053	646762	669268	677332	chrom6	+	291420	294317	mRNA	unnamed product
ostta16g01630	9.9999e-06	24	17.19	20786	3.0818	674477	660935	656100	644250	660853	701761	701529	684364	686026	0.562514	20.26	14.69	12.4008	8532	1.28827	662285	675004	659055	670394	687678	675514	649432	658415	639154	636251	636378	644183	657036	654687	637732	697465	684891	675311	664230	656617	658340	664321	688176	chrom16	-	276200	285821	mRNA
ostta13g02550	9.9999e-06	24	23.29	22612	4.90665	460844	469506	462178	440126	439626	443638	450775	479261	501640	0.156268	20.46	9.88	8.4227	8621	1.78027	484253	474986	506795	538301	532017	546531	523082	486715	501401	501638	482178	481310	425237	453540	464551	457556	455875	463707	478208	494065	450089	446586	489190	chrom13	+	438815	439183	mRNA	hypothetical protein
ostta03g05030	9.9999e-06	24	8.42	17362	8.71046	199324	178674	215933	220107	209526	199204	199065	173421	198658	0.375016	23.08	20.5	19.7142	8629	3.23466	266767	238974	256405	243234	233788	244363	288128	277884	277764	288118	247839	283431	267309	269156	320585	253942	265609	267844	250839	287747	253706	279128	273086	chrom3	-	828238	830553	mRNA	Nucleotide-diphospho-sugar transferase
ostta06g03200	9.9999e-06	24	20.62	31050	7.13271	435318	483819	392143	397899	415245	445267	427843	462381	457949	0.187518	22.08	15.32	14.0944	8645	2.02349	427232	396030	409536	432580	413101	470292	389774	420534	410579	396155	396924	442981	434735	435235	426898	430282	447287	455808	437494	450734	429415	436525	436195	chrom6	+	540232	542499	mRNA	unnamed product
ostta01g05260	9.9999e-06	24	1.09	112195	8.54883	1.3124e+06	1.38955e+06	1.42941e+06	1.28652e+06	1.25074e+06	1.15658e+06	1.25082e+06	1.33409e+06	1.4015e+06	0.656263	22.14	29.54	3.25065	8782	0.687241	1.27786e+06	1.39521e+06	1.35384e+06	1.37348e+06	1.32619e+06	1.20464e+06	1.35949e+06	1.28813e+06	1.28008e+06	1.29076e+06	1.27401e+06	1.22803e+06	1.24989e+06	1.2436e+06	1.28985e+06	1.18069e+06	1.29834e+06	1.24811e+06	1.25339e+06	1.24934e+06	1.25039e+06	1.24035e+06	1.23519e+06	chrom1	+	858320	860248	mRNA	2-isopropylmalate synthase, bacterial-type
ostta17g02130	9.9999e-06	24	0.46	27540	13.3328	206559	287829	186590	200353	184826	178944	186036	216711	211181	0.406266	19.6	0.57	0.4655	8799	3.89699	225789	199494	210006	221833	211721	206835	230674	218646	270909	235558	221577	231809	230002	226918	272553	202326	217803	212437	219344	249313	235297	221197	221116	chrom17	+	361739	362844	mRNA
ostta06g04230	9.9999e-06	24	10.81	54352	9.45866	574627	539875	586614	598116	626349	630098	603341	491819	520802	0.921891	20.3	14.39	12.1715	8801	1.66494	528607	552477	550879	537564	586727	568596	547617	573856	544619	558351	566281	540417	534163	530999	495003	512837	502174	496033	486298	477043	486803	491173	489442	chrom6	-	716028	718004	mRNA	unnamed product
ostta16g00350	9.9999e-06	24	5.83	61168	5.19565	1.17729e+06	1.19379e+06	1.25628e+06	1.23159e+06	1.22191e+06	1.10835e+06	1.10147e+06	1.14595e+06	1.159e+06	0.687513	32.74	9.93	13.5462	8839	0.736878	1.19952e+06	1.28364e+06	1.25833e+06	1.22155e+06	1.28972e+06	1.2137e+06	1.06876e+06	1.12704e+06	1.12257e+06	1.08748e+06	1.14653e+06	1.11692e+06	1.19082e+06	1.16485e+06	1.15632e+06	1.21402e+06	1.15769e+06	1.18338e+06	1.27343e+06	1.20182e+06	1.27627e+06	1.32211e+06	1.3125e+06	chrom16	-	49915	50814	mRNA	Oxoglutarate/iron-dependent dioxygenase
ostta10g00190	9.9999e-06	24	11.46	18886	82.8211	22803.4	8253.93	16761.2	22104.2	46537.5	47268.1	24046.3	9060.9	8394.71	0.000749993	22.9	15.32	14.6178	8927	26.6314	33520.6	35425.4	28412.2	27902.5	33542.1	45104	45713.7	31872.5	20169.6	24450.2	34086.6	50878.5	38160.2	30828.9	27801.3	25130.9	25270.5	31328.3	34885.7	58253.9	32101.1	27266.4	28869.2	chrom10	+	44723	45939	mRNA	Zinc finger, RING-CH-type
ostta01g03620	9.9999e-06	24	0.7	31203	2.91206	1.07151e+06	1.11342e+06	1.08181e+06	1.05335e+06	1.05424e+06	1.05216e+06	1.02691e+06	1.09046e+06	1.09973e+06	0.531265	34.22	4.3	6.13108	8985	0.84037	1.06917e+06	1.15315e+06	1.13579e+06	1.0956e+06	1.05906e+06	1.09798e+06	1.02264e+06	1.06782e+06	1.11237e+06	1.106e+06	1.10713e+06	1.08508e+06	1.10209e+06	1.06828e+06	1.04651e+06	1.03907e+06	1.02688e+06	1.00198e+06	1.03629e+06	1.05061e+06	1.04808e+06	1.00248e+06	1.05687e+06	chrom1	-	576324	577607	mRNA	unnamed product
ostta01g05340	9.9999e-06	24	12.49	112572	13.9696	805837	722377	744133	823702	918838	930972	868827	740904	696940	0.218768	34.22	1.25	1.78229	9077	0.960032	945489	1.18395e+06	1.1257e+06	1.07557e+06	1.04458e+06	1.07554e+06	1.02479e+06	1.06638e+06	1.07627e+06	1.01411e+06	942916	898275	837629	857386	859259	848968	833072	854864	856181	843834	818554	815700	847247	chrom1	+	867637	869157	mRNA	P-loop containing nucleoside triphosphate hydrolase
ostta16g02610	9.9999e-06	24	19.13	24903	10.0618	247499	256257	229188	223914	220971	257605	266155	274890	251016	0.0097899	26.12	22.04	23.9869	9101	4.74793	191684	244190	235408	221970	218719	203695	236603	219697	196534	195910	182880	185765	179367	186885	180866	190478	175270	165576	166176	143650	159516	160616	167268	chrom16	+	504202	504573	mRNA	NADH:ubiquinone oxidoreductase, 17.2kDa subunit
ostta03g03015	9.9999e-06	24	3.56	28557	10.3564	275741	296469	310957	277072	269100	240600	243075	278140	290519	0.906261	17.8	6.87	5.09525	9178	2.83122	324171	324974	338390	339553	320301	340333	352364	336728	371758	373709	320860	342027	292848	303208	357091	277076	299583	306745	292481	340133	303761	296039	301796	chrom3	-	491660	492552	mRNA	hypothetical protein
ostta10g01560	9.9999e-06	24	3.57	11223	11.4523	97997.4	105126	103995	109510	90084.5	84736.4	86674.5	98102.2	105751	0.140649	18.62	16.35	12.6849	9270	9.06644	102245	101701	105165	104513	93992.6	142562	102530	99986.6	112248	110633	87259.2	100977	110974	101092	97451.5	93297.1	81899.9	90307.4	153136	89916.7	92893.6	87216.8	89644.4	chrom10	-	249421	250335	mRNA	CWC16 protein
ostta03g03200	9.9999e-06	24	16.09	11858	1.85478	639321	640287	615613	629939	649842	653755	642163	645938	637028	0.531265	19.86	11.33	9.37557	9279	1.45422	638074	573539	602267	595700	601927	648059	601912	635123	600429	628734	657120	648687	631560	667033	630307	657783	682671	672693	630250	666410	653437	686307	665679	chrom3	-	527677	529449	mRNA	Peptidase C48, SUMO/Sentrin/Ubl1
ostta02g00380	9.9999e-06	24	23.62	21422	5.39692	396930	427773	401525	377830	381647	378042	388097	408564	411962	0.687513	20.06	6.36	5.3159	9289	2.17524	427033	428821	444842	446233	430627	405035	492835	448596	468124	461547	450889	428912	401932	406453	441927	384937	405163	400223	406736	421325	414985	422613	381969	chrom2	-	95592	96742	mRNA	hypothetical protein
ostta13g00660	9.9999e-06	24	9.62	49768	3.83662	1.29718e+06	1.24551e+06	1.29082e+06	1.37118e+06	1.35277e+06	1.29965e+06	1.28123e+06	1.27104e+06	1.26526e+06	0.98439	17.8	14.25	10.5687	9400	0.713805	1.31689e+06	1.32002e+06	1.31794e+06	1.2809e+06	1.34741e+06	1.46888e+06	1.30769e+06	1.33754e+06	1.32243e+06	1.33093e+06	1.33087e+06	1.28159e+06	1.30607e+06	1.2655e+06	1.28881e+06	1.28493e+06	1.2176e+06	1.31997e+06	1.33022e+06	1.25633e+06	1.34938e+06	1.33728e+06	1.3692e+06	chrom13	+	112579	115251	mRNA	unnamed product
ostta10g03300	9.9999e-06	24	11.9	20941	20.1387	103984	80794.2	99786	108388	132465	120805	111420	89831.6	88380.2	0.0468995	22.64	18.92	17.8479	9435	6.1207	154149	155420	160319	148129	149808	149525	182654	171638	150297	153219	143688	160964	146274	148507	170466	137138	143261	150719	146364	162910	158197	167319	134462	chrom10	-	541717	542574	mRNA	ApaG domain
ostta13g02720	9.9999e-06	24	14.46	32452	2.20748	1.47009e+06	1.43421e+06	1.44257e+06	1.42525e+06	1.5378e+06	1.49745e+06	1.48717e+06	1.47075e+06	1.46555e+06	0.343767	25.58	7.38	7.86585	9461	0.667978	1.41636e+06	1.29473e+06	1.34413e+06	1.33218e+06	1.40816e+06	1.34287e+06	1.24817e+06	1.34398e+06	1.34217e+06	1.28717e+06	1.40671e+06	1.43436e+06	1.49395e+06	1.47561e+06	1.39938e+06	1.52927e+06	1.50765e+06	1.47988e+06	1.52837e+06	1.50726e+06	1.54027e+06	1.45001e+06	1.46374e+06	chrom13	+	477941	480361	mRNA	RmlC-like jelly roll fold
ostta15g01990	9.9999e-06	24	19.78	21533	9.76166	220587	223940	196167	200315	212347	207816	236676	261230	226209	0.875011	19.54	16.93	13.7838	9468	4.35246	217532	196053	166085	178968	201033	183973	244896	204631	204641	213804	216303	214566	247740	238496	214266	216116	246301	230908	235271	223655	229718	245834	232450	chrom15	+	346343	346836	mRNA	Mediator complex, subunit Med21
ostta13g02670	9.9999e-06	24	21.03	79292	5.20082	1.52461e+06	1.59311e+06	1.49624e+06	1.40399e+06	1.45733e+06	1.52735e+06	1.52253e+06	1.58714e+06	1.60917e+06	0.187518	23.32	17.83	17.3248	9469	0.652898	1.4503e+06	1.52298e+06	1.53712e+06	1.44567e+06	1.45024e+06	1.41125e+06	1.31375e+06	1.37898e+06	1.42977e+06	1.3746e+06	1.45e+06	1.51748e+06	1.46807e+06	1.45215e+06	1.453e+06	1.49434e+06	1.48086e+06	1.46838e+06	1.43314e+06	1.48593e+06	1.41245e+06	1.42784e+06	1.49863e+06	chrom13	-	465646	470175	mRNA	Nucleolar 27S pre-rRNA processing, Urb2/Npa2, C-terminal
ostta07g03840	9.9999e-06	24	8.8	23657	5.10399	463500	448188	464968	501148	487527	456270	450991	442903	456008	0.921891	17.8	6.53	4.84308	9721	1.81666	535103	481920	502240	519768	518264	484623	531784	524081	539128	558184	516230	548576	526875	540012	579150	496494	557031	565643	549186	564780	540811	578666	548813	chrom7	-	625393	627696	mRNA	unnamed product
ostta12g03070	9.9999e-06	24	21.2	27189	5.44646	499205	549618	484420	464858	470283	499180	506103	503172	516010	0.406266	23.08	6.68	6.42393	9757	1.94502	501640	532644	569798	534016	512095	525884	521210	539034	537303	560516	532097	498048	461422	456193	483757	459429	474255	465255	464649	504432	471928	466094	466031	chrom12	-	514418	517507	mRNA	Rab3 GTPase-activating protein catalytic subunit
ostta16g00440	9.9999e-06	24	0.05	65390	73.7364	88680.8	156486	142659	46698.6	30578.1	30482.4	45178.4	110157	147207	5.99994e-05	22.94	2.82	2.69545	9831	20.9159	47002.6	62131.6	73987.9	60052.3	42848.5	29988.2	33828.3	46145.1	56646.9	51312.7	45445.6	38076.7	36385.9	45613.5	52610.3	53373.6	53614.7	44221.7	38012.7	34810.3	42357.9	47813	44780.1	chrom16	+	62573	64870	mRNA	Glycoside hydrolase, catalytic domain
ostta07g02150	9.9999e-06	24	12.59	23125	6.05541	381890	311420	376546	393751	396275	396803	403634	400446	376244	0.562514	18.82	10	7.84167	9870	2.33584	422546	316502	320714	351191	380983	378839	440254	418946	387998	446215	414685	396561	420933	417751	450903	467182	449273	444462	447058	468044	511211	497444	468876	chrom7	-	339958	340456	mRNA	unnamed product
ostta10g01200	9.9999e-06	24	19.8	20648	9.09346	227064	236887	211167	211082	206510	217490	254742	244013	234624	0.218768	29.36	24.57	6.0573	9885	4.43519	222877	241884	228490	229709	217221	213815	240012	232340	228143	242719	219929	228426	211815	209062	219038	202179	254536	211612	202929	216848	200854	218056	233672	chrom10	+	195987	196499	mRNA	unnamed product
ostta04g00180	9.9999e-06	24	20.77	26300	5.43827	483610	518156	462046	458706	462195	474839	489207	519031	484698	0.171898	31.2	3.44	4.472	9906	2.22743	444728	486465	497189	478050	471076	422872	449513	443075	449860	447786	466806	458276	452992	428643	426113	449365	430706	412891	443259	421989	425916	411695	409488	chrom4	+	26861	28518	mRNA	Nicotinamide N-methyltransferase-like
ostta10g00640	9.9999e-06	24	13.02	45738	9.19005	497691	456769	490824	503695	522440	564411	523528	469154	450703	0.500015	18.8	0.62	0.485667	9939	2.19124	453580	475043	477264	460171	472057	471457	440178	482741	434792	443729	467825	448553	478450	452233	421191	448887	453853	461080	453197	418126	431292	433108	453524	chrom10	+	111688	114024	mRNA	DNA ligase, ATP-dependent, conserved site
ostta17g01790	9.9999e-06	24	7.29	20648	5.12766	402679	385913	441088	421297	406130	400084	382925	391932	392062	0.343767	20.9	10.83	9.43112	10020	3.01622	332204	361023	366837	381852	382808	353636	336078	306303	308518	317684	327281	318350	348531	328103	313725	337450	318422	336311	325426	300831	316818	301751	320740	chrom17	-	287584	288450	mRNA	unnamed product
ostta10g01745	9.9999e-06	24	20.22	52927	4.75012	1.11423e+06	1.10937e+06	1.05182e+06	1.05371e+06	1.08205e+06	1.10489e+06	1.11442e+06	1.217e+06	1.18055e+06	0.843762	34.22	4.67	6.65864	10029	0.932615	1.07536e+06	945431	1.05067e+06	1.04411e+06	949431	978832	1.0636e+06	974206	1.04419e+06	1.02746e+06	1.07427e+06	1.14412e+06	1.04938e+06	1.12961e+06	1.11693e+06	1.11114e+06	1.13148e+06	1.12121e+06	1.10755e+06	1.17626e+06	1.13898e+06	1.12733e+06	1.15179e+06	chrom10	+	282930	283676	mRNA	hypothetical protein
ostta01g05790	9.9999e-06	24	7.37	19881	12.8582	154617	138614	182474	178915	159999	145614	144252	134926	152144	0.0937691	22.26	8.05	7.46638	10031	6.20071	161772	143973	164733	163611	173738	171027	168719	167340	159868	189838	184188	161933	153887	145898	154827	148514	162717	168163	148451	157066	143043	156078	171368	chrom1	-	941953	944580	mRNA	unnamed product
ostta03g02320	9.9999e-06	24	13.42	20756	9.65943	214878	196153	207946	220367	213737	244581	247533	187438	201269	0.95314	22.62	14.55	13.7134	10066	4.49988	223695	184623	183469	193105	209509	220750	206905	219733	195016	213453	224566	209457	231900	237726	209765	243730	245475	255000	246313	221835	234198	265099	269657	chrom3	-	376688	378325	mRNA	GPI mannosyltransferase
ostta03g00440	9.9999e-06	24	19	18637	3.91062	476574	481731	470586	433596	476517	490503	485002	496219	478435	0.406266	19.44	16.49	13.3569	10097	2.10755	479087	465696	444622	481341	460039	490376	504357	495188	481587	469097	492940	478826	473602	473026	464318	480592	497316	509783	488072	476965	472423	463868	475874	chrom3	-	82122	83582	mRNA	unnamed product
ostta08g03670	9.9999e-06	24	0.22	31423	2.14192	1.46705e+06	1.47598e+06	1.47303e+06	1.46878e+06	1.46383e+06	1.3934e+06	1.44444e+06	1.53532e+06	1.48159e+06	0.187518	32.14	7.36	9.85627	10138	0.799719	1.2677e+06	1.36667e+06	1.37308e+06	1.32245e+06	1.31272e+06	1.28376e+06	1.17811e+06	1.27038e+06	1.25616e+06	1.26883e+06	1.24028e+06	1.28961e+06	1.28621e+06	1.22279e+06	1.25596e+06	1.28758e+06	1.2005e+06	1.19949e+06	1.27107e+06	1.21375e+06	1.2681e+06	1.2543e+06	1.2675e+06	chrom8	+	617344	618726	mRNA	unnamed product
ostta14g02680	9.9999e-06	24	19.45	22368	5.09914	438662	447989	424911	405455	428730	445775	449234	470598	436605	0.0468995	22.36	11.51	10.7235	10254	2.29265	447255	429727	431414	447615	447426	462557	418533	438867	442764	425598	459384	452700	457413	458605	429530	452109	463911	472918	449745	456372	436495	452652	453277	chrom14	+	474188	476647	mRNA	unnamed product
ostta04g02390	9.9999e-06	24	20.51	56778	35.1891	161351	200901	125373	110697	109823	142145	198927	243854	159090	0.00294997	22.8	0.19	0.1805	10328	7.84231	131696	152942	141067	128644	121645	120941	126786	147682	141613	121472	131647	121234	131995	138510	135674	137599	135555	115244	126014	128308	135499	133880	123357	chrom4	-	434618	436993	mRNA	Glycoside hydrolase, superfamily
ostta02g03010	9.9999e-06	24	11.91	27003	9.86976	273593	255015	261665	285107	304852	305092	271841	258046	247129	0.99806	17.8	15.16	11.2437	10333	3.24625	318306	284357	278851	252788	294442	322698	303075	305036	308263	303458	327067	323941	305982	358959	316469	342277	341845	352221	322045	320342	332423	364652	341540	chrom2	+	603012	603722	mRNA	unnamed product
ostta04g04630	9.9999e-06	24	19.43	15993	2.33708	684314	690342	657965	677264	677174	681411	691880	715556	682923	0.218768	22.84	1.58	1.50363	10396	1.66751	623443	661141	644343	655933	631131	617187	643492	635991	617392	635922	590767	602626	627378	624340	597349	653836	601052	584793	619427	599829	630205	607708	633897	chrom4	+	777724	778458	mRNA	unnamed product
ostta18g01600	9.9999e-06	24	15.75	49629	12.9821	382289	357952	332191	367612	382924	450319	431557	391293	344462	0.156268	22.62	22.49	21.1968	10495	2.61302	401642	476211	481343	445373	413179	414447	412381	415340	399304	388858	384508	413296	382753	379613	411412	395308	379513	372602	357031	399019	379416	378478	356746	chrom18	+	282580	283881	mRNA	unnamed product
ostta10g02660	9.9999e-06	24	20	54976	5.68888	966376	962758	888560	912061	933259	960082	965037	1.07849e+06	1.03077e+06	0.656263	24.6	7.27	7.45175	10508	1.10561	950426	864200	871742	926803	926858	918367	1.03722e+06	1.01596e+06	1.00484e+06	1.0052e+06	940034	957980	934450	910716	978602	952504	917241	970267	941022	970523	970708	980908	913221	chrom10	+	438228	438974	mRNA	Nucleoside phosphorylase
ostta07g02270	9.9999e-06	24	19.9	43769	5.20408	841051	863069	796507	794209	803290	833607	877227	879561	880937	0.625014	21.74	0.49	0.443858	10516	1.27869	822405	826938	820199	815810	790381	757823	826179	804106	802871	789863	796924	841027	826920	843949	844615	869571	878811	818150	784171	856252	829040	829745	839553	chrom7	+	363999	365540	mRNA	unnamed product
ostta16g01800	9.9999e-06	24	10.17	15396	4.03386	381669	357884	392642	396037	396024	387085	382413	372978	368291	0.500015	19.46	0.46	0.372983	10551	2.55904	412302	384011	371251	362518	399342	425750	379956	404725	390458	383678	401927	386524	442726	410269	383164	438381	415918	445277	468766	410179	419762	457007	489064	chrom16	-	312039	313146	mRNA
ostta08g01950	9.9999e-06	24	20.44	75848	4.44592	1.70601e+06	1.79622e+06	1.70625e+06	1.59644e+06	1.62411e+06	1.71048e+06	1.77385e+06	1.72921e+06	1.71155e+06	0.140649	24.64	14.26	14.6403	10593	0.636033	1.66548e+06	1.73344e+06	1.74073e+06	1.73263e+06	1.67605e+06	1.71177e+06	1.61125e+06	1.65052e+06	1.66975e+06	1.6472e+06	1.67788e+06	1.72531e+06	1.66683e+06	1.63622e+06	1.62912e+06	1.64813e+06	1.65424e+06	1.65446e+06	1.63292e+06	1.65738e+06	1.61877e+06	1.59609e+06	1.66986e+06	chrom8	+	342430	346038	mRNA	unnamed product
ostta03g04240	9.9999e-06	24	20.46	72569	2.78993	2.60111e+06	2.67437e+06	2.46455e+06	2.57513e+06	2.54309e+06	2.58891e+06	2.62422e+06	2.6838e+06	2.65479e+06	0.187518	21.88	13.55	12.3531	10602	0.403496	2.62754e+06	2.53108e+06	2.52334e+06	2.43288e+06	2.56503e+06	2.52137e+06	2.41687e+06	2.4666e+06	2.52832e+06	2.59558e+06	2.57472e+06	2.5377e+06	2.70518e+06	2.69864e+06	2.58625e+06	2.86629e+06	2.77667e+06	2.70902e+06	2.77797e+06	2.70051e+06	2.74721e+06	2.73202e+06	2.81259e+06	chrom3	-	698635	701748	mRNA	unnamed product
ostta03g04130	9.9999e-06	24	0	58273	4.20939	1.38436e+06	1.49801e+06	1.36137e+06	1.35493e+06	1.34447e+06	1.31966e+06	1.34983e+06	1.44262e+06	1.40395e+06	0.312517	34.22	3.81	5.43243	10626	0.805735	1.3188e+06	1.3855e+06	1.37368e+06	1.3859e+06	1.32087e+06	1.33874e+06	1.27407e+06	1.29e+06	1.33142e+06	1.27406e+06	1.34791e+06	1.28473e+06	1.32614e+06	1.33386e+06	1.27044e+06	1.3622e+06	1.29838e+06	1.28196e+06	1.33934e+06	1.3186e+06	1.28527e+06	1.2807e+06	1.30975e+06	chrom3	-	679810	681099	mRNA	Rubisco LS methyltransferase, substrate-binding domain
ostta09g00330	9.9999e-06	24	21.73	38996	7.88324	494670	560190	459169	441869	473689	492547	480070	519878	529948	0.853181	19	16.17	12.8012	10666	2.32443	458865	462283	512272	437728	456323	506385	465906	464649	435052	430015	493844	457387	454586	474962	425341	468872	479283	453708	441078	474392	425131	437300	438542	chrom9	+	42685	43491	mRNA	unnamed product
ostta19g00640	9.9999e-06	24	23.11	58119	2.62372	2.21514e+06	2.30826e+06	2.20842e+06	2.20518e+06	2.14703e+06	2.13796e+06	2.22969e+06	2.26469e+06	2.21987e+06	0.281267	34.22	2.37	3.37922	10812	0.540806	1.99924e+06	2.36805e+06	2.24856e+06	2.20817e+06	2.10535e+06	2.16708e+06	2.04595e+06	2.03025e+06	2.04251e+06	2.03632e+06	2.00314e+06	1.90981e+06	2.00086e+06	1.93431e+06	1.89159e+06	1.9412e+06	1.84127e+06	1.83583e+06	1.92982e+06	1.82111e+06	1.86211e+06	1.87042e+06	1.88957e+06	chrom19	-	159213	164264	mRNA	unnamed product
ostta11g01380	9.9999e-06	24	16.44	32637	4.34235	751598	777033	718257	711187	753280	816705	766888	740539	728897	0.0156398	21.18	6.62	5.84215	10886	1.48402	733549	768455	745707	759042	766053	766262	699259	747618	723916	724207	689452	767061	736483	700147	720422	723575	761722	734886	761290	723218	693760	705470	720081	chrom11	+	265315	268035	mRNA	unnamed product
ostta16g01280	9.9999e-06	24	8.73	19566	9.0225	216858	208193	243209	232711	233380	223249	217114	189630	187379	0.0273697	20.9	8.8	7.66333	10910	4.4543	244932	244475	258388	255937	250591	251267	231879	238275	242722	249988	257076	226963	222101	239742	236594	255356	270889	241351	213535	253633	251350	251736	244650	chrom16	-	205752	206336	mRNA	Mago nashi protein
ostta02g03260	9.9999e-06	24	22.15	70306	9.70629	724334	787134	730459	627288	676714	686311	697286	839691	749792	0.0468995	24.54	22.71	23.221	10931	1.78299	613073	696107	680619	657257	641847	642457	657886	636175	652078	610438	605549	607384	604704	600402	611664	600025	593227	577074	578693	558056	544765	581031	550164	chrom2	+	637768	638408	mRNA	Ribosomal S11, conserved site
ostta11g02920	9.9999e-06	24	19.6	13716	2.17166	631590	647409	618295	612382	621639	638454	642034	636497	636011	0.0156398	23.8	14.26	14.1412	10971	1.73274	633159	620597	632157	608711	654210	666962	570530	614648	621207	632705	619828	658373	635015	639569	618076	630688	634841	654447	651944	649374	617609	650724	647278	chrom11	+	514957	516066	mRNA	Syntaxin, N-terminal domain
ostta08g00040	9.9999e-06	24	17.82	43148	3.03008	1.42399e+06	1.41306e+06	1.3691e+06	1.40078e+06	1.35738e+06	1.48073e+06	1.47428e+06	1.45391e+06	1.4427e+06	0.625014	17.8	15.66	11.6145	11126	0.812708	1.369e+06	1.3496e+06	1.35092e+06	1.35656e+06	1.3551e+06	1.35413e+06	1.34994e+06	1.35934e+06	1.32398e+06	1.31667e+06	1.34327e+06	1.36508e+06	1.39261e+06	1.36986e+06	1.33864e+06	1.41694e+06	1.37884e+06	1.38263e+06	1.38976e+06	1.3703e+06	1.37698e+06	1.44384e+06	1.4331e+06	chrom8	-	9120	13019	mRNA	unnamed product
ostta10g02580	9.9999e-06	24	5.77	45248	25.3772	178302	180955	220602	232231	181769	141445	131060	148255	190096	0.000499995	22.64	6.26	5.90527	11147	6.34171	175773	168875	190118	179161	182231	165607	160021	165294	179358	188003	178786	186408	173212	165623	176403	173207	183954	186920	167964	164316	166598	174997	189943	chrom10	-	429507	430886	mRNA	Cytochrome b5-like heme/steroid binding domain
ostta08g00850	9.9999e-06	24	4.51	26833	45.6876	58731.4	52738.6	119888	68370.9	41739	39739.2	39707	47781.5	59887.3	0.000159998	23.5	2.51	2.45771	11169	20.104	55556.1	77752.2	86504.8	70353	48798.1	48017.9	45025.1	56197.8	65698.1	57511.3	51875.9	44080.7	45191.6	52424.5	51293.5	59332.1	54245.9	50940.6	46134.6	46165.5	50563	55498.6	58629.3	chrom8	+	141954	143987	mRNA	unnamed product
ostta05g01840	9.9999e-06	24	12.03	22302	7.78552	286455	263206	283623	291638	308615	311153	297588	263919	271896	0.281267	20.18	10.47	8.80353	11274	3.7636	299553	275427	267219	285816	310233	290704	274496	286696	274711	283324	311071	290797	306969	305574	290832	329324	330890	320179	303638	293710	307425	322210	328927	chrom5	+	287299	287922	mRNA	Peptidase S24/S26A/S26B/S26C
ostta13g02380	9.9999e-06	24	13.98	44636	43.3377	102996	72126.9	67928.3	86713	145809	160578	131321	90529.9	68960.5	0.000139999	22.18	16.58	15.3227	11318	10.8557	104258	122836	107215	101068	116599	138754	120793	120748	99483.9	99255.6	102785	110950	113034	100014	90118.2	88218.9	90390.3	92758.7	105680	107454	96514.5	85957.8	83056.1	chrom13	+	408405	410805	mRNA	hypothetical protein
ostta16g00610	9.9999e-06	24	22.82	33931	4.91254	690702	753832	691893	674307	637916	673165	695301	700270	698932	0.0937691	25.32	5.44	5.7392	11326	2.04856	552875	637036	640354	619696	595765	590440	566555	575631	567027	574029	553090	561435	552903	521628	524715	539255	511153	516799	488654	486447	504671	517397	518577	chrom16	-	95937	99158	mRNA
ostta04g04460	9.9999e-06	24	21.74	69289	4.82631	1.43565e+06	1.50279e+06	1.4231e+06	1.39569e+06	1.31751e+06	1.42523e+06	1.45491e+06	1.47599e+06	1.49e+06	0.218768	17.8	11.71	8.68492	11455	0.942909	1.21486e+06	1.37716e+06	1.33529e+06	1.35769e+06	1.28703e+06	1.2507e+06	1.29914e+06	1.21895e+06	1.20117e+06	1.1927e+06	1.17273e+06	1.2072e+06	1.19148e+06	1.16313e+06	1.12432e+06	1.25511e+06	1.19479e+06	1.20232e+06	1.1526e+06	1.09399e+06	1.14184e+06	1.14744e+06	1.16009e+06	chrom4	-	752256	753113	mRNA	unnamed product
ostta12g01220	9.9999e-06	24	8.78	394956	9.82163	4.02129e+06	3.77939e+06	4.07944e+06	4.57442e+06	4.39186e+06	3.99242e+06	3.86632e+06	3.56724e+06	3.9192e+06	0.500015	25.14	6.44	6.7459	11480	0.211287	5.43338e+06	4.70073e+06	4.89212e+06	4.75779e+06	4.68786e+06	4.86196e+06	4.60085e+06	5.04911e+06	5.25167e+06	5.34746e+06	5.43028e+06	5.94423e+06	5.37662e+06	5.73826e+06	5.74249e+06	5.85888e+06	5.77557e+06	5.7806e+06	5.73609e+06	6.02696e+06	5.77858e+06	6.02138e+06	6.17484e+06	chrom12	+	195073	197453	mRNA	Protein kinase-like domain
ostta12g01790	9.9999e-06	24	20.54	29207	4.98073	586400	607575	569409	562919	547676	588173	605130	620272	590045	0.98439	19.12	17.7	14.101	11521	2.38071	483931	566985	534549	509327	511432	509377	519018	495835	483963	479015	494536	473362	516820	487071	467697	487237	471607	457953	451018	436003	417776	434684	441219	chrom12	+	284548	285875	mRNA	Eukaryotic rRNA processing
ostta04g02650	9.9999e-06	24	0.83	23217	3.78283	613747	633459	624252	594015	610213	586395	590948	621954	648735	0.0937691	26.3	20.13	22.0591	11620	1.7576	661128	627268	629698	637132	624630	661431	728776	683464	661483	705697	635464	648564	645931	668492	675562	635591	672907	669942	629333	685262	674561	670928	672708	chrom4	-	469236	471515	mRNA	Aminoacyl-tRNA synthetase, class 1a, anticodon-binding
ostta18g00840	9.9999e-06	24	17.67	20906	3.82173	547030	570361	531065	515617	530189	591293	555279	545053	537385	0.0195498	21.48	7.57	6.77515	11658	2.2162	526036	589629	567963	563936	538160	535691	492053	524393	530487	515254	544588	527008	520183	523420	517038	527917	528730	523107	485048	497080	498242	504856	517998	chrom18	+	155452	159831	mRNA	unnamed product
ostta10g02270	9.9999e-06	24	22.58	80408	7.28221	1.10417e+06	1.23508e+06	1.10215e+06	1.03122e+06	1.00629e+06	1.08427e+06	1.09257e+06	1.10372e+06	1.17806e+06	0.101589	21.54	7.11	6.38122	11691	1.00625	1.16183e+06	1.08579e+06	1.15092e+06	1.25716e+06	1.2058e+06	1.2654e+06	1.22228e+06	1.15809e+06	1.18995e+06	1.18504e+06	1.09741e+06	1.221e+06	1.06359e+06	1.15753e+06	1.16355e+06	1.10437e+06	1.15026e+06	1.19841e+06	1.18937e+06	1.24158e+06	1.08812e+06	1.08929e+06	1.07542e+06	chrom10	-	378751	379449	mRNA	Peptidyl-prolyl cis-trans isomerase, FKBP-type, domain
ostta02g00950	9.9999e-06	24	4.03	22016	5.99724	367102	377189	398838	366405	365564	347964	336467	363481	380909	0.437516	17.8	26.97	20.0027	11696	2.67747	436830	407890	430591	430875	448812	421577	478368	440440	455811	479376	475644	431876	430312	440778	448840	375156	434261	423834	431420	458592	431895	439070	394833	chrom2	+	248266	249810	mRNA	Aspartyl/Glutamyl-tRNA(Gln) amidotransferase, subunit B/E, catalytic
ostta06g01710	9.9999e-06	24	14.01	11023	4.77638	230782	206767	229821	231416	232202	238934	258545	219775	228794	0.0117399	20.58	17.14	14.6975	11713	3.99766	292996	227583	250582	249221	255845	264678	307300	299941	281290	323080	265665	302771	298883	310367	349425	266708	307660	322129	301636	351928	313568	295779	299875	chrom6	+	288769	289857	mRNA	unnamed product
ostta02g04320	9.9999e-06	24	12.78	64270	5.6042	1.14682e+06	1.08076e+06	1.13019e+06	1.1604e+06	1.15388e+06	1.27158e+06	1.17734e+06	1.10269e+06	1.09769e+06	0.656263	17.8	6.67	4.94692	11795	1.03152	1.14346e+06	1.14453e+06	1.14601e+06	1.12739e+06	1.11627e+06	1.15634e+06	1.04882e+06	1.14069e+06	1.11824e+06	1.09159e+06	1.12572e+06	1.15564e+06	1.15184e+06	1.15778e+06	1.14457e+06	1.17291e+06	1.13835e+06	1.19362e+06	1.15512e+06	1.14434e+06	1.12695e+06	1.21743e+06	1.18188e+06	chrom2	-	859809	860411	mRNA	Synaptobrevin
ostta01g05180	9.9999e-06	24	3.2	22734	4.19354	542120	561931	586437	556911	506811	522112	529367	534121	539269	0.0312697	25.68	27.9	5.853	11826	2.28001	518683	627051	605553	587037	546633	554161	503679	529260	555624	538251	521871	501613	474461	489899	498942	457868	492180	519834	461308	486084	462783	487566	509362	chrom1	-	837931	840075	mRNA	Pentatricopeptide repeat
ostta10g01020	9.9999e-06	24	22.21	64180	4.03512	1.59054e+06	1.68388e+06	1.60642e+06	1.50074e+06	1.54479e+06	1.54732e+06	1.60501e+06	1.62156e+06	1.61458e+06	0.375016	20.48	11.85	10.112	11933	0.692077	1.72423e+06	1.68729e+06	1.71853e+06	1.66524e+06	1.66539e+06	1.5603e+06	1.55328e+06	1.61896e+06	1.60526e+06	1.52966e+06	1.68352e+06	1.69132e+06	1.68671e+06	1.72024e+06	1.77558e+06	1.89034e+06	1.89886e+06	1.82725e+06	1.79251e+06	1.83778e+06	1.84707e+06	1.85531e+06	1.82263e+06	chrom10	+	166150	168033	mRNA	Protein kinase-like domain
ostta08g01960	9.9999e-06	24	17.34	63086	5.06235	1.24618e+06	1.23235e+06	1.17913e+06	1.18787e+06	1.21248e+06	1.33962e+06	1.30932e+06	1.27365e+06	1.23503e+06	0.562514	17.8	15.1	11.1992	12015	0.990864	1.21258e+06	1.13768e+06	1.1976e+06	1.16039e+06	1.15419e+06	1.17144e+06	1.21925e+06	1.20849e+06	1.14336e+06	1.19615e+06	1.22051e+06	1.22114e+06	1.20406e+06	1.22865e+06	1.19917e+06	1.29348e+06	1.2353e+06	1.25307e+06	1.22708e+06	1.21341e+06	1.23236e+06	1.26601e+06	1.29391e+06	chrom8	+	346334	347530	mRNA	unnamed product
ostta09g01650	9.9999e-06	24	6.57	50604	11.1714	452977	436114	515591	508587	464171	425514	406394	412503	454942	0.218768	22.78	12.23	11.6083	12050	2.50438	481156	437616	496228	506342	503216	474325	424792	451069	450097	424302	454608	472704	430861	472716	510729	511486	535268	523679	479630	488727	478277	515634	543134	chrom9	-	242790	244181	mRNA	unnamed product
ostta03g03730	9.9999e-06	24	12.84	54050	93.9199	57549	19706.5	32167.1	40224.8	102883	143819	81563.7	22717.9	17310.8	7.99992e-05	23.7	16.24	16.037	12107	20.1361	60125.7	48929	45905	52888	88435.2	87233.5	70861	56632.8	51312.8	49905	83769.2	82376.5	78894.4	59502.5	45357.6	43943.6	45840.4	50354.1	74805.2	68909	54301.1	38825.8	43784.4	chrom3	+	618949	619896	mRNA	AP2/ERF domain
ostta14g00830	9.9999e-06	24	13.01	27728	2.58069	1.07444e+06	1.03169e+06	1.07025e+06	1.06889e+06	1.10423e+06	1.1043e+06	1.10073e+06	1.05004e+06	1.06541e+06	0.0195498	23.3	6.97	6.76671	12143	1.12401	1.08032e+06	1.01398e+06	1.03435e+06	1.0342e+06	1.06198e+06	1.06902e+06	1.00245e+06	1.0288e+06	1.05891e+06	1.04989e+06	1.09877e+06	1.08553e+06	1.11952e+06	1.09122e+06	1.07423e+06	1.1308e+06	1.13195e+06	1.11178e+06	1.12497e+06	1.12489e+06	1.11199e+06	1.10422e+06	1.1037e+06	chrom14	-	142358	143809	mRNA	Proteasome component (PCI) domain
ostta10g01490	9.9999e-06	24	21.45	27331	4.10421	665925	699189	671559	619874	639078	665191	673766	678259	680485	0.0547095	18.76	15.92	12.4441	12174	2.0242	601422	640874	657995	676189	662383	668575	677716	620574	652641	642413	617129	576530	609151	584126	573404	528996	559575	563603	588465	579305	539125	508116	504397	chrom10	-	240571	241707	mRNA	NAD(P)-binding domain
ostta06g00350	9.9999e-06	24	22.73	22816	4.77399	477923	478638	470487	459772	463600	452387	465790	521794	510915	0.218768	20.54	19.9	17.0311	12393	2.26985	545982	511634	498374	535798	501418	488591	559287	544909	545224	524601	528496	542577	553344	556773	595142	496987	583159	561723	551036	586021	588222	588389	569903	chrom6	+	58422	59588	mRNA	unnamed product
ostta04g04370	9.9999e-06	24	20.66	30530	5.92123	515602	512600	498919	473074	493238	499236	531148	555312	561290	0.96876	33.68	27	13.89	12458	2.52739	492919	511740	485727	495272	495743	450409	511120	518247	514416	514079	530728	480513	499740	484747	493620	464496	494095	489604	486258	492947	478980	477673	474059	chrom4	-	743277	744314	mRNA	Tetratricopeptide repeat-containing domain
ostta16g00340	9.9999e-06	24	9.41	46747	21.2769	219708	175615	249224	273691	256620	230245	205257	172362	194647	0.0312697	21.66	9.56	8.6279	12494	5.34904	233575	209971	224347	225293	264874	241586	203773	223165	236864	227942	246474	231577	245737	237738	220313	236220	243309	245538	242643	217387	227494	238872	247527	chrom16	+	48390	49877	mRNA	Lipopolysaccharide-modifying protein
ostta05g00760	9.9999e-06	24	22.25	47287	28.1379	168054	235597	144275	133238	117140	143073	164055	207532	199526	0.0937691	25	11.41	11.8854	12504	10.9967	113707	104698	119998	145615	127233	117265	142875	112728	103272	114813	94148.2	141920	106323	106412	138692	92641.3	91808.4	109471	106729	137328	105077	101003	81507.2	chrom5	+	109921	110214	mRNA	unnamed product
ostta12g01700	9.9999e-06	24	20.73	28686	7.63607	375664	390740	355231	354932	336300	370627	389525	406716	401245	0.625014	34.22	23.8	9.93483	12610	3.3604	375252	371304	358689	368698	374705	388712	394557	388628	407086	418906	416115	343550	378080	358149	359523	353631	381998	360727	390337	368219	351968	352130	369842	chrom12	-	269318	270446	mRNA	Non-haem dioxygenase N-terminal domain
ostta02g02290	9.9999e-06	24	4.42	50329	8.34777	602904	642474	661494	623249	611121	543563	540022	581582	619726	0.0781492	24.56	13.04	13.3443	12736	2.18321	583361	564258	590400	598773	624727	693963	557947	565937	590966	617192	636199	599142	595904	595631	546191	548151	573483	539469	579850	559266	555862	552416	548218	chrom2	-	466647	470322	mRNA	RNA polymerase, beta subunit, conserved site
ostta16g00090	9.9999e-06	24	12.33	15855	5.71961	277204	233566	286365	283010	286472	292615	295185	266845	273576	0.101589	26.1	17.35	18.8681	12819	3.9643	323361	236171	261838	256688	303557	300566	359775	344054	308820	345940	325898	308514	315889	345085	355639	306424	339710	353926	317774	354078	368541	360623	344426	chrom16	+	13123	13845	mRNA	Cadherin-like beta sandwich domain
ostta17g00810	9.9999e-06	24	16.56	23465	4.48805	522833	516298	504427	448327	584282	543653	523420	539971	522285	0.656263	23.3	4.57	4.43671	12826	2.21027	580291	538578	560616	517807	560525	494270	530752	572854	553471	506249	584202	621572	600838	637428	610853	618451	644575	572909	604129	643204	653526	600203	539394	chrom17	-	139811	140914	mRNA	unnamed product
ostta18g01030	9.9999e-06	24	21.75	27808	2.78334	999088	1.02516e+06	988299	965973	976545	988494	994937	1.02115e+06	1.03215e+06	0.95314	34.22	5.92	8.44093	12855	1.29871	989831	994441	998004	964983	987535	940101	955876	959601	960240	927789	1.01994e+06	1.02106e+06	1.03769e+06	992763	992056	1.03497e+06	1.00601e+06	958587	1.015e+06	1.00292e+06	1.01251e+06	1.00074e+06	993461	chrom18	+	188937	190265	mRNA	Bacterial periplasmic spermidine/putrescine-binding protein
ostta09g01150	9.9999e-06	24	22.41	57034	52.2122	109235	168883	103204	66447.3	47448.3	70795.4	106672	168404	142027	0.00294997	23.06	1	0.960833	13052	15.8446	82374.9	113177	94353.6	87256.7	57617.2	76738.9	86149.7	88585.8	83574.4	82842.6	65159.4	81305.4	74923.8	90088.1	96551.9	93635.5	72277.4	72942.6	66596.7	85631.5	83426.4	83647.5	75764.8	chrom9	+	169137	170984	mRNA	unnamed product
ostta08g03060	9.9999e-06	24	20.63	17629	5.03929	349831	351168	338823	339899	322292	344050	373919	367060	361439	0.0273697	22.4	5.81	5.42267	13304	3.97167	334972	345081	342478	348430	327266	329605	311598	327707	326252	374644	326852	338126	320790	334745	329850	329051	337304	334871	318846	324384	323180	345956	372372	chrom8	-	519033	520634	mRNA	unnamed product
ostta16g02040	9.9999e-06	24	7.46	55627	7.37487	754278	730979	831696	797092	785880	748421	703255	694501	742397	0.250017	17.8	7.77	5.76275	13309	1.63269	815156	859217	920796	885512	878003	857057	754961	801006	848055	789281	840252	806088	820473	833518	801080	804303	799125	790499	799009	754324	769531	748962	772386	chrom16	-	352468	354843	mRNA
ostta03g01810	9.9999e-06	24	21.5	42949	7.9294	541643	566247	525693	503777	492920	528797	541989	609958	563759	0.500015	22.2	1.72	1.591	13328	2.61175	510309	529884	535131	544636	494754	461577	538255	515293	521916	524306	483631	532856	489986	480745	542925	509653	495028	498695	483959	525076	495026	509925	513544	chrom3	-	300199	300459	mRNA	Mitochondrial outer membrane translocase complex, subunit Tom22
ostta09g02020	9.9999e-06	24	18.82	47904	6.68701	716374	712376	697210	663099	687874	699387	835122	727577	708347	0.218768	27.72	4.39	5.07045	13375	1.76681	757015	737353	747034	749466	749145	716656	730088	760155	768352	837525	784965	757093	746627	751379	740467	761546	777709	740401	766461	768847	756980	737568	768517	chrom9	+	304840	307698	mRNA	unnamed product
ostta09g00930	9.9999e-06	24	22.75	68023	8.44846	805153	945137	794090	731151	755199	763836	772204	844507	835097	0.156268	30.98	6.22	8.02898	13399	1.76099	760881	856756	884841	901099	777697	794679	743387	761938	838345	835527	796437	781666	737366	698798	708421	675370	723560	695540	695826	760828	687516	677133	706653	chrom9	-	133471	135711	mRNA	unnamed product
ostta13g00440	9.9999e-06	24	7.79	27736	13.344	207854	170831	245891	240314	215418	206008	199147	172672	212547	0.0390896	24.74	0.05	0.0515417	13451	4.92239	273261	231893	259447	238481	253208	250651	265568	287974	275566	284655	258139	263452	277865	289373	285986	327861	286589	263781	247916	281735	302847	293699	285064	chrom13	-	75802	77358	mRNA	Ankyrin repeat-containing domain
ostta10g02690	9.9999e-06	24	15	39308	8.56706	458827	445318	418617	429410	486885	515699	490863	449166	434657	0.343767	22.1	17.15	15.7923	13615	3.03205	449036	454550	423946	423535	423532	457457	419109	438894	422157	428070	449925	465744	482811	465435	430386	463572	446456	452064	487148	462302	450158	460028	471513	chrom10	+	441023	443806	mRNA	RuvA domain 2-like
ostta01g04850	9.9999e-06	24	5.97	23521	3.41554	688646	687298	709324	719717	702023	645530	689665	660943	694671	0.0781492	22.46	13.99	13.0923	13665	1.87633	728284	698987	707326	688824	707454	727771	745226	723238	730468	734127	729829	737806	748330	732921	748256	694605	731366	739360	730195	764297	746006	748263	707595	chrom1	+	785754	787007	mRNA	RNA polymerase II-associated, Paf1
ostta16g01670	9.9999e-06	24	18.32	57684	4.66704	1.23599e+06	1.21479e+06	1.19981e+06	1.19481e+06	1.16944e+06	1.2928e+06	1.29734e+06	1.3077e+06	1.21122e+06	0.156268	27.82	18.28	21.1896	13707	1.24592	1.10015e+06	1.22221e+06	1.19082e+06	1.18689e+06	1.15895e+06	1.2141e+06	1.28564e+06	1.20005e+06	1.1554e+06	1.13596e+06	1.08224e+06	1.04252e+06	1.15154e+06	1.1397e+06	1.04983e+06	1.15039e+06	1.00445e+06	1.02785e+06	992052	954653	951001	955522	951606	chrom16	+	292079	293107	mRNA
ostta01g02560	9.9999e-06	24	19.22	21673	3.12856	692747	707277	687877	655813	666869	720353	711438	693714	698635	0.0547095	23	12.18	11.6725	13864	2.08759	664114	660280	687345	690322	696442	709828	654344	694291	672775	680023	695002	698533	674003	665531	643327	641211	665211	648439	634205	644693	604155	617202	633352	chrom1	-	393231	396533	mRNA	siRNA-mediated silencing protein NRDE-2
ostta09g03780	9.9999e-06	24	18.87	54713	7.7151	709167	747456	692530	640400	670743	727560	768593	755266	670792	0.171898	18.24	0	0	13895	1.9245	722005	710763	692097	760116	723112	721347	826706	723852	713586	832702	710948	636084	730440	714813	718454	662387	710894	682991	717219	774007	739359	722232	660009	chrom9	+	589804	591268	mRNA	unnamed product
ostta14g02240	9.9999e-06	24	21.78	84525	5.51896	1.53154e+06	1.55329e+06	1.51197e+06	1.43872e+06	1.43165e+06	1.49391e+06	1.55143e+06	1.61259e+06	1.65872e+06	0.0625194	26	7.9	8.55833	13929	1.04454	1.33351e+06	1.53887e+06	1.48892e+06	1.51226e+06	1.4516e+06	1.33369e+06	1.37959e+06	1.34333e+06	1.41033e+06	1.3441e+06	1.35255e+06	1.32064e+06	1.33662e+06	1.25869e+06	1.27959e+06	1.29966e+06	1.26999e+06	1.22843e+06	1.25937e+06	1.22185e+06	1.23853e+06	1.20128e+06	1.26738e+06	chrom14	+	406281	408323	mRNA	Mur ligase, C-terminal
ostta01g06320	9.9999e-06	24	13.88	39114	2.91791	1.34048e+06	1.29914e+06	1.31357e+06	1.31798e+06	1.35971e+06	1.4181e+06	1.34746e+06	1.34046e+06	1.32743e+06	0.0937691	21.2	11.9	10.5117	14093	1.01576	1.38743e+06	1.37146e+06	1.39805e+06	1.36935e+06	1.36126e+06	1.39531e+06	1.23963e+06	1.3509e+06	1.37157e+06	1.33094e+06	1.37649e+06	1.45237e+06	1.37866e+06	1.37109e+06	1.40895e+06	1.40838e+06	1.42657e+06	1.41056e+06	1.40054e+06	1.41234e+06	1.38438e+06	1.42333e+06	1.48136e+06	chrom1	-	1029676	1035240	mRNA	Ankyrin repeat
ostta05g00770	9.9999e-06	24	10.72	53586	10.9737	488314	444807	505682	507168	546375	539098	497131	432099	434150	0.101589	23.86	14.22	14.1371	14098	2.8172	500425	520859	498205	503541	574945	518738	504419	503721	488736	485625	482090	505769	540236	503863	474061	507987	481698	489993	533117	454221	495953	468071	473506	chrom5	-	110292	112051	mRNA	unnamed product
ostta08g02240	9.9999e-06	24	21.12	26449	5.08266	520377	549101	514790	482044	505031	511189	516877	562406	521575	0.95314	17.8	18.76	13.9137	14129	3.39039	416737	485074	504914	473954	452891	449855	465195	431785	377986	405291	377414	374641	388256	399992	381779	393521	398507	417062	411913	372633	365953	399701	439891	chrom8	+	388150	389570	mRNA	unnamed product
ostta02g03400	9.9999e-06	24	19.62	59339	6.12727	968440	977177	973631	877708	902527	986665	1.05602e+06	1.00489e+06	968914	0.406266	28.22	12.99	15.2741	14298	1.43232	998239	924550	885544	950338	977853	979178	1.17204e+06	1.0726e+06	1.00111e+06	1.02458e+06	964626	912420	991622	982770	989868	1.02465e+06	1.00736e+06	1.01298e+06	1.00063e+06	934808	1.02672e+06	1.07492e+06	1.05009e+06	chrom2	+	663165	663893	mRNA	Ferritin/DPS protein domain
ostta03g01300	9.9999e-06	24	10.08	60484	6.86512	881034	826832	896945	960889	920285	912749	880795	819112	830661	0.171898	26.18	3.35	3.65429	14347	1.47302	973983	984251	1.01369e+06	994290	968159	947059	874597	949640	981238	985692	957892	1.01972e+06	975347	953811	969938	974392	976263	1.00738e+06	942103	997877	977899	977297	999099	chrom3	+	222731	225760	mRNA	Tetratricopeptide repeat
ostta07g03330	9.9999e-06	24	11.75	63233	4.52226	1.39826e+06	1.29972e+06	1.36856e+06	1.43186e+06	1.43378e+06	1.50555e+06	1.39944e+06	1.35794e+06	1.38923e+06	0.140649	21.5	15.54	13.9213	14349	0.939869	1.5267e+06	1.38373e+06	1.40598e+06	1.39272e+06	1.44857e+06	1.45063e+06	1.29124e+06	1.43546e+06	1.43043e+06	1.43033e+06	1.52577e+06	1.59e+06	1.60168e+06	1.61083e+06	1.51784e+06	1.63683e+06	1.61806e+06	1.6332e+06	1.58725e+06	1.63049e+06	1.61149e+06	1.65403e+06	1.70087e+06	chrom7	-	529544	532184	mRNA	unnamed product
ostta06g02780	9.9999e-06	24	13.72	100002	4.14701	2.41142e+06	2.32897e+06	2.37677e+06	2.41468e+06	2.43583e+06	2.5371e+06	2.54394e+06	2.35045e+06	2.30366e+06	0.750012	22.74	14.02	13.284	14383	0.583216	2.46615e+06	2.33177e+06	2.34309e+06	2.23219e+06	2.47127e+06	2.45485e+06	2.30828e+06	2.46852e+06	2.41063e+06	2.45715e+06	2.54677e+06	2.41048e+06	2.56822e+06	2.52195e+06	2.38275e+06	2.55486e+06	2.56308e+06	2.51657e+06	2.59631e+06	2.50679e+06	2.55249e+06	2.56229e+06	2.49509e+06	chrom6	-	466203	470684	mRNA	unnamed product
ostta12g02030	9.9999e-06	24	5.27	36853	7.31975	503473	506326	569193	527744	519662	475879	474315	459999	494667	0.101589	22.16	6.42	5.9278	14504	3.84306	377407	447890	450699	443164	464641	421315	379335	413338	420828	411498	407647	379486	344925	328936	349110	345735	337027	339392	327202	316719	323834	320480	329761	chrom12	+	340182	340994	SeCys	Protein disulfide isomerases 2
ostta04g01340	9.9999e-06	24	22.04	41937	13.9254	301155	367578	269277	265415	275678	269384	291960	332854	337095	0.750012	18.78	6.81	5.32883	14539	3.95503	367608	283889	289071	373818	326469	292454	386576	351293	371533	386907	318242	396926	353891	375692	436752	335259	383557	410672	373407	436571	388249	422897	393247	chrom4	-	241085	241838	mRNA	NADH-azoreductase, FMN-dependent
ostta12g01120	9.9999e-06	24	11.75	45829	1.95453	2.34475e+06	2.29191e+06	2.35624e+06	2.36192e+06	2.3686e+06	2.41541e+06	2.35961e+06	2.28566e+06	2.31869e+06	0.531265	21.7	14.62	13.2189	14596	0.598599	2.43836e+06	2.30684e+06	2.33184e+06	2.31111e+06	2.37343e+06	2.37239e+06	2.16503e+06	2.30966e+06	2.38283e+06	2.32102e+06	2.43419e+06	2.51363e+06	2.54181e+06	2.53527e+06	2.43546e+06	2.5337e+06	2.55328e+06	2.51568e+06	2.5037e+06	2.49885e+06	2.54625e+06	2.55872e+06	2.59925e+06	chrom12	+	182308	184392	mRNA	unnamed product
ostta05g00100	9.9999e-06	24	1.66	33089	43.0801	76808	106119	110376	82604.1	47005.9	45052.8	49677.2	70360	103269	9.9999e-06	23.24	4.57	4.42528	14610	22.3634	65330	76114.4	92920.2	90952.7	59916.8	48152.3	45518.7	58057.9	73894.9	75985	62606.8	59951.2	53510.5	54175.6	68324.2	64994.5	73081.2	67080.6	54366.1	54200.2	57248.8	71569.5	74637.8	chrom5	+	17301	18590	mRNA	Cytochrome b5-like heme/steroid binding domain
ostta03g03650	9.9999e-06	24	14.65	19497	4.93934	394729	381153	388881	372078	407147	425846	407199	395044	380481	0.0937691	21.08	19.57	17.189	14753	3.78374	389906	398789	380040	381348	411422	354725	437283	409071	398453	400944	375374	387609	409279	398117	382812	393820	381081	367513	404237	396692	395441	367982	345888	chrom3	+	607726	608762	mRNA	Tetratricopeptide repeat
ostta04g00330	9.9999e-06	24	15.86	71582	7.65724	934827	898691	859970	893200	947701	1.00698e+06	1.01313e+06	965658	893279	0.750012	21.36	18.67	16.6163	14805	1.41283	1.0479e+06	1.02244e+06	981980	1.0082e+06	992607	1.04925e+06	996092	1.02484e+06	1.04949e+06	1.00038e+06	1.03282e+06	1.0778e+06	1.09291e+06	1.08851e+06	1.06528e+06	1.08319e+06	1.06882e+06	1.06457e+06	1.09484e+06	1.07069e+06	1.04307e+06	1.03598e+06	1.11002e+06	chrom4	+	46149	47606	mRNA	K Homology domain, type 1
ostta16g02100	9.9999e-06	24	15.31	55215	6.69917	824207	816054	761202	795480	827247	934070	860668	804916	794017	0.531265	19.84	15.28	12.6315	14901	1.94392	766544	778692	740423	751017	762774	791085	726185	772273	739829	782512	748520	794144	787318	765820	759429	766820	769446	783971	754412	767585	734655	775809	811245	chrom16	+	368109	371072	mRNA
ostta07g02450	9.9999e-06	24	9.79	47812	11.9021	401712	344512	425407	458167	438458	418470	397656	363251	367776	0.0547095	21.24	11.51	10.1863	15037	3.85389	390177	343196	372788	410905	406987	394180	396602	389995	355046	398670	396131	376507	384063	381233	357457	389360	393153	413390	415575	394900	392419	404751	416596	chrom7	+	392455	393621	mRNA	unnamed product
ostta14g03060	9.9999e-06	24	23.75	63393	15.1554	418286	481811	420174	373572	372946	350568	398973	432501	515744	0.0625194	24.72	8.63	8.8889	15061	4.12239	365346	335142	366759	393361	391496	366281	354151	338934	375574	399367	380243	397624	367263	346713	374319	343214	365617	356763	358017	365569	374585	336553	350070	chrom14	+	542490	543775	mRNA	Protein of unknown function DUF597
ostta05g00070	9.9999e-06	24	8.17	15761	2.7107	581437	591741	609534	594249	593479	589262	571572	553751	547909	0.140649	22.74	5.74	5.43865	15200	2.37658	639574	719838	736402	717603	650389	664417	602824	644740	677407	619180	648831	651774	608672	640266	648979	639594	631805	615594	588558	605088	580093	584548	594032	chrom5	-	9801	12254	mRNA	Zinc finger, RING/FYVE/PHD-type
ostta01g06170	9.9999e-06	24	23.32	32244	7.19839	447934	462562	434332	433316	425744	412025	412133	537364	465994	0.9883	34.22	5.67	8.08447	15232	3.56311	427492	459620	427587	504133	437282	394508	357063	396678	419437	392797	417401	477163	422215	429786	429929	437377	451750	405692	425951	439730	440233	419947	418551	chrom1	-	1011313	1011696	mRNA	Cytochrome b5-like heme/steroid binding domain
ostta04g03440	9.9999e-06	24	12.5	139399	14.0511	992088	924929	850207	888089	1.41776e+06	994771	1.02006e+06	930974	909910	0.312517	18.58	19.66	15.2201	15288	1.61883	944389	982589	975530	940205	943463	949017	868629	1.05387e+06	936277	925172	946238	963883	956602	955607	945682	927239	917166	931313	938534	934574	884416	932329	968215	chrom4	+	592842	601742	mRNA	Concanavalin A-like lectin/glucanases superfamily
ostta04g03410	9.9999e-06	24	9.07	50956	32.8285	155219	104485	199442	216981	193958	151354	141276	110540	123714	0.125019	26.2	1.95	2.12875	15339	7.22699	212246	208767	239465	211972	200131	205755	223519	227351	201367	210003	179925	179116	193416	198675	209127	234132	212478	220254	199776	196529	245731	250812	221113	chrom4	-	589954	590202	mRNA	unnamed product
ostta11g00980	9.9999e-06	24	4.51	67427	10.0819	668789	680055	812947	672647	661229	609097	597348	640146	676847	0.312517	17.8	24.54	18.2005	15478	2.17023	713197	686997	744610	745358	770500	730138	742843	732441	740410	783919	740059	692552	714652	688172	727846	603309	693053	735745	724253	686900	680667	653748	672172	chrom11	-	188077	189942	mRNA	Lysine-tRNA ligase, class II
ostta01g00820	9.9999e-06	24	0.12	89221	6.22674	1.43287e+06	1.51474e+06	1.42802e+06	1.39458e+06	1.36877e+06	1.35692e+06	1.34355e+06	1.50258e+06	1.55379e+06	0.375016	29.12	2.82	3.4216	15485	1.21292	1.27667e+06	1.35057e+06	1.38986e+06	1.3496e+06	1.29502e+06	1.35157e+06	1.19174e+06	1.24128e+06	1.30493e+06	1.21098e+06	1.23422e+06	1.37151e+06	1.29522e+06	1.25134e+06	1.31889e+06	1.27764e+06	1.18457e+06	1.2069e+06	1.29749e+06	1.29771e+06	1.21061e+06	1.21809e+06	1.23699e+06	chrom1	+	121857	128710	mRNA	unnamed product
ostta03g04400	9.9999e-06	24	21.26	49996	7.62103	656027	681672	626317	589855	624938	635984	643522	733416	712512	0.96876	21.3	1.79	1.58862	15536	2.3648	656969	692087	695548	699997	651918	640834	703702	634799	727987	680548	658354	725519	664667	621904	713737	602737	626739	607570	631721	689542	624287	585638	573480	chrom3	+	723318	723791	mRNA	Uncharacterised protein GYD
ostta01g00020	9.9999e-06	24	5.93	35033	5.77427	606709	610670	664979	642136	601678	585021	581409	564489	603291	0.101589	34.22	25.32	12.1021	15614	2.72472	573050	540459	589046	588471	596878	624151	604846	581219	582658	634108	629907	583752	542881	538695	554592	542761	556337	570661	554377	564992	559524	531299	535482	chrom1	+	2077	4029	mRNA	6-phosphofructo-2-kinase
ostta02g04290	9.9999e-06	24	21.28	44025	2.58858	1.70074e+06	1.72552e+06	1.69192e+06	1.67748e+06	1.62673e+06	1.6797e+06	1.76074e+06	1.723e+06	1.72081e+06	0.125019	23.86	9.37	9.31534	15617	0.980785	1.5923e+06	1.64307e+06	1.60444e+06	1.62861e+06	1.63748e+06	1.58218e+06	1.82587e+06	1.67706e+06	1.67979e+06	1.72487e+06	1.69389e+06	1.52052e+06	1.53602e+06	1.58132e+06	1.54498e+06	1.53806e+06	1.55469e+06	1.52786e+06	1.5018e+06	1.49932e+06	1.52728e+06	1.51564e+06	1.48577e+06	chrom2	-	855669	856741	mRNA	Rpn11/EIF3F C-terminal domain
ostta15g00420	9.9999e-06	24	22.78	11222	3.81639	294048	292218	290282	288196	287005	274711	293149	324977	301844	0.281267	21.12	21.32	18.7616	15622	4.38027	356644	299502	327091	340031	310834	297841	392768	363092	357451	354677	336713	364857	365111	357051	419358	329038	361998	370552	344670	405270	402247	378340	367685	chrom15	+	74706	75861	mRNA	Proteasome B-type subunit
ostta06g01880	9.9999e-06	24	12.93	57809	22.1916	260500	205064	222136	252411	350675	313136	277885	240458	222235	0.0312697	21.24	16.95	15.0008	15625	4.97288	314204	316288	302005	272321	296827	316103	321272	289445	281763	275472	303159	335997	342148	331858	323367	330066	331385	324763	331587	341573	332402	314281	298412	chrom6	+	313006	314004	mRNA	unnamed product
ostta07g00470	9.9999e-06	24	20.07	1236323	73.5101	1.68184e+06	2.48184e+06	514557	516226	613848	1.66064e+06	2.45095e+06	2.91899e+06	2.29767e+06	0.531265	19.34	16.32	13.1512	15636	3.6669	426410	450162	406043	478606	371605	524150	502968	438779	427775	460209	302989	526383	359995	313314	489246	348264	340988	503176	389077	490050	360963	463839	432429	chrom7	+	85354	85788	mRNA	unnamed product
ostta07g02420	9.9999e-06	24	17.97	54015	3.55433	1.5197e+06	1.422e+06	1.53561e+06	1.49322e+06	1.38144e+06	1.64754e+06	1.58009e+06	1.55628e+06	1.54138e+06	0.437516	17.84	13.42	9.97553	15642	1.09361	1.43031e+06	1.47201e+06	1.5084e+06	1.55453e+06	1.45211e+06	1.4561e+06	1.36145e+06	1.42074e+06	1.33416e+06	1.37498e+06	1.29983e+06	1.39199e+06	1.52967e+06	1.40398e+06	1.39768e+06	1.46496e+06	1.39447e+06	1.4312e+06	1.56328e+06	1.43092e+06	1.3472e+06	1.37823e+06	1.49884e+06	chrom7	-	390090	390338	mRNA	unnamed product
ostta07g03440	9.9999e-06	24	12.83	28740	18.3125	156942	143807	125720	164890	199292	183828	164154	140361	133485	0.0312697	23.1	13.64	13.1285	15673	9.5553	164024	140576	142149	154368	167707	190527	192606	177788	159825	185991	174446	206460	164207	153371	153354	132012	151787	161584	168755	186588	141413	149727	153292	chrom7	+	549024	550661	mRNA	unnamed product
ostta17g02160	9.9999e-06	24	1.89	47562	10.5613	450344	467913	533125	456301	386201	387905	437566	464661	469077	0.101589	21.44	2.75	2.45667	15698	8.08905	194065	287719	244588	237709	196714	180081	167334	184101	215373	183321	168709	204415	169897	175618	231158	178349	173139	174060	157660	195360	166112	185943	192063	chrom17	+	365990	367576	mRNA	Helicase, C-terminal
ostta05g02418	9.9999e-06	24	8.79	48643	7.82277	621813	591588	644834	688766	661418	621856	604432	567600	594008	0.00587994	23.1	7.38	7.10325	15713	2.21838	708311	658673	687209	703188	696633	686724	642502	698209	716972	723376	738599	707277	697869	704753	679580	725230	722696	736419	736053	704369	733602	747289	735609	chrom5	-	383389	384498	mRNA	hypothetical protein
ostta03g03380	9.9999e-06	24	16.81	72625	7.13229	1.01826e+06	1.00147e+06	984109	929892	1.01153e+06	1.12734e+06	1.08434e+06	1.04254e+06	964828	0.687513	20.54	18.95	16.218	15728	1.51081	1.04103e+06	1.07231e+06	1.06138e+06	1.01837e+06	1.0115e+06	1.0615e+06	955261	1.02404e+06	1.01325e+06	983113	1.02251e+06	1.05127e+06	1.09326e+06	1.07021e+06	1.03257e+06	1.06869e+06	1.0533e+06	1.04452e+06	1.07389e+06	1.05186e+06	1.03292e+06	1.03991e+06	1.06707e+06	chrom3	-	556066	567525	mRNA	Zinc finger, N-recognin
ostta01g05440	9.9999e-06	24	14.65	58615	36.6627	159876	120532	109920	117318	202607	245756	193702	165831	123345	0.0117399	22.04	16.68	15.3178	15793	10.8684	145311	143321	129500	120091	135777	163256	161309	162729	141165	133561	142319	179318	169639	166121	143197	143489	137478	138893	149035	151923	135038	122663	127024	chrom1	+	880328	884236	mRNA	Armadillo-type fold
ostta03g02030	9.9999e-06	24	10.03	134805	20.3975	660891	544511	706965	725528	824641	778610	628501	545129	533239	0.98439	34.22	11.83	16.8676	15850	2.0973	755734	797445	871512	790683	821336	824919	727376	749780	772725	723440	723585	731056	762968	754613	779798	720016	753303	757717	692473	713739	731784	696484	729390	chrom3	-	332251	333753	mRNA	unnamed product
ostta10g00630	9.9999e-06	24	15.7	86149	6.21153	1.38692e+06	1.36291e+06	1.30819e+06	1.35564e+06	1.37814e+06	1.52658e+06	1.46219e+06	1.39146e+06	1.31026e+06	0.0547095	23.06	0.7	0.672583	15872	1.18218	1.3426e+06	1.38494e+06	1.39371e+06	1.35993e+06	1.34301e+06	1.3125e+06	1.37347e+06	1.37202e+06	1.36196e+06	1.40924e+06	1.38814e+06	1.35675e+06	1.31455e+06	1.33359e+06	1.31324e+06	1.36661e+06	1.32002e+06	1.30454e+06	1.2978e+06	1.29079e+06	1.33072e+06	1.29713e+06	1.31261e+06	chrom10	+	110198	111526	mRNA	MIT
ostta03g01630	9.9999e-06	24	0.5	32141	6.24565	514614	564690	518292	483875	516476	472307	467523	569226	524527	0.781262	26.16	5.98	6.5182	15949	3.40582	468287	520730	542223	532097	494991	433470	383861	404222	449716	381079	441700	489410	482327	485479	469158	507580	472930	456028	505861	485248	474785	440180	449241	chrom3	+	273763	275688	mRNA	Ribonucleoprotein LSM domain, eukaryotic/archaea-type
ostta10g00200	9.9999e-06	24	6.15	57474	8.96828	640859	646879	726274	662833	661663	612328	585368	560066	671459	0.0468995	21.56	8.98	8.06703	16142	3.27561	492793	537535	544046	556839	588901	533859	475000	473850	520170	457370	553442	522125	465500	481177	452535	473044	529696	455977	469564	434089	459019	430548	427158	chrom10	-	46133	47323	mRNA	Thioredoxin-like fold
ostta08g02930	9.9999e-06	24	0.86	53550	8.18178	654503	706342	668058	635469	628037	603951	583276	693291	717604	0.0625194	21.84	7.85	7.1435	16159	3.43491	470434	601345	598080	560988	529174	545634	458280	495911	471117	476980	467070	464889	446247	433198	428620	448900	421244	443531	389486	386756	387274	438248	456584	chrom8	-	497578	498612	mRNA	unnamed product
ostta04g02790	9.9999e-06	24	12.61	105675	14.0652	751320	608711	714783	779516	811507	884756	844726	662296	704266	0.562514	25.24	14.87	15.6383	16182	1.87118	864802	654400	660897	672126	776579	785474	765138	840327	798931	822652	881101	905813	931158	969426	912890	945334	950067	954374	911322	944840	950549	978850	1.01339e+06	chrom4	-	486842	491128	mRNA	Autophagy-related protein 2
ostta09g00785	9.9999e-06	24	0.27	54412	6.86441	792668	876205	830566	751498	739800	758051	761238	787633	836354	0.281267	24.42	5.58	5.67765	16209	2.74757	589940	774215	766710	737590	680063	703916	629185	637162	648998	645855	621300	591744	522490	541221	564752	502993	517885	496102	480057	500203	461813	474498	479933	chrom9	-	113783	115618	mRNA	hypothetical protein
ostta11g02120	9.9999e-06	24	5.67	41915	4.47445	936763	941250	999164	970046	919853	920374	910120	875417	957881	0.250017	20.84	7.17	6.22595	16246	2.09642	774940	902434	894362	873033	870968	858204	766683	813132	838551	824123	831664	803776	724616	711543	742787	718582	703687	722266	665199	692890	692689	697824	699657	chrom11	+	401114	402661	mRNA	P-loop containing nucleoside triphosphate hydrolase
ostta04g00120	9.9999e-06	24	12.32	47566	5.10638	931502	885351	949750	924259	974918	990658	964451	875494	887132	0.500015	23.8	12.87	12.7628	16287	1.68107	968845	916136	900239	911402	968934	958585	883535	940328	914319	933710	993615	935668	1.03154e+06	1.00316e+06	936152	1.01505e+06	983400	994557	1.07342e+06	971966	1.0141e+06	1.00919e+06	1.02559e+06	chrom4	-	15493	16839	mRNA	Metridin-like ShK toxin
ostta07g01180	9.9999e-06	24	8.38	23934	7.46671	320543	318841	356409	346990	345127	316639	313128	300233	266975	0.921891	19.46	12.72	10.3138	16340	5.97503	273471	275982	269050	278217	319963	304978	258896	273336	247879	251778	266755	237949	251261	272874	243751	295048	295507	278876	284774	224957	282301	299221	303015	chrom7	+	167221	167772	mRNA	unnamed product
ostta13g00320	9.9999e-06	24	4.79	46791	11.5165	406297	394894	499903	425518	394931	368726	363639	377332	425432	0.0547095	20.88	5.2	4.524	16591	3.65375	454081	517708	541291	522477	460105	460527	457836	462382	489463	476099	471411	440138	427655	435390	472900	422247	435860	414574	419705	428356	429470	398187	406003	chrom13	+	50989	53310	mRNA	UTP--glucose-1-phosphate uridylyltransferase
ostta11g00770	9.9999e-06	24	5.35	54594	33.3954	163478	147257	250329	221374	144565	123883	111222	136620	172570	0.0117399	21.96	5.01	4.58415	16677	10.1227	164749	198839	200777	203385	171091	160003	130028	154718	163092	163468	154018	127851	154739	159648	161604	177947	165350	149475	161938	145519	150823	173192	196979	chrom11	+	149290	151155	mRNA	Uncharacterised domain Wax2, C-terminal
ostta05g04710	9.9999e-06	24	18.18	48622	3.9505	1.23078e+06	1.26305e+06	1.1901e+06	1.15585e+06	1.19095e+06	1.31718e+06	1.25115e+06	1.24912e+06	1.22885e+06	0.375016	20.8	18.42	15.964	16713	1.36852	1.22124e+06	1.24882e+06	1.23253e+06	1.18863e+06	1.16721e+06	1.18366e+06	1.13118e+06	1.15958e+06	1.1855e+06	1.14014e+06	1.22863e+06	1.27345e+06	1.2794e+06	1.22929e+06	1.20903e+06	1.27532e+06	1.28439e+06	1.26718e+06	1.24157e+06	1.26086e+06	1.21304e+06	1.22958e+06	1.23841e+06	chrom5	+	785328	786882	mRNA	unnamed product
ostta14g03050	9.9999e-06	24	12.8	22739	2.95797	768738	710200	768848	774912	786476	782605	806973	753493	766395	0.218768	20.86	17.91	15.5668	16731	1.88623	887007	786353	779256	804066	840621	839467	951014	922731	872374	916695	840034	880761	897165	915233	938533	849378	880467	952686	912487	913161	926754	948142	946780	chrom14	+	539545	541002	mRNA	Pyridoxal phosphate-dependent transferase, major region, subdomain 2
ostta09g02010	9.9999e-06	24	6.07	31382	7.41717	423100	421539	453381	450131	440888	391248	400290	384564	442757	0.140649	20.1	18.27	15.3011	16828	2.63427	638811	473949	536703	542013	546014	510899	657366	632162	634945	674043	607119	657524	680193	685942	778323	610791	714943	693032	668085	726575	704743	669813	648673	chrom9	-	303287	304312	mRNA	unnamed product
ostta02g04115	9.9999e-06	24	22.04	30226	6.50623	464570	476698	446339	445981	439512	431288	462229	520966	493545	0.437516	22.44	19.71	18.4289	16887	3.11878	541461	489757	489779	502208	473209	487423	656072	574164	561989	607402	497739	569472	527647	533189	620750	491783	536800	556519	516022	590558	521730	577056	530875	chrom2	-	807014	807784	mRNA	hypothetical protein
ostta02g05130	9.9999e-06	24	21.83	36305	6.32668	573839	593791	586807	517819	535492	562341	588824	599417	606224	0.140649	34.22	22.12	7.53943	17092	2.87992	593488	562791	578928	604372	589885	583963	644994	608455	603704	632185	595618	600147	602937	561538	575419	603309	610792	600462	601025	610812	571653	539359	574387	chrom2	-	1005134	1007329	mRNA	Tetratricopeptide repeat
ostta05g03960	9.9999e-06	24	11.31	27525	4.54464	605658	585441	610700	618977	640354	628743	604944	581559	574546	0.187518	21.66	8.93	8.05932	17155	2.86915	597912	536811	559100	565983	601012	604850	512740	569642	556690	589275	615333	581154	637787	618544	577843	635260	637903	618262	622047	600242	623804	624896	664895	chrom5	-	652176	653714	mRNA	unnamed product
ostta03g05510	9.9999e-06	24	7.81	38557	14.1332	272812	255351	336686	278704	330548	256464	238133	232369	254241	0.0781492	24.82	9.25	9.56604	17161	7.48215	229359	214403	209081	233841	287570	239193	206836	209169	212712	200142	242472	231315	259608	240303	204032	225618	233992	224405	272770	211026	247112	224636	215671	chrom3	+	914149	914727	mRNA	unnamed product
ostta16g01730	9.9999e-06	24	21.68	99760	11.5831	861257	961423	807512	797520	761774	802938	841737	1.05362e+06	863528	0.375016	34.22	21.42	6.54135	17244	2.2995	749903	842842	829888	810356	771028	813317	863601	777240	767911	741409	733936	734808	709873	729045	752094	749688	723958	787556	684542	664127	641422	692811	676419	chrom16	+	302664	303234	mRNA
ostta02g01860	9.9999e-06	24	16.6	36040	3.06962	1.17409e+06	1.164e+06	1.15108e+06	1.1112e+06	1.18934e+06	1.23632e+06	1.1937e+06	1.17973e+06	1.16733e+06	0.406266	21.12	17.83	15.6904	17338	1.51435	1.14492e+06	1.18781e+06	1.15686e+06	1.13364e+06	1.15124e+06	1.16893e+06	1.04465e+06	1.12062e+06	1.1115e+06	1.05692e+06	1.14241e+06	1.19326e+06	1.16757e+06	1.17333e+06	1.13114e+06	1.17649e+06	1.15746e+06	1.17142e+06	1.15589e+06	1.15508e+06	1.11966e+06	1.12353e+06	1.18877e+06	chrom2	-	392591	397764	mRNA	Sister chromatid cohesion C-terminal domain
ostta12g00930	9.9999e-06	24	9.54	67875	18.7826	361371	306193	395776	449484	409887	381362	348825	290686	308757	0.156268	21.08	10.61	9.31912	17495	4.87759	358681	370876	380619	415655	404764	418343	367961	366159	365232	388369	370663	352254	331061	326426	334302	349568	334344	344303	330518	323661	320682	339336	355885	chrom12	-	151190	152893	mRNA	P-loop containing nucleoside triphosphate hydrolase
ostta10g00450	9.9999e-06	24	22	81806	6.94954	1.17714e+06	1.25724e+06	1.14654e+06	1.09361e+06	1.10681e+06	1.13592e+06	1.17297e+06	1.2762e+06	1.22786e+06	0.531265	34.22	1.97	2.80889	17524	1.49404	1.17293e+06	1.29917e+06	1.27422e+06	1.2356e+06	1.17213e+06	1.15658e+06	1.17917e+06	1.14758e+06	1.18243e+06	1.16265e+06	1.19805e+06	1.17252e+06	1.20528e+06	1.17441e+06	1.13667e+06	1.19606e+06	1.11941e+06	1.11488e+06	1.16227e+06	1.12689e+06	1.15144e+06	1.10781e+06	1.12918e+06	chrom10	+	86522	91231	mRNA	unnamed product
ostta08g00160	9.9999e-06	24	12.41	152977	12.9588	1.18048e+06	1.05629e+06	1.1865e+06	1.1988e+06	1.27008e+06	1.28504e+06	1.24051e+06	1.10781e+06	1.09883e+06	0.500015	21.2	10.5	9.275	17583	1.25562	1.40035e+06	1.31826e+06	1.31068e+06	1.32891e+06	1.32003e+06	1.39069e+06	1.3075e+06	1.36191e+06	1.36683e+06	1.42024e+06	1.39732e+06	1.4359e+06	1.40031e+06	1.44255e+06	1.42212e+06	1.48574e+06	1.45472e+06	1.49159e+06	1.42204e+06	1.40708e+06	1.41896e+06	1.39841e+06	1.5058e+06	chrom8	-	29355	32222	mRNA	unnamed product
ostta02g00370	9.9999e-06	24	4.19	28289	2.27384	1.24411e+06	1.26915e+06	1.25264e+06	1.25165e+06	1.2445e+06	1.22617e+06	1.19882e+06	1.22482e+06	1.28508e+06	0.101589	20.2	14.66	12.3388	17705	1.41587	1.25047e+06	1.26322e+06	1.2443e+06	1.24474e+06	1.23668e+06	1.24862e+06	1.11447e+06	1.18026e+06	1.21048e+06	1.18852e+06	1.26385e+06	1.28271e+06	1.26667e+06	1.28217e+06	1.2423e+06	1.28921e+06	1.30015e+06	1.26534e+06	1.26189e+06	1.24891e+06	1.23917e+06	1.30913e+06	1.32758e+06	chrom2	+	94004	95512	mRNA	Signal recognition particle, SRP54 subunit, GTPase domain
ostta03g02820	9.9999e-06	24	1.29	73439	8.10858	905695	966125	943366	915192	881442	788374	862037	920612	968412	0.562514	19.8	5.3	4.3725	17899	1.7417	1.02768e+06	982529	957691	1.0575e+06	989815	991984	1.15156e+06	1.05993e+06	1.10912e+06	1.13928e+06	983789	1.04317e+06	986781	1.00101e+06	1.16733e+06	901023	1.0479e+06	1.04528e+06	973251	1.04648e+06	1.00482e+06	977566	991060	chrom3	+	457686	459959	mRNA	3-isopropylmalate dehydratase, small subunit
ostta10g01210	9.9999e-06	24	21.48	38435	6.61197	581295	639363	575033	533867	541579	577371	583851	612653	586641	0.531265	34.22	28.93	17.2494	17918	3.06178	585216	613180	707770	652856	573386	594209	643800	617862	628183	646285	628780	597188	553897	561377	603168	506317	571505	533030	538732	577165	511002	505231	509824	chrom10	-	196570	199518	mRNA	Serine/threonine-specific protein phosphatase/bis(5-nucleosyl)-tetraphosphatase
ostta15g00840	9.9999e-06	24	12.5	14483	13.9537	103793	99431.4	93116.4	111077	121382	114518	112402	97284.1	81136.5	0.0547095	21.36	9.59	8.5351	17965	15.9674	112510	95128	98660	210227	125869	119382	117992	112937	116476	112195	119988	107037	106148	104005	102335	96526.9	109744	111392	106730	99237.2	99186.7	101103	102925	chrom15	-	150182	152314	mRNA	unnamed product
ostta09g03220	9.9999e-06	24	4.45	50029	37.1711	134591	135577	216002	157992	118187	86817.4	83491.4	117814	160846	0.00587994	23.14	5.67	5.46683	18385	13.3677	137533	167480	201490	172056	129761	112457	106757	125066	155747	133135	133586	125308	122826	126427	146847	143870	141088	137993	125591	119748	133189	131983	133330	chrom9	+	494803	495765	mRNA	unnamed product
ostta11g03070	9.9999e-06	24	22.22	63430	6.18515	1.02552e+06	1.09739e+06	1.04053e+06	928879	974975	998305	1.02041e+06	1.07114e+06	1.07253e+06	0.687513	19.26	15.41	12.3665	18415	2.13699	861724	947488	913955	925668	923491	954344	895021	886312	870592	831104	841307	859517	879516	829089	821304	870455	843302	836041	826857	785669	793257	793769	829879	chrom11	-	549114	551106	mRNA	Myb-like domain
ostta12g01900	9.9999e-06	24	8.77	90401	12.3712	730738	636664	762965	869881	791429	723875	693240	645158	722692	0.0547095	23.44	5.75	5.61583	18418	2.12861	865259	773035	814573	897711	849187	786884	790030	790342	850811	837759	813512	921017	873294	839895	891230	917506	903709	911194	917481	922805	888340	910078	935298	chrom12	-	303317	305416	mRNA	Carotene isomerase
ostta06g03140	9.9999e-06	24	7.01	81799	13.9242	587460	530098	673426	670421	637604	568327	495662	526690	597456	0.218768	18.42	8.4	6.447	18500	2.37071	780358	715711	742426	788512	780407	746811	728095	744449	784716	780839	785603	797270	795474	803472	822664	787537	803004	804094	802362	741439	764650	797476	850857	chrom6	-	525881	528451	mRNA	unnamed product
ostta14g00380	9.9999e-06	24	6.42	89216	11.1788	798083	748212	920320	903996	808314	728569	752231	701716	821310	0.0781492	20.18	13.37	11.2419	18934	2.98272	634790	674058	679169	665378	737803	625508	570584	594408	613113	570764	637433	641097	620985	617042	599276	684069	668502	636607	626231	597947	632960	641106	631329	chrom14	-	73525	74064	mRNA	Mitochondrial 18kDa protein
ostta05g02580	9.9999e-06	24	18.21	42628	2.8251	1.5089e+06	1.55272e+06	1.46005e+06	1.45298e+06	1.47089e+06	1.58164e+06	1.52459e+06	1.52155e+06	1.50681e+06	0.218768	24.12	1.64	1.6482	18996	1.23546	1.53756e+06	1.46416e+06	1.53208e+06	1.52813e+06	1.42904e+06	1.50745e+06	1.4041e+06	1.48245e+06	1.55084e+06	1.48729e+06	1.50885e+06	1.63966e+06	1.47986e+06	1.50447e+06	1.57717e+06	1.54897e+06	1.58084e+06	1.61195e+06	1.54959e+06	1.63368e+06	1.51935e+06	1.64003e+06	1.64639e+06	chrom5	+	424399	427239	mRNA	Vesicle tethering protein Uso1/P115-like , head domain
ostta03g01920	9.9999e-06	24	8.56	59503	4.61906	1.28821e+06	1.26605e+06	1.34361e+06	1.34423e+06	1.34368e+06	1.28387e+06	1.27068e+06	1.19271e+06	1.26081e+06	0.312517	18.3	5.32	4.0565	19322	1.50981	1.27976e+06	1.26955e+06	1.324e+06	1.3017e+06	1.33156e+06	1.29014e+06	1.24871e+06	1.26396e+06	1.29097e+06	1.2959e+06	1.34231e+06	1.27512e+06	1.265e+06	1.27831e+06	1.21638e+06	1.32737e+06	1.2807e+06	1.2639e+06	1.29603e+06	1.24813e+06	1.27743e+06	1.26148e+06	1.20616e+06	chrom3	+	315197	316915	mRNA	Thioredoxin-like fold
ostta15g01710	9.9999e-06	24	5.6	89801	27.7311	323828	396771	467394	427807	334002	261177	235807	218684	248980	0.140649	19.36	3.32	2.67813	19537	6.40273	305136	534601	485848	490434	391896	360252	327032	306990	376926	317166	331442	298442	303787	283460	252291	261996	232046	195423	228121	187846	187237	179766	179980	chrom15	-	300917	303049	mRNA
ostta12g02485	9.9999e-06	24	17.15	63606	4.10809	1.54831e+06	1.57174e+06	1.48755e+06	1.49227e+06	1.50992e+06	1.64804e+06	1.60965e+06	1.55274e+06	1.51458e+06	0.00391996	22.5	8.93	8.37187	19638	1.34802	1.4568e+06	1.51756e+06	1.51413e+06	1.47674e+06	1.45428e+06	1.44873e+06	1.35339e+06	1.44111e+06	1.45441e+06	1.45649e+06	1.4602e+06	1.49847e+06	1.43579e+06	1.42806e+06	1.44542e+06	1.46828e+06	1.45891e+06	1.45331e+06	1.42129e+06	1.46e+06	1.41122e+06	1.4963e+06	1.4956e+06	chrom12	-	415765	416829	mRNA	hypothetical protein
ostta02g05110	9.9999e-06	24	15.64	18945	2.25786	839067	830515	827849	813964	850084	873960	848932	834956	832279	0.0294497	21.3	14.26	12.6557	19643	2.25578	870786	825438	817519	830129	864334	913052	822357	842795	840232	841187	883440	890182	905653	880106	861335	877940	909470	907547	885120	885985	886771	881977	904724	chrom2	+	1001086	1003905	mRNA	Zinc finger, DPH-type
ostta04g00580	9.9999e-06	24	15.49	171024	34.4393	496595	431038	324717	400142	564336	734501	635376	509844	372804	0.312517	34	13.44	19.04	19857	5.10032	389329	357856	322336	317147	397240	400231	389834	392918	361022	331294	449209	388250	404291	411852	369674	403574	464643	422983	406917	375513	409600	394741	394103	chrom4	+	95893	99669	mRNA	unnamed product
ostta01g00500	9.9999e-06	24	12.62	37012	2.52088	1.46822e+06	1.44285e+06	1.46497e+06	1.46528e+06	1.49173e+06	1.5338e+06	1.49034e+06	1.41061e+06	1.44615e+06	0.343767	20.54	14.17	12.1272	20018	1.38675	1.44352e+06	1.34269e+06	1.36889e+06	1.33937e+06	1.41583e+06	1.45859e+06	1.31646e+06	1.37684e+06	1.36913e+06	1.34069e+06	1.47171e+06	1.47766e+06	1.45117e+06	1.49853e+06	1.42657e+06	1.55362e+06	1.56496e+06	1.53771e+06	1.50542e+06	1.49133e+06	1.48705e+06	1.48851e+06	1.47473e+06	chrom1	+	75939	77687	mRNA	unnamed product
ostta02g04730	9.9999e-06	24	14.7	73642	42.1892	174552	130655	112842	140167	227580	256603	248840	161759	117967	9.9999e-06	22.9	16.04	15.3048	20136	13.1366	153282	159252	141489	138373	163080	200761	189865	171339	142259	133876	166024	163332	178471	164073	138553	138506	132744	138814	155307	157012	140527	131545	126994	chrom2	+	938318	939229	mRNA	unnamed product
ostta09g01330	9.9999e-06	24	12.47	30864	3.79483	813317	789521	813560	815076	828310	856350	844236	779553	779930	0.156268	20.86	12.74	11.0732	20189	2.44713	825006	836993	820247	806108	801943	896080	761853	812239	808293	829472	872135	842687	779915	797126	790855	885659	843265	845667	822440	816705	807141	816850	856458	chrom9	+	199322	204484	mRNA	unnamed product
ostta10g00270	9.9999e-06	24	8.23	44333	75.6301	58618.2	31783.6	60132.2	114493	125170	43445.2	36100.4	26548.2	31273.1	0.00123999	23.06	11.03	10.598	20354	31.1259	65392.6	35042.8	46875.7	76446.6	87171.7	88715.4	60793.2	48730.2	62325.4	80096.8	94969.3	91738.8	60780.2	50207.3	49375.6	47320.4	68008.5	83500.4	73201.6	61894.6	48490.7	55316.2	67634.9	chrom10	-	56280	58607	mRNA	Bromodomain
ostta05g01980	9.9999e-06	24	9.96	70702	10.1714	695103	615447	726497	754776	778832	721685	678827	638901	645856	0.101589	20.5	9.75	8.32812	20460	3.07497	665372	682570	679369	660816	718774	668951	629453	637968	655017	633141	705175	674351	660699	652796	647842	647307	696909	677408	652060	623786	666126	678803	688868	chrom5	+	302823	306197	mRNA	Kelch-type beta propeller
ostta07g03530	9.9999e-06	24	2.95	36692	5.46819	671008	695382	701969	690447	644119	631389	630803	679726	694231	0.0273697	24.3	6.29	6.36862	20877	3.17634	657267	705856	708968	721673	691387	637000	620856	614919	668511	639711	664717	671000	658104	612524	623786	664326	657228	657685	650993	645162	646410	641098	657959	chrom7	+	568119	570842	mRNA	unnamed product
ostta03g02880	9.9999e-06	24	12.49	136967	6.86236	1.99592e+06	1.88594e+06	1.94561e+06	2.05921e+06	2.04744e+06	2.16816e+06	2.12299e+06	1.88603e+06	1.85195e+06	0.156268	21.14	12.5	11.0104	20921	1.0019	2.08814e+06	2.1535e+06	2.13107e+06	2.0094e+06	2.0126e+06	2.09073e+06	1.92713e+06	2.07521e+06	2.12147e+06	2.20606e+06	2.18611e+06	2.16394e+06	2.0628e+06	2.11191e+06	2.13772e+06	2.10568e+06	2.04529e+06	2.0629e+06	1.98145e+06	2.00189e+06	2.06547e+06	2.13301e+06	2.15366e+06	chrom3	+	473890	475230	mRNA	26S proteasome subunit P45
ostta04g03960	9.9999e-06	24	21.95	97292	8.64904	1.12489e+06	1.15031e+06	1.08476e+06	1.06596e+06	998957	1.0598e+06	1.13795e+06	1.24766e+06	1.25371e+06	0.312517	22.82	6.01	5.71451	21065	1.7727	1.1883e+06	1.27928e+06	1.27256e+06	1.24106e+06	1.25337e+06	1.15935e+06	1.26867e+06	1.27497e+06	1.30912e+06	1.26639e+06	1.2683e+06	1.07519e+06	1.10725e+06	1.10892e+06	1.17397e+06	1.12858e+06	1.11493e+06	1.10582e+06	1.15132e+06	1.17141e+06	1.11715e+06	1.12029e+06	1.17478e+06	chrom4	+	680816	682781	mRNA	Orn/DAP/Arg decarboxylase 2, N-terminal
ostta06g02490	9.9999e-06	24	15.8	78024	31.917	244459	209127	166237	164040	318789	338598	294008	262059	202813	0.0781492	20.88	17.78	15.4686	21243	10.3328	205587	235931	192398	180777	193936	215398	229776	224450	200134	171163	200058	229860	233628	221508	200634	216178	208432	204437	218320	202097	190100	172523	181187	chrom6	-	412723	414162	mRNA	unnamed product
ostta09g03140	9.9999e-06	24	13.21	47575	3.67924	1.29307e+06	1.24275e+06	1.27136e+06	1.30245e+06	1.31833e+06	1.3605e+06	1.32848e+06	1.26114e+06	1.25952e+06	0.406266	19.76	10.86	8.9414	21338	1.63289	1.30676e+06	1.22695e+06	1.26536e+06	1.24515e+06	1.25126e+06	1.32957e+06	1.13462e+06	1.2621e+06	1.20321e+06	1.23741e+06	1.26703e+06	1.31993e+06	1.33345e+06	1.36454e+06	1.2847e+06	1.36064e+06	1.3571e+06	1.40746e+06	1.3513e+06	1.35185e+06	1.34053e+06	1.40027e+06	1.45433e+06	chrom9	-	480907	483633	mRNA	unnamed product
ostta17g00740	9.9999e-06	24	7.54	63285	13.8759	456077	430427	529041	540765	474966	433367	420072	386234	433743	0.171898	21.8	8.09	7.34842	21381	4.00329	534086	506825	523777	547186	548957	567583	503475	530999	543311	555099	556694	505525	503513	510488	500900	539849	540361	540142	550199	513265	520521	555752	585475	chrom17	+	127061	128590	mRNA	START-like domain
ostta04g00070	9.9999e-06	24	0.36	69183	3.13093	2.20966e+06	2.27412e+06	2.2156e+06	2.23153e+06	2.15337e+06	2.09321e+06	2.17721e+06	2.28465e+06	2.24762e+06	0.843762	31.54	33.13	19.5383	21448	1.06942	2.00557e+06	2.17883e+06	2.11114e+06	2.15174e+06	2.04965e+06	2.14361e+06	2.10628e+06	1.96028e+06	2.02391e+06	1.9959e+06	2.02367e+06	2.06183e+06	1.93807e+06	1.95893e+06	1.8593e+06	2.01038e+06	1.87764e+06	1.90282e+06	1.97096e+06	1.99996e+06	1.95635e+06	1.92461e+06	1.91675e+06	chrom4	+	8450	9373	mRNA	Rieske [2Fe-2S] iron-sulphur domain
ostta11g01570	9.9999e-06	24	21.23	143269	17.2806	829073	985697	755843	624227	756425	778046	819216	1.0142e+06	898937	0.9883	34.22	6.41	9.13959	21528	2.58943	831381	972376	869536	963692	894127	817278	825259	840899	955563	853272	803324	1.01971e+06	832425	782283	867444	757637	806319	702581	790255	778103	815957	621690	720655	chrom11	+	296584	297339	mRNA	Zinc finger, CCHC-type
ostta04g04820	9.9999e-06	24	17.09	126395	42.6199	296563	260368	194513	153909	298853	449619	429880	341889	243473	0.0117399	22.48	17.56	16.4479	21556	10.4106	207057	211418	193568	196590	178862	226795	249150	273866	205215	167445	163884	215666	236132	240620	206726	231277	199320	193809	221621	200356	195388	175468	172085	chrom4	-	817882	820712	mRNA	Dynamin, GTPase domain
ostta08g00940	9.9999e-06	24	21.38	137136	11.297	1.21392e+06	1.29286e+06	1.13325e+06	1.09784e+06	1.08652e+06	1.13305e+06	1.21036e+06	1.42929e+06	1.32817e+06	0.750012	17.8	7.11	5.27325	21639	1.75892	1.23024e+06	1.30989e+06	1.22134e+06	1.28038e+06	1.30208e+06	1.23408e+06	1.54709e+06	1.42388e+06	1.37289e+06	1.45523e+06	1.41388e+06	1.13732e+06	1.1821e+06	1.13172e+06	1.16477e+06	1.10413e+06	1.1184e+06	1.08466e+06	1.15715e+06	1.14316e+06	1.14191e+06	1.09271e+06	1.04658e+06	chrom8	-	161438	162410	mRNA	unnamed product
ostta13g00240	9.9999e-06	24	10.1	29235	7.75964	376757	316622	380520	409896	406585	389141	370278	364597	376418	0.00343997	24.88	16.3	16.8977	21709	4.53303	478907	377355	392909	409677	431301	454596	505196	475295	449221	484147	467090	499573	478009	529920	538814	477710	493127	508305	505900	553132	508485	501803	494389	chrom13	-	37675	38436	mRNA	unnamed product
ostta17g01920	9.9999e-06	24	10.02	306756	5.20618	5.89216e+06	5.51347e+06	6.04732e+06	6.25759e+06	6.05583e+06	6.11734e+06	5.86865e+06	5.5063e+06	5.77075e+06	0.343767	27.68	14.84	17.1155	21742	0.368395	5.90182e+06	5.92013e+06	5.7858e+06	5.83959e+06	5.95919e+06	6.10456e+06	5.66773e+06	5.88781e+06	5.65797e+06	5.88891e+06	5.81062e+06	5.75777e+06	6.05685e+06	6.00592e+06	5.64212e+06	6.22499e+06	5.72182e+06	5.78339e+06	6.13699e+06	5.97415e+06	5.97276e+06	5.9914e+06	6.04958e+06	chrom17	+	318640	319728	mRNA	Mitochondrial substrate/solute carrier
ostta09g00020	9.9999e-06	24	16.39	196277	3.5473	5.53314e+06	5.4559e+06	5.20317e+06	5.35203e+06	5.61308e+06	5.68301e+06	5.73731e+06	5.6747e+06	5.5459e+06	0.750012	34.22	14.05	20.033	21769	0.40856	5.32823e+06	5.18966e+06	5.03177e+06	4.9662e+06	5.1442e+06	5.16732e+06	4.90408e+06	5.09999e+06	5.14587e+06	5.09798e+06	5.40158e+06	5.45663e+06	5.65611e+06	5.63765e+06	5.41957e+06	5.79275e+06	5.34661e+06	5.23255e+06	5.50125e+06	5.40315e+06	5.46444e+06	5.59953e+06	5.56208e+06	chrom9	-	1562	4929	mRNA	unnamed product
ostta12g01390	9.9999e-06	24	5.39	37017	13.727	269666	258139	294660	301541	298600	227493	214914	270057	291926	0.00098999	24.3	13.85	14.0231	21793	8.35449	260854	213938	242027	285779	278253	255343	238652	206329	245494	242239	263424	296423	279889	249606	264017	266592	276354	272879	295952	271224	268605	246917	278848	chrom12	+	227064	228215	mRNA	Pheophorbide a oxygenase
ostta02g05150	9.9999e-06	24	18.77	64599	3.12758	2.06546e+06	2.13512e+06	1.99939e+06	1.9992e+06	2.04818e+06	2.07275e+06	2.10907e+06	2.15252e+06	2.00747e+06	0.437516	22.32	8.54	7.9422	21923	1.14141	1.9207e+06	1.98975e+06	2.00387e+06	1.9906e+06	1.98669e+06	1.95929e+06	1.85906e+06	1.88142e+06	1.87078e+06	1.92563e+06	1.93825e+06	1.92278e+06	1.94159e+06	1.87009e+06	1.81652e+06	1.97256e+06	1.91644e+06	1.91092e+06	1.91452e+06	1.88496e+06	1.91323e+06	1.89762e+06	1.8888e+06	chrom2	+	1009364	1010836	mRNA	unnamed product
ostta04g02850	9.9999e-06	24	4.8	76137	61.4944	123811	139734	170897	237464	99665.3	45511.9	46152.8	86335.7	164729	5.99994e-05	22.62	6.49	6.11683	21940	19.8124	110738	88511.8	117960	128741	116466	91717.4	74372.3	75595.8	111007	121292	111405	101192	97793.9	94974.7	115638	116562	136996	142119	106362	97758	114089	126829	148865	chrom4	-	502641	504359	mRNA	Zinc finger, Dof-type
ostta12g02920	9.9999e-06	24	22.37	148561	6.32708	2.34802e+06	2.50371e+06	2.27415e+06	2.29779e+06	2.21886e+06	2.21486e+06	2.22385e+06	2.74348e+06	2.30743e+06	0.0117399	25.5	3.45	3.66562	22467	1.11198	2.02044e+06	2.34206e+06	2.22848e+06	2.1941e+06	2.07552e+06	2.07946e+06	2.15122e+06	2.11218e+06	2.03512e+06	2.00799e+06	1.89549e+06	1.96077e+06	1.98282e+06	1.96458e+06	1.99527e+06	2.06063e+06	1.96264e+06	1.91645e+06	1.86072e+06	1.88539e+06	1.92913e+06	1.86954e+06	1.94021e+06	chrom12	-	488536	489206	mRNA	hypothetical protein
ostta04g02270	9.9999e-06	24	11.91	57062	3.78774	1.50649e+06	1.43089e+06	1.4903e+06	1.52993e+06	1.55298e+06	1.57095e+06	1.53988e+06	1.4622e+06	1.47482e+06	0.812512	20.36	11.87	10.0697	22816	1.34064	1.70188e+06	1.53931e+06	1.52459e+06	1.56794e+06	1.62237e+06	1.60295e+06	1.5143e+06	1.64772e+06	1.66717e+06	1.65129e+06	1.75691e+06	1.77647e+06	1.71535e+06	1.7816e+06	1.73979e+06	1.87083e+06	1.76567e+06	1.75437e+06	1.75137e+06	1.70398e+06	1.8221e+06	1.79822e+06	1.86708e+06	chrom4	-	416646	419633	mRNA	RmlC-like jelly roll fold
ostta03g00780	9.9999e-06	24	21.89	80561	4.30434	1.87162e+06	2.00276e+06	1.82931e+06	1.8132e+06	1.7746e+06	1.8275e+06	1.90745e+06	1.90866e+06	1.9095e+06	0.9922	21.68	15.7	14.1823	22857	1.2588	1.81577e+06	1.91319e+06	1.80936e+06	1.78503e+06	1.84913e+06	2.01013e+06	1.88463e+06	1.87483e+06	1.90419e+06	1.9675e+06	1.87735e+06	1.81228e+06	1.76877e+06	1.73822e+06	1.78393e+06	1.70055e+06	1.75683e+06	1.78604e+06	1.7436e+06	1.73167e+06	1.73086e+06	1.74377e+06	1.77509e+06	chrom3	+	135778	138775	mRNA	Polyribonucleotide nucleotidyltransferase
ostta09g03900	9.9999e-06	24	13.17	54863	15.0941	363472	326156	339793	349928	398984	449733	404014	320665	318506	0.171898	21.16	16.07	14.1684	23189	5.95011	389724	382699	374414	370884	381159	471859	438035	410019	408928	404063	397102	416200	419934	379372	361334	370892	356820	411611	367260	390698	337737	358124	364777	chrom9	+	615934	618156	mRNA	unnamed product
ostta17g00770	9.9999e-06	24	23.28	164737	68.4235	240761	473192	228997	118986	103830	101374	185800	350120	363788	4.99995e-05	22.88	2.41	2.29753	23357	13.7555	169802	184051	186419	164329	141323	118518	118537	177863	186869	177476	174211	151587	157980	182162	192085	204013	182211	175097	151247	155429	179720	176277	198237	chrom17	+	132316	134007	mRNA	Serine/threonine-protein kinase, active site
ostta20g00490	9.9999e-06	24	21.14	117817	3.95899	2.97594e+06	3.12556e+06	2.78202e+06	2.84505e+06	2.9001e+06	2.9667e+06	2.99266e+06	3.02677e+06	3.16863e+06	0.812512	20.14	4.49	3.76786	23366	0.838904	2.7853e+06	2.93912e+06	2.95359e+06	3.01905e+06	2.9382e+06	2.85754e+06	3.07882e+06	2.80043e+06	2.96852e+06	3.10506e+06	2.83047e+06	2.78627e+06	2.59041e+06	2.63818e+06	2.76434e+06	2.18602e+06	2.60194e+06	2.7695e+06	2.71463e+06	2.76535e+06	2.54618e+06	2.68945e+06	2.73354e+06	chrom20	+	83133	84917	mRNA	Nucleotidyl transferase
ostta01g00980	9.9999e-06	24	10.42	91814	7.50538	1.22331e+06	1.14146e+06	1.24241e+06	1.3439e+06	1.29221e+06	1.28627e+06	1.20428e+06	1.17417e+06	1.10177e+06	0.750012	17.8	16.12	11.9557	23423	1.46056	1.6037e+06	1.39251e+06	1.46963e+06	1.35513e+06	1.45183e+06	1.57022e+06	1.35306e+06	1.40095e+06	1.498e+06	1.44496e+06	1.57137e+06	1.5447e+06	1.68211e+06	1.72051e+06	1.65253e+06	1.75426e+06	1.7754e+06	1.75163e+06	1.74035e+06	1.77112e+06	1.6858e+06	1.81979e+06	1.8755e+06	chrom1	-	149384	151843	mRNA	Pyrophosphate-energised proton pump
ostta14g01740	9.9999e-06	24	9.37	15458	1.42508	1.08471e+06	1.07919e+06	1.08364e+06	1.11395e+06	1.08817e+06	1.09379e+06	1.08111e+06	1.05987e+06	1.07799e+06	0.00685993	21.48	3.53	3.15935	23561	2.18272	1.07943e+06	1.11072e+06	1.08249e+06	1.07024e+06	1.08261e+06	1.05818e+06	954145	1.05403e+06	1.07044e+06	1.06174e+06	1.07057e+06	1.08244e+06	1.07787e+06	1.06997e+06	1.08656e+06	1.12441e+06	1.07976e+06	1.08086e+06	1.05946e+06	1.09242e+06	1.07724e+06	1.13429e+06	1.16703e+06	chrom14	-	318385	321114	mRNA	Armadillo-type fold
ostta06g04200	9.9999e-06	24	22.9	114664	10.045	1.14151e+06	1.1863e+06	1.16266e+06	1.07347e+06	998957	1.05072e+06	1.11875e+06	1.27458e+06	1.26662e+06	0.9922	17.88	26.09	19.437	23609	2.34751	1.00571e+06	1.09787e+06	1.08576e+06	1.12657e+06	1.07842e+06	975315	1.11192e+06	1.08957e+06	1.10574e+06	1.15271e+06	1.01239e+06	943610	1.0558e+06	947041	970672	905830	935145	935427	981461	949244	902028	865953	897024	chrom6	+	711599	712666	mRNA	unnamed product
ostta04g03460	9.9999e-06	24	7.21	78645	7.81094	1.00686e+06	990902	1.08815e+06	1.08853e+06	1.06034e+06	1.0074e+06	971709	873946	973874	0.687513	21.02	11.43	10.0108	23692	2.25797	1.04926e+06	999906	1.05314e+06	1.05464e+06	1.10819e+06	1.16256e+06	990153	1.08843e+06	1.04795e+06	1.08985e+06	1.04585e+06	1.13205e+06	1.05238e+06	1.00946e+06	1.05629e+06	1.03063e+06	1.01151e+06	1.06267e+06	991498	1.00681e+06	1.03637e+06	1.03089e+06	1.02254e+06	chrom4	-	605275	609102	mRNA	Zinc finger, PHD-finger
ostta02g00730	9.9999e-06	24	7.46	44416	8.1127	547487	533678	571660	606650	584001	524802	504395	511361	543349	0.0625194	22	11.04	10.12	24034	4.12407	582774	565745	595989	640840	615633	631007	551606	543720	538771	533083	567599	614903	548421	552429	571363	581529	593823	611796	604891	590020	571340	586783	609727	chrom2	-	176332	179094	mRNA	Thioredoxin-like fold
ostta01g04585	9.9999e-06	24	9.53	79726	7.49711	1.06342e+06	1.02562e+06	1.05221e+06	1.27181e+06	1.09672e+06	1.04665e+06	1.04131e+06	1.02522e+06	947834	0.843762	21.92	11.33	10.3481	24362	2.37406	1.02618e+06	1.10897e+06	1.10333e+06	1.19289e+06	1.19219e+06	1.05238e+06	1.08176e+06	984637	965305	1.015e+06	946964	916278	940598	1.00213e+06	955519	1.10423e+06	986872	1.01608e+06	1.06006e+06	867343	1.02698e+06	1.00228e+06	1.05407e+06	chrom1	+	743604	744146	mRNA	hypothetical protein
ostta15g01140	9.9999e-06	24	23.27	54350	15.0604	360881	395095	387262	316215	309597	311306	342052	409268	416255	0.000139999	24.14	2.04	2.0519	24626	4.80088	512947	627054	636043	570955	481246	465885	458130	535914	667543	532086	513518	491727	470635	493409	498029	489911	482956	474332	473744	459220	460270	482209	520024	chrom15	-	199761	201278	mRNA	Cytochrome b5-like heme/steroid binding domain
ostta05g03870	9.9999e-06	24	21.33	73110	5.94822	1.22911e+06	1.27561e+06	1.21979e+06	1.13718e+06	1.17593e+06	1.20715e+06	1.20929e+06	1.37668e+06	1.23122e+06	0.98439	34.1	20.93	5.73804	24800	2.326	1.06621e+06	1.15392e+06	1.10601e+06	1.03974e+06	1.15241e+06	1.14927e+06	1.13498e+06	1.08078e+06	1.08685e+06	998852	1.16807e+06	898324	1.10055e+06	1.12279e+06	1.00971e+06	1.09779e+06	1.18224e+06	1.03594e+06	1.00478e+06	942706	1.00911e+06	1.00222e+06	979529	chrom5	-	636409	637496	mRNA	unnamed product
ostta03g05920	9.9999e-06	24	21.92	39475	6.09764	647381	660965	615474	602545	628829	616676	630792	706931	716840	0.312517	20.06	19.04	15.9143	24851	3.24175	766593	646133	693333	731969	697534	671548	810474	800837	779880	811816	720590	765232	743912	780128	881797	677659	790948	811786	759101	854505	817015	825350	793498	chrom3	+	982817	983812	mRNA	Succinyl-CoA synthetase-like
ostta06g02340	9.9999e-06	24	21.71	34270	38.8816	88139.3	109285	102050	39660.7	48502.2	74143.3	107477	108513	115483	0.00123999	22.9	21.97	20.963	25051	29.7806	84118.4	135457	112531	76559.3	52790.4	60455.6	99923	132321	93165.1	67941.7	66469.3	71039.8	95552.5	99751.9	91009.9	96140.3	72081.8	54956.8	63532.9	74999.9	85510.5	85574.9	62842.1	chrom6	-	384687	385892	mRNA	unnamed product
ostta09g04220	9.9999e-06	24	14.57	99671	17.3356	574949	483078	456629	552237	620295	669257	697306	590796	529993	0.343767	20.28	0.3	0.2535	25054	3.62405	691325	560336	550068	558153	512982	654323	684766	664945	638200	680627	623341	810448	731102	743980	786014	706035	764097	769498	693448	795694	706825	763597	810677	chrom9	-	664104	666472	mRNA	hypothetical protein
ostta16g00740	9.9999e-06	24	10.08	108842	7.53398	1.44468e+06	1.32166e+06	1.4912e+06	1.55413e+06	1.54978e+06	1.48698e+06	1.43604e+06	1.3384e+06	1.37927e+06	0.750012	32.92	14.14	19.3954	25514	1.71003	1.49202e+06	1.44913e+06	1.43063e+06	1.42401e+06	1.53998e+06	1.55416e+06	1.39781e+06	1.50267e+06	1.42476e+06	1.43836e+06	1.49918e+06	1.46037e+06	1.55002e+06	1.53649e+06	1.46609e+06	1.57636e+06	1.49647e+06	1.47445e+06	1.52197e+06	1.44113e+06	1.56194e+06	1.51768e+06	1.56074e+06	chrom16	+	115166	116773	mRNA
ostta09g03170	9.9999e-06	24	8.69	77175	14.7603	522856	459152	601594	605098	575534	525341	483816	443581	488732	0.00294997	22.78	10.87	10.3174	25653	4.95919	517282	478718	524499	591975	606855	533364	482501	499216	536462	545599	548339	535699	499691	489852	484298	470490	523980	515279	522405	519555	483458	477021	510949	chrom9	+	486891	488486	mRNA	unnamed product
ostta01g02390	9.9999e-06	24	4.85	42128	3.94534	1.06779e+06	1.07557e+06	1.09766e+06	1.12998e+06	1.05562e+06	1.0088e+06	1.03143e+06	1.06035e+06	1.08291e+06	0.687513	19.52	5.32	4.32693	25790	2.21588	1.16387e+06	1.10662e+06	1.16256e+06	1.21627e+06	1.15766e+06	1.12016e+06	1.29197e+06	1.22473e+06	1.18281e+06	1.23712e+06	1.08445e+06	1.16826e+06	1.1388e+06	1.1438e+06	1.26185e+06	1.01427e+06	1.15787e+06	1.20423e+06	1.09144e+06	1.22428e+06	1.11245e+06	1.17424e+06	1.12933e+06	chrom1	+	366114	367382	mRNA	Porphobilinogen synthase
ostta20g00710	9.9999e-06	24	11.74	119157	4.69688	2.53694e+06	2.44791e+06	2.49573e+06	2.61745e+06	2.60735e+06	2.71851e+06	2.54666e+06	2.42062e+06	2.44131e+06	0.625014	20.9	12.13	10.5632	25915	1.01668	2.54897e+06	2.66958e+06	2.59641e+06	2.56475e+06	2.6219e+06	2.67003e+06	2.39426e+06	2.61359e+06	2.53958e+06	2.59265e+06	2.56238e+06	2.63598e+06	2.56385e+06	2.51876e+06	2.50757e+06	2.55291e+06	2.4755e+06	2.50025e+06	2.49995e+06	2.46984e+06	2.42454e+06	2.56482e+06	2.53835e+06	chrom20	+	119351	122242	mRNA	Clathrin/coatomer adaptor, adaptin-like, N-terminal
ostta03g02400	9.9999e-06	24	19.03	57298	6.00628	953969	984762	885131	927708	887108	980948	1.00781e+06	1.02121e+06	937076	0.9883	18.46	15.69	12.0682	26209	2.81497	931059	916994	852930	904709	886449	894174	943161	904375	880459	913935	872721	943122	984107	961752	915572	959239	966496	984543	968630	896315	914412	994050	1.02515e+06	chrom3	-	392043	393395	mRNA	Kinetochore protein Nuf2
ostta01g04170	9.9999e-06	24	22.81	78723	8.82344	892203	953766	888000	819686	836726	818477	846759	1.00977e+06	964442	0.750012	18.44	27.35	21.0139	26910	2.88216	933674	984261	999419	1.04515e+06	977671	924017	1.0184e+06	963311	1.02915e+06	1.02818e+06	996541	900601	934569	878901	915423	845872	890194	864074	911202	907239	880628	816029	829990	chrom1	+	676152	677147	mRNA	Domain of unknown function DUF1995
ostta06g02800	9.9999e-06	24	22.7	91603	15.3508	596731	885974	533827	529139	507020	550393	565154	607801	594541	0.656263	27.7	6.43	7.42129	27290	4.97656	548371	571292	571396	951217	513349	533138	477824	522333	624045	560791	504904	612330	498964	484163	543528	479180	507284	515987	477235	587796	471808	518747	536854	chrom6	-	471743	476276	mRNA	unnamed product
ostta09g03570	9.9999e-06	24	22.92	157250	7.17638	2.19122e+06	2.35955e+06	2.17893e+06	2.08468e+06	2.00769e+06	2.09073e+06	2.17528e+06	2.3032e+06	2.32968e+06	0.781262	27.38	25.44	5.0228	27382	1.27776	2.14296e+06	2.17041e+06	2.15926e+06	2.18145e+06	2.03544e+06	2.125e+06	2.16185e+06	2.14834e+06	2.17819e+06	2.20673e+06	2.07676e+06	2.23731e+06	1.9847e+06	2.1204e+06	2.20884e+06	2.1099e+06	2.1646e+06	2.19793e+06	2.08654e+06	2.17166e+06	2.123e+06	2.18323e+06	2.11365e+06	chrom9	+	551632	553919	mRNA	unnamed product
ostta12g01580	9.9999e-06	24	12.56	88506	13.6352	649098	560307	596908	710862	684604	751459	719499	605070	564076	0.906261	34.22	21.3	6.37025	27843	3.05826	910420	853604	882179	859730	871346	958466	934534	999572	981782	1.00715e+06	914737	889028	879780	881978	884555	956526	845700	904997	934931	880091	876691	891785	940077	chrom12	-	252558	254372	mRNA	RmlC-like jelly roll fold
ostta08g00150	9.9999e-06	24	3.36	65846	10.5082	626616	645629	702448	658269	592807	548877	554988	644446	665462	0.625014	18.32	6.6	5.038	27946	3.98587	701127	702771	734657	776560	717583	640905	674560	725321	738129	772281	678254	717556	692577	677494	764650	647674	713268	687644	687584	713301	666200	644384	651440	chrom8	+	27520	29184	mRNA	unnamed product
ostta08g03740	9.9999e-06	24	1.14	57352	4.55888	1.25803e+06	1.31188e+06	1.2774e+06	1.24828e+06	1.20367e+06	1.20114e+06	1.22639e+06	1.26104e+06	1.33443e+06	0.406266	19.12	7.58	6.03873	27996	1.81149	1.54547e+06	1.3915e+06	1.38735e+06	1.51408e+06	1.47576e+06	1.41297e+06	1.62285e+06	1.5333e+06	1.59757e+06	1.60905e+06	1.50523e+06	1.54229e+06	1.45788e+06	1.57697e+06	1.6615e+06	1.50032e+06	1.58774e+06	1.57767e+06	1.57785e+06	1.63653e+06	1.60544e+06	1.60542e+06	1.62101e+06	chrom8	+	629531	630667	mRNA	unnamed product
ostta12g01270	9.9999e-06	24	16.06	90745	3.84855	2.3579e+06	2.34383e+06	2.23861e+06	2.30501e+06	2.32673e+06	2.54544e+06	2.41451e+06	2.35668e+06	2.33238e+06	0.156268	19.7	13.21	10.8432	28024	1.21975	2.29752e+06	2.28768e+06	2.2815e+06	2.25812e+06	2.24448e+06	2.37689e+06	2.10067e+06	2.278e+06	2.21679e+06	2.17074e+06	2.2458e+06	2.37417e+06	2.35657e+06	2.30179e+06	2.266e+06	2.33275e+06	2.35715e+06	2.36166e+06	2.33307e+06	2.36366e+06	2.29639e+06	2.35664e+06	2.38492e+06	chrom12	+	205085	211105	mRNA	Armadillo-type fold
ostta01g04790	9.9999e-06	24	14.81	101943	8.89805	1.14568e+06	1.0813e+06	1.04011e+06	1.08466e+06	1.18704e+06	1.2984e+06	1.22761e+06	1.15508e+06	1.09122e+06	0.101589	21.66	18.93	17.0843	28229	2.5398	1.11147e+06	1.15144e+06	1.12704e+06	1.0751e+06	1.08722e+06	1.16201e+06	1.0649e+06	1.13534e+06	1.05497e+06	1.04913e+06	1.06044e+06	1.17021e+06	1.18304e+06	1.14022e+06	1.11003e+06	1.14958e+06	1.09901e+06	1.09449e+06	1.14384e+06	1.13904e+06	1.07131e+06	1.06171e+06	1.12223e+06	chrom1	+	777035	780328	mRNA	STAG
ostta01g03310	9.9999e-06	24	11.27	137620	4.85045	2.83726e+06	2.74442e+06	2.8534e+06	2.88482e+06	2.99118e+06	2.97397e+06	2.90253e+06	2.5993e+06	2.74846e+06	0.281267	21.98	7.03	6.43831	28310	1.01243	2.79624e+06	2.70455e+06	2.69609e+06	2.67494e+06	2.77956e+06	2.7956e+06	2.60704e+06	2.75149e+06	2.75484e+06	2.79958e+06	2.91622e+06	2.8523e+06	2.82924e+06	2.85241e+06	2.76691e+06	2.85131e+06	2.8847e+06	2.80056e+06	2.84332e+06	2.87055e+06	2.89578e+06	2.79639e+06	2.794e+06	chrom1	+	529840	531525	mRNA	EF-hand domain
ostta04g00760	9.9999e-06	24	18.31	64799	5.58233	1.16079e+06	1.12345e+06	1.12753e+06	1.07783e+06	1.13625e+06	1.18524e+06	1.25049e+06	1.236e+06	1.14951e+06	0.625014	34.22	20	4.51667	28638	2.44424	1.17165e+06	1.17834e+06	1.14961e+06	1.20179e+06	1.18821e+06	1.11305e+06	1.33373e+06	1.15974e+06	1.19924e+06	1.14978e+06	1.06838e+06	1.03159e+06	1.16344e+06	1.16847e+06	1.15385e+06	1.25585e+06	1.19995e+06	1.18232e+06	1.21265e+06	1.11751e+06	1.218e+06	1.19233e+06	1.13856e+06	chrom4	+	125650	129469	mRNA	unnamed product
ostta13g01550	9.9999e-06	24	3.36	76331	18.5042	412506	454271	494911	509703	370490	322338	342540	379187	426610	0.00587994	22.18	6.75	6.23813	28686	8.4249	340491	346971	403295	418613	400175	336019	290230	304182	330041	341580	347746	334979	322613	332863	322702	341268	353117	339767	331178	301657	318938	322477	350384	chrom13	-	266954	268558	mRNA	Cytochrome b5-like heme/steroid binding domain
ostta02g03560	9.9999e-06	24	9.03	76487	6.92978	1.10374e+06	1.01876e+06	1.20031e+06	1.14499e+06	1.1908e+06	1.1089e+06	1.08974e+06	997103	1.07935e+06	0.125019	24.12	10.01	10.0601	29169	3.04233	958771	955564	931003	954012	1.11071e+06	1.03626e+06	934528	954749	976924	949770	1.00891e+06	981546	1.07492e+06	988943	895557	1.01066e+06	948328	897030	980278	871586	940881	846927	843892	chrom2	+	694961	695905	mRNA	Mitochondrial substrate/solute carrier
ostta06g03780	9.9999e-06	24	4.94	93834	7.48917	1.25293e+06	1.24447e+06	1.38419e+06	1.33986e+06	1.20327e+06	1.18191e+06	1.17777e+06	1.17174e+06	1.32021e+06	0.00391996	23.04	9.14	8.7744	29547	2.34027	1.26255e+06	1.37863e+06	1.41744e+06	1.40614e+06	1.33699e+06	1.29317e+06	1.11265e+06	1.22241e+06	1.33314e+06	1.2606e+06	1.28566e+06	1.25502e+06	1.20737e+06	1.21132e+06	1.27068e+06	1.25772e+06	1.26705e+06	1.26323e+06	1.21608e+06	1.20286e+06	1.16776e+06	1.18649e+06	1.22365e+06	chrom6	+	646576	648282	mRNA	unnamed product
ostta06g03320	9.9999e-06	24	12.12	82593	3.88049	2.12842e+06	2.0827e+06	2.10298e+06	2.15064e+06	2.20698e+06	2.26016e+06	2.10609e+06	2.08478e+06	2.03303e+06	0.250017	23.68	18.36	18.1152	29582	1.37515	2.15119e+06	2.09713e+06	2.10936e+06	1.98509e+06	2.14e+06	2.15891e+06	1.87552e+06	2.0382e+06	2.04282e+06	1.95372e+06	2.12926e+06	2.29597e+06	2.24423e+06	2.21382e+06	2.20416e+06	2.22564e+06	2.19498e+06	2.22194e+06	2.25939e+06	2.24004e+06	2.18925e+06	2.21493e+06	2.29177e+06	chrom6	+	558050	562741	mRNA	unnamed product
ostta07g03420	9.9999e-06	24	11.83	136352	3.0583	4.45843e+06	4.42924e+06	4.46792e+06	4.49716e+06	4.50715e+06	4.72368e+06	4.49478e+06	4.29294e+06	4.25454e+06	0.437516	34.22	17.5	0.952083	30333	0.680264	4.45901e+06	4.7659e+06	4.67234e+06	4.5568e+06	4.55881e+06	4.61774e+06	4.1198e+06	4.46062e+06	4.39556e+06	4.34597e+06	4.4177e+06	4.38877e+06	4.63892e+06	4.55648e+06	4.43553e+06	4.55768e+06	4.3902e+06	4.42247e+06	4.36529e+06	4.25201e+06	4.24919e+06	4.40124e+06	4.52913e+06	chrom7	+	542175	547574	mRNA	unnamed product
ostta11g00840	9.9999e-06	24	13.71	90902	4.82166	1.88528e+06	1.84227e+06	1.89524e+06	1.8756e+06	1.91408e+06	2.0037e+06	2.03626e+06	1.74898e+06	1.76614e+06	0.625014	18.28	13.43	10.2292	30805	1.69434	1.81811e+06	1.77004e+06	1.728e+06	1.73496e+06	1.83003e+06	1.79133e+06	1.85537e+06	1.81568e+06	1.6619e+06	1.7848e+06	1.81764e+06	1.68954e+06	1.82707e+06	1.85277e+06	1.73316e+06	1.96477e+06	1.91988e+06	1.87897e+06	1.8334e+06	1.794e+06	1.91532e+06	1.9193e+06	1.88048e+06	chrom11	-	162258	165614	mRNA	RmlC-like jelly roll fold
ostta12g02090	9.9999e-06	24	18.06	45227	5.06203	893455	884394	861666	853796	825728	951946	944221	926856	899034	0.250017	20.7	4.01	3.45863	30859	3.2039	963168	1.11476e+06	1.13204e+06	1.09259e+06	972283	917453	887412	942673	963116	917376	887800	922686	922069	964653	982109	966900	989937	969692	913386	985064	860812	862417	1.02249e+06	chrom12	-	351279	352160	mRNA	unnamed product
ostta16g00330	9.9999e-06	24	0.94	184812	8.90375	2.07566e+06	2.24259e+06	2.11309e+06	2.08129e+06	1.95734e+06	1.82886e+06	1.86559e+06	2.36393e+06	2.15262e+06	0.156268	25.14	25.92	3.1512	31276	1.99677	1.56633e+06	1.92974e+06	1.79536e+06	1.74846e+06	1.63002e+06	1.63145e+06	1.61308e+06	1.58191e+06	1.6418e+06	1.63583e+06	1.54394e+06	1.47094e+06	1.49648e+06	1.53076e+06	1.48448e+06	1.50242e+06	1.50147e+06	1.51017e+06	1.51314e+06	1.35883e+06	1.4928e+06	1.45354e+06	1.39255e+06	chrom16	-	46996	48082	mRNA
ostta13g01910	9.9999e-06	24	5.72	75059	3.99784	1.87749e+06	1.8617e+06	1.97025e+06	2.00785e+06	1.88207e+06	1.79847e+06	1.82148e+06	1.83388e+06	1.84421e+06	0.500015	33.36	5.36	7.4504	31585	1.72221	1.83398e+06	1.95268e+06	1.8261e+06	1.9649e+06	1.91667e+06	1.91425e+06	1.82234e+06	1.75664e+06	1.88405e+06	1.91055e+06	1.8436e+06	1.83107e+06	1.87214e+06	1.81292e+06	1.72145e+06	1.84223e+06	1.72877e+06	1.70715e+06	1.87983e+06	1.70737e+06	1.77889e+06	1.79179e+06	1.88227e+06	chrom13	+	330786	331757	mRNA	Protein of unknown function DUF2854
ostta10g02770	9.9999e-06	24	15.89	84859	17.2977	490579	478724	396616	431122	532874	594404	566195	500582	424112	0.171898	19.92	1.29	1.0707	32903	6.34397	518650	663932	569753	506295	507180	538452	570403	590757	563369	525555	511535	532652	527289	502564	502677	468596	450479	493814	493755	504267	458817	455904	472257	chrom10	-	458554	459702	mRNA	DNA recombination/repair protein RecA, monomer-monomer interface
ostta17g02090	9.9999e-06	24	0.39	41815	5.22569	800182	843305	807928	778190	780158	749682	776483	809987	855720	0.218768	21.14	17.98	15.8374	33207	3.66654	905676	823143	832519	851458	818418	814033	1.01514e+06	933370	888307	946988	854936	932276	959788	907559	989174	867752	916057	915071	915207	1.00002e+06	938604	924466	880583	chrom17	+	355222	356814	mRNA	Citrate synthase-like, small alpha subdomain
ostta08g02900	9.9999e-06	24	15.77	114123	31.5192	362074	306690	259730	259375	442914	501424	453325	387502	285633	0.00685993	22.16	14.69	13.5638	33377	9.47871	352126	315229	297570	327088	372377	414434	391404	391636	354044	320543	375084	398402	398315	385444	311387	373499	350997	331068	370935	347723	340103	287678	291812	chrom8	+	490971	495630	mRNA	unnamed product
ostta13g01840	9.9999e-06	24	7.31	38821	8.28627	468498	426354	512828	521482	487028	442461	459441	425150	473239	0.0097899	22.9	16.74	15.9727	33723	5.47018	616488	482395	520423	548379	547996	544296	673316	629367	559529	619047	551789	618828	695450	663308	696437	603163	644537	658269	650013	693166	671549	664269	627202	chrom13	+	317867	319171	mRNA	Acyl-CoA dehydrogenase/oxidase C-terminal
ostta07g02820	9.9999e-06	24	11.24	108339	4.45873	2.42982e+06	2.33626e+06	2.47486e+06	2.4825e+06	2.51096e+06	2.54724e+06	2.50094e+06	2.23635e+06	2.34943e+06	0.656263	20.78	14.64	12.6758	34964	1.44115	2.42613e+06	2.26775e+06	2.28542e+06	2.20313e+06	2.41556e+06	2.36736e+06	2.19502e+06	2.34883e+06	2.35823e+06	2.37877e+06	2.4776e+06	2.47936e+06	2.553e+06	2.49285e+06	2.39985e+06	2.55148e+06	2.49079e+06	2.49473e+06	2.48973e+06	2.42612e+06	2.49876e+06	2.57358e+06	2.62685e+06	chrom7	+	455619	457097	mRNA	unnamed product
ostta09g04190	9.9999e-06	24	17.17	58377	4.70665	1.24031e+06	1.25866e+06	1.13438e+06	1.20321e+06	1.20806e+06	1.34183e+06	1.26805e+06	1.26454e+06	1.24374e+06	0.375016	20.46	11.1	9.46275	35320	2.53627	1.3926e+06	1.30113e+06	1.24618e+06	1.3756e+06	1.25697e+06	1.44211e+06	1.25018e+06	1.34424e+06	1.35801e+06	1.34716e+06	1.41439e+06	1.52023e+06	1.36431e+06	1.38561e+06	1.39008e+06	1.46692e+06	1.4392e+06	1.49985e+06	1.38451e+06	1.45253e+06	1.38716e+06	1.50664e+06	1.50413e+06	chrom9	+	658919	661315	mRNA	unnamed product
ostta08g00840	9.9999e-06	24	4.26	74773	7.72737	967638	1.0147e+06	1.04446e+06	957302	994374	890254	864038	933983	1.042e+06	0.625014	20.9	4.84	4.21483	35377	2.87715	1.22959e+06	1.03805e+06	1.08575e+06	1.18231e+06	1.04711e+06	1.07639e+06	1.22503e+06	1.19199e+06	1.19108e+06	1.20842e+06	1.12991e+06	1.34562e+06	1.34648e+06	1.30812e+06	1.46748e+06	1.18438e+06	1.34994e+06	1.28246e+06	1.21269e+06	1.4173e+06	1.24597e+06	1.2673e+06	1.2471e+06	chrom8	+	140139	141698	mRNA	unnamed product
ostta04g03510	9.9999e-06	24	4.05	154861	10.5723	1.46478e+06	1.55658e+06	1.64773e+06	1.48214e+06	1.45034e+06	1.34523e+06	1.25548e+06	1.39778e+06	1.58294e+06	0.343767	28.32	4.71	5.5578	35834	2.43067	1.47425e+06	1.48501e+06	1.64803e+06	1.6118e+06	1.50363e+06	1.39455e+06	1.50027e+06	1.48039e+06	1.60275e+06	1.53185e+06	1.55939e+06	1.48883e+06	1.41339e+06	1.42345e+06	1.57115e+06	1.29025e+06	1.50428e+06	1.53098e+06	1.39801e+06	1.48977e+06	1.3829e+06	1.30844e+06	1.31431e+06	chrom4	+	617151	618622	mRNA	Fatty acid desaturase, type 2
ostta10g00500	9.9999e-06	24	11.97	200400	25.0627	799595	625452	691221	894320	995624	1.02549e+06	858357	669122	637171	0.406266	18.82	17.31	13.5739	35872	4.38648	817785	903825	834545	797997	866233	871528	921830	819668	746463	757833	818334	849447	858247	810845	754632	822008	783407	822397	789319	767654	808973	766784	819305	chrom10	+	91577	92311	mRNA	Carbohydrate binding module family 20
ostta11g01710	9.9999e-06	24	9.28	127423	11.6554	1.09325e+06	938397	1.21452e+06	1.21243e+06	1.21446e+06	1.10321e+06	1.08033e+06	950885	1.03175e+06	0.171898	20.82	16.53	14.3398	36198	2.57054	1.40819e+06	1.14174e+06	1.17424e+06	1.23707e+06	1.3333e+06	1.26894e+06	1.52308e+06	1.43026e+06	1.3853e+06	1.47959e+06	1.35439e+06	1.40614e+06	1.40397e+06	1.47052e+06	1.55966e+06	1.33784e+06	1.50733e+06	1.49628e+06	1.50621e+06	1.49852e+06	1.52756e+06	1.50478e+06	1.43344e+06	chrom11	+	321910	325819	mRNA	Pectin lyase fold
ostta03g03780	9.9999e-06	24	17.75	298854	9.89075	3.02155e+06	3.14105e+06	2.67801e+06	2.61716e+06	3.05537e+06	3.27731e+06	3.24605e+06	3.24098e+06	2.91647e+06	0.921891	18.96	0.09	0.0711	36737	1.31925	2.78468e+06	3.00861e+06	2.87675e+06	2.75473e+06	2.71886e+06	2.78738e+06	2.67864e+06	2.81623e+06	2.73095e+06	2.55942e+06	2.76561e+06	2.83459e+06	2.85852e+06	2.88444e+06	2.73456e+06	2.92675e+06	2.87751e+06	2.76436e+06	2.74674e+06	2.77685e+06	2.74889e+06	2.67161e+06	2.74105e+06	chrom3	+	625519	629217	mRNA	Structural maintenance of chromosomes protein
ostta18g00720	9.9999e-06	24	18.42	67278	6.39057	1.05277e+06	1.05036e+06	958567	1.01077e+06	1.02207e+06	1.06243e+06	1.13334e+06	1.13399e+06	1.05063e+06	0.218768	30.44	17.64	22.3734	37412	3.57601	1.04619e+06	1.07403e+06	987485	991343	1.01896e+06	960293	1.20459e+06	1.04673e+06	994373	977093	985302	992134	1.06002e+06	1.06796e+06	1.03148e+06	1.15746e+06	1.07243e+06	1.03315e+06	1.10292e+06	1.00198e+06	1.05427e+06	1.09713e+06	1.10514e+06	chrom18	+	139568	140059	mRNA	EF-hand-like domain
ostta09g01520	9.9999e-06	24	15.19	121323	3.74679	3.23806e+06	3.16229e+06	2.9918e+06	3.25282e+06	3.30385e+06	3.39656e+06	3.30781e+06	3.27359e+06	3.21572e+06	0.750012	32.4	28.79	14.8665	37757	1.17205	3.22145e+06	3.06016e+06	3.10674e+06	3.01735e+06	2.99178e+06	3.09974e+06	3.12279e+06	3.07478e+06	3.15593e+06	3.213e+06	3.29884e+06	3.2589e+06	3.18297e+06	3.28343e+06	3.18672e+06	3.43133e+06	3.29367e+06	3.32266e+06	3.28899e+06	3.47095e+06	3.36908e+06	3.32887e+06	3.31311e+06	chrom9	+	224433	225731	mRNA	unnamed product
ostta04g00170	9.9999e-06	24	12.52	137407	5.1365	2.67511e+06	2.57382e+06	2.6017e+06	2.68477e+06	2.79425e+06	2.85441e+06	2.77625e+06	2.54958e+06	2.56608e+06	0.140649	21.76	14.29	12.9563	38741	1.37556	2.81638e+06	2.76246e+06	2.65735e+06	2.65711e+06	2.81503e+06	2.87244e+06	2.70178e+06	2.77892e+06	2.76023e+06	2.77417e+06	2.86231e+06	2.80584e+06	2.82591e+06	2.88658e+06	2.76381e+06	2.87717e+06	2.83682e+06	2.91579e+06	2.91736e+06	2.88638e+06	2.86185e+06	2.88718e+06	2.85378e+06	chrom4	-	23827	26283	mRNA	Domain of unknown function DUF4101
ostta02g04800	9.9999e-06	24	15.96	306431	3.30048	9.28443e+06	8.97409e+06	9.03391e+06	8.92597e+06	9.31583e+06	9.62836e+06	9.66923e+06	9.45118e+06	9.27688e+06	0.906261	17.8	23.47	17.4069	38863	0.46178	8.41591e+06	8.77651e+06	8.3539e+06	8.7595e+06	8.4939e+06	8.75182e+06	8.65074e+06	8.31284e+06	8.34961e+06	8.14664e+06	8.6309e+06	7.74124e+06	8.29341e+06	8.18958e+06	7.82399e+06	8.84086e+06	8.36678e+06	8.33953e+06	8.76581e+06	8.36893e+06	8.41377e+06	8.42438e+06	8.3554e+06	chrom2	+	945986	946918	mRNA	Chlorophyll a/b binding protein domain
ostta05g01110	9.9999e-06	24	13.38	87888	41.8455	210030	140157	164960	195346	308216	312817	250776	177126	130840	0.00685993	22.6	13.84	13.0327	38900	17.1764	226473	155762	158693	163606	247615	307975	261423	246424	212195	214270	273832	278297	259769	242286	195358	212054	216031	236126	244124	236748	219037	192224	208559	chrom5	-	161979	163740	mRNA	DNA-directed RNA polymerase delta subunit/Asxl
ostta13g02440	9.9999e-06	24	4.41	108329	5.65177	1.91673e+06	2.02728e+06	2.00615e+06	2.05794e+06	1.91142e+06	1.8064e+06	1.80255e+06	1.81016e+06	1.91189e+06	0.437516	20.28	9.48	8.0106	40381	2.40469	1.67926e+06	1.79102e+06	1.93203e+06	1.92947e+06	1.81629e+06	1.84552e+06	1.73223e+06	1.65559e+06	1.6704e+06	1.76909e+06	1.62923e+06	1.71392e+06	1.57847e+06	1.5865e+06	1.60175e+06	1.64426e+06	1.59959e+06	1.59405e+06	1.51963e+06	1.59328e+06	1.63398e+06	1.5254e+06	1.58202e+06	chrom13	+	421120	422724	mRNA	Cytochrome P450, conserved site
ostta09g02150	9.9999e-06	24	16.77	149966	6.35863	2.35846e+06	2.42567e+06	2.22443e+06	2.05653e+06	2.50583e+06	2.54213e+06	2.4298e+06	2.38451e+06	2.2988e+06	0.906261	19.66	0.51	0.417775	40836	1.82205	2.24121e+06	2.35271e+06	2.28543e+06	2.11442e+06	2.16752e+06	2.25558e+06	2.11754e+06	2.24842e+06	2.19273e+06	2.02507e+06	2.24576e+06	2.36522e+06	2.33821e+06	2.35362e+06	2.2148e+06	2.37525e+06	2.33677e+06	2.24028e+06	2.32588e+06	2.24862e+06	2.23244e+06	2.11315e+06	2.15714e+06	chrom9	+	327360	330983	mRNA	unnamed product
ostta06g00270	9.9999e-06	24	14	64636	2.53019	2.55459e+06	2.52587e+06	2.40207e+06	2.58043e+06	2.63581e+06	2.63555e+06	2.55972e+06	2.55573e+06	2.54151e+06	0.375016	20.72	11.32	9.77293	41767	1.67522	2.49322e+06	2.47276e+06	2.54018e+06	2.45686e+06	2.49468e+06	2.61419e+06	2.52086e+06	2.55126e+06	2.5447e+06	2.58013e+06	2.51626e+06	2.52899e+06	2.2515e+06	2.39867e+06	2.45156e+06	2.47653e+06	2.53423e+06	2.50033e+06	2.39298e+06	2.4781e+06	2.42263e+06	2.60176e+06	2.52172e+06	chrom6	+	45216	46883	mRNA	unnamed product
ostta01g01530	9.9999e-06	24	6.93	70478	4.90554	1.4367e+06	1.42742e+06	1.55003e+06	1.46704e+06	1.46187e+06	1.42788e+06	1.38222e+06	1.3254e+06	1.45176e+06	0.96876	18.66	8.23	6.39883	43188	2.66383	1.62127e+06	1.53643e+06	1.66549e+06	1.61614e+06	1.58575e+06	1.70117e+06	1.61382e+06	1.66024e+06	1.71069e+06	1.76858e+06	1.67594e+06	1.63009e+06	1.48417e+06	1.53342e+06	1.65435e+06	1.55621e+06	1.59716e+06	1.59358e+06	1.51999e+06	1.71808e+06	1.64256e+06	1.61665e+06	1.58754e+06	chrom1	+	236368	240984	mRNA	UDP-glucose:Glycoprotein Glucosyltransferase
ostta10g02350	9.9999e-06	24	6.64	52623	5.22318	1.00749e+06	977171	1.08484e+06	1.04664e+06	1.04133e+06	955577	996431	928252	1.02967e+06	0.218768	18.12	8.49	6.40995	43238	3.35193	1.28994e+06	1.13712e+06	1.27989e+06	1.26309e+06	1.26235e+06	1.33911e+06	1.33788e+06	1.29897e+06	1.33258e+06	1.41696e+06	1.34564e+06	1.25169e+06	1.28541e+06	1.30937e+06	1.35309e+06	1.19519e+06	1.26063e+06	1.17931e+06	1.23128e+06	1.38234e+06	1.36736e+06	1.27718e+06	1.27228e+06	chrom10	+	389401	390771	mRNA	Glycosyl transferase, family 2
ostta10g02680	9.9999e-06	24	21.54	273751	6.70366	4.08361e+06	4.35163e+06	3.89002e+06	3.84295e+06	3.9008e+06	3.90698e+06	4.0265e+06	4.591e+06	4.15897e+06	0.95314	34.22	5.5	7.84208	45678	1.3214	3.4568e+06	4.03891e+06	3.75066e+06	3.88562e+06	3.64895e+06	3.31258e+06	3.46145e+06	3.48356e+06	3.46565e+06	3.26532e+06	3.36624e+06	3.62899e+06	3.42883e+06	3.39036e+06	3.34021e+06	3.53149e+06	3.32509e+06	3.26813e+06	3.28642e+06	3.28471e+06	3.44577e+06	3.28571e+06	3.15497e+06	chrom10	-	439977	440638	mRNA	Histone-like DNA-binding protein, conserved site
ostta01g05240	9.9999e-06	24	11.2	96936	3.76445	2.57504e+06	2.48367e+06	2.53219e+06	2.62255e+06	2.69058e+06	2.66766e+06	2.5961e+06	2.45223e+06	2.55536e+06	0.312517	20.78	10.72	9.28173	46390	1.67672	2.76671e+06	2.49511e+06	2.59148e+06	2.69432e+06	2.61157e+06	2.76687e+06	2.49177e+06	2.69537e+06	2.69155e+06	2.65379e+06	2.74519e+06	2.84216e+06	2.76857e+06	2.79031e+06	2.74756e+06	2.90783e+06	2.87211e+06	2.95834e+06	2.84688e+06	2.91652e+06	2.80153e+06	2.9947e+06	2.98403e+06	chrom1	+	848695	856656	mRNA	unnamed product
ostta05g02120	9.9999e-06	24	0.66	198204	15.5683	1.27312e+06	1.52106e+06	1.38294e+06	1.26641e+06	1.06645e+06	1.04758e+06	1.16795e+06	1.33847e+06	1.39411e+06	0.101589	21.68	5.45	4.92317	46421	5.43429	854223	1.1219e+06	1.07608e+06	1.01601e+06	961507	864798	773729	853161	890279	876710	873630	778313	805415	820267	830144	847258	841467	745401	787762	720044	808974	745487	754578	chrom5	-	337290	339621	mRNA	Helicase, C-terminal
ostta14g00710	9.9999e-06	24	14.67	172453	6.04461	2.853e+06	2.78615e+06	2.73872e+06	2.77769e+06	2.9747e+06	3.08338e+06	2.93912e+06	2.93393e+06	2.59033e+06	0.656263	20.74	0.14	0.120983	46596	1.85322	2.51433e+06	2.84473e+06	2.74717e+06	2.57304e+06	2.6178e+06	2.68143e+06	2.60981e+06	2.71137e+06	2.56655e+06	2.48538e+06	2.44748e+06	2.42204e+06	2.54266e+06	2.51516e+06	2.41196e+06	2.49843e+06	2.46752e+06	2.49111e+06	2.44496e+06	2.29673e+06	2.32545e+06	2.39334e+06	2.22109e+06	chrom14	+	121667	123342	mRNA
ostta11g03050	9.9999e-06	24	10.99	790881	19.6826	4.01817e+06	3.33865e+06	3.78117e+06	4.48692e+06	5.0874e+06	4.67207e+06	3.84113e+06	3.44822e+06	3.48976e+06	0.312517	22.48	17.42	16.3167	46960	1.03918	4.51893e+06	4.34646e+06	4.42917e+06	4.36541e+06	4.73392e+06	4.91605e+06	4.22571e+06	4.37046e+06	4.11559e+06	3.94561e+06	4.42433e+06	4.3761e+06	4.50548e+06	4.6388e+06	4.52293e+06	4.75727e+06	4.61648e+06	4.82443e+06	4.93463e+06	4.66949e+06	4.545e+06	4.52286e+06	4.63028e+06	chrom11	+	537133	548421	mRNA	Kringle, conserved site
ostta16g02120	9.9999e-06	24	14.9	146265	3.27254	4.46946e+06	4.34806e+06	4.24045e+06	4.51392e+06	4.53845e+06	4.62484e+06	4.60345e+06	4.51508e+06	4.37148e+06	0.531265	17.8	8.17	6.05942	47070	1.05896	4.44491e+06	4.53643e+06	4.40648e+06	4.41755e+06	4.34787e+06	4.47885e+06	4.21735e+06	4.38501e+06	4.28704e+06	4.22703e+06	4.38586e+06	4.46887e+06	4.41532e+06	4.45318e+06	4.4546e+06	4.64099e+06	4.48767e+06	4.49256e+06	4.494e+06	4.4526e+06	4.52891e+06	4.62823e+06	4.58157e+06	chrom16	-	374541	383549	mRNA	EGF-like, conserved site
ostta15g01830	9.9999e-06	24	3.02	147662	5.21305	2.83255e+06	2.92349e+06	3.02576e+06	2.88743e+06	2.81385e+06	2.67442e+06	2.64674e+06	2.80526e+06	2.88342e+06	0.0937691	19.76	7.35	6.0515	47091	1.72438	2.73089e+06	2.92716e+06	3.0174e+06	2.94761e+06	2.89968e+06	2.81938e+06	2.73466e+06	2.8147e+06	2.86871e+06	2.8895e+06	2.89736e+06	2.65911e+06	2.70055e+06	2.62039e+06	2.6862e+06	2.59267e+06	2.59954e+06	2.5158e+06	2.57717e+06	2.61623e+06	2.58741e+06	2.55976e+06	2.54862e+06	chrom15	+	323031	325339	mRNA	Eukaryotic translation initiation factor 3 subunit B
ostta08g01730	9.9999e-06	24	0.99	247916	72.9079	340040	540009	596954	260285	138522	110528	133039	366163	574818	7.99992e-05	22.36	5.01	4.66765	47354	22.8561	207183	227205	271281	268902	196750	137605	131536	175836	256172	236220	210232	180893	167035	184840	243065	241267	243971	197252	169756	174469	207315	222654	213765	chrom8	-	300060	302741	mRNA	unnamed product
ostta02g04610	9.9999e-06	24	12.76	210367	25.3644	829378	633634	792980	838666	960669	1.07653e+06	997124	743380	592043	5.99994e-05	23.24	15.33	14.8445	47563	4.82744	985264	903297	886226	864017	954210	1.04895e+06	971122	986640	957798	908105	952153	997627	1.04974e+06	1.06805e+06	966907	1.02e+06	952858	982203	1.0985e+06	1.06541e+06	1.02969e+06	968092	1.04421e+06	chrom2	-	905726	907756	mRNA	RelA/SpoT
ostta15g00690	9.9999e-06	24	8.97	212065	81.1479	261331	101188	405040	538635	441007	211009	160779	83262.4	149729	7.99992e-05	23.56	9.14	8.97243	47567	16.6796	285180	218716	296366	374187	369167	316464	247134	250447	262859	310630	305903	322533	275743	245584	233578	263969	273736	324415	301320	258624	273855	255547	293179	chrom15	-	124824	126821	mRNA
ostta01g00620	9.9999e-06	24	4.78	32130	1.19346	2.69218e+06	2.69407e+06	2.71377e+06	2.73552e+06	2.69606e+06	2.62929e+06	2.67446e+06	2.68603e+06	2.70825e+06	0.96876	17.8	9.67	7.17192	47855	1.61777	2.95809e+06	3.07127e+06	3.28846e+06	2.9568e+06	3.24835e+06	3.25973e+06	3.00778e+06	3.04541e+06	2.94469e+06	3.0547e+06	3.03135e+06	2.62302e+06	2.72516e+06	2.84378e+06	2.86962e+06	2.71006e+06	2.84221e+06	2.92052e+06	2.87668e+06	2.9731e+06	2.98054e+06	2.94118e+06	2.86348e+06	chrom1	-	91879	94590	mRNA	Polyphosphate kinase
ostta07g00380	9.9999e-06	24	8.01	113280	23.5193	481648	408407	602205	585952	576265	471615	391478	363564	453695	0.000259997	23.5	10.99	10.761	47962	10.0704	476268	432823	488228	545843	601475	525063	434688	438258	448578	489693	509980	496942	488045	443628	431611	428135	479577	486602	493096	450529	434724	436802	493574	chrom7	-	66231	68042	mRNA	unnamed product
ostta13g00630	9.9999e-06	24	5.46	99628	10.7475	926988	908476	1.08678e+06	1.01482e+06	927746	808665	864633	871969	932819	0.0937691	22.28	8.95	8.30858	49228	6.27023	785106	839782	919801	999786	963700	888352	828677	797149	769097	827895	787665	766225	690703	695790	729073	709983	759643	773282	705428	692850	682389	712444	732625	chrom13	-	106391	108529	mRNA	Senescence marker protein-30 (SMP-30)
ostta02g01960	9.9999e-06	24	21.34	59675	4.14234	1.44061e+06	1.48723e+06	1.44528e+06	1.42011e+06	1.31084e+06	1.42971e+06	1.51566e+06	1.47086e+06	1.44519e+06	0.0781492	27.56	21.13	0.264283	50240	3.82866	1.31221e+06	1.55768e+06	1.43221e+06	1.44446e+06	1.35336e+06	1.36194e+06	1.5187e+06	1.45017e+06	1.38589e+06	1.37154e+06	1.20548e+06	1.24182e+06	1.28145e+06	1.32114e+06	1.34909e+06	1.23926e+06	1.27826e+06	1.21533e+06	1.2374e+06	1.17865e+06	1.12493e+06	1.16815e+06	1.15165e+06	chrom2	-	412846	413565	mRNA	Nascent polypeptide-associated complex NAC domain
ostta09g00170	9.9999e-06	24	3.64	163083	10.2997	1.58337e+06	1.65806e+06	1.90323e+06	1.65443e+06	1.48372e+06	1.47257e+06	1.43629e+06	1.43352e+06	1.62516e+06	0.0547095	30.8	3.68	4.72267	50316	2.72319	1.84769e+06	1.9874e+06	2.08078e+06	1.9834e+06	1.76008e+06	1.67628e+06	1.901e+06	1.93721e+06	2.15903e+06	2.20006e+06	2.02067e+06	1.76259e+06	1.7055e+06	1.80821e+06	1.8464e+06	1.5889e+06	1.86842e+06	1.85419e+06	1.78373e+06	1.7546e+06	1.66343e+06	1.66554e+06	1.64166e+06	chrom9	+	21726	25295	mRNA	unnamed product
ostta12g02065	9.9999e-06	24	7.02	77791	2.49367	3.11954e+06	3.10511e+06	3.2326e+06	3.14514e+06	3.13395e+06	3.13226e+06	3.07997e+06	2.92421e+06	3.20311e+06	0.0312697	31.1	10.96	14.2023	50552	1.69429	2.98367e+06	2.82272e+06	2.92017e+06	2.99227e+06	2.91528e+06	2.95473e+06	2.86444e+06	2.96552e+06	3.04616e+06	3.00737e+06	3.01886e+06	2.99518e+06	2.86191e+06	2.98437e+06	2.9415e+06	2.85381e+06	3.08178e+06	3.215e+06	3.15175e+06	3.07235e+06	3.00374e+06	2.96687e+06	3.00497e+06	chrom12	+	345974	349033	mRNA	hypothetical protein
ostta03g05420	9.9999e-06	24	10.07	138085	9.03803	1.52782e+06	1.43944e+06	1.52319e+06	1.65602e+06	1.67608e+06	1.61806e+06	1.51295e+06	1.35358e+06	1.44326e+06	0.0117399	22.68	9.95	9.40275	50630	3.21197	1.57629e+06	1.5062e+06	1.53892e+06	1.59973e+06	1.61195e+06	1.63426e+06	1.50387e+06	1.53752e+06	1.52975e+06	1.57515e+06	1.6447e+06	1.6226e+06	1.57836e+06	1.53896e+06	1.50285e+06	1.62839e+06	1.64708e+06	1.60359e+06	1.60675e+06	1.63406e+06	1.56221e+06	1.53674e+06	1.53479e+06	chrom3	-	897444	899470	mRNA	Protein kinase-like domain
ostta04g02610	9.9999e-06	24	12.12	157767	3.19419	4.93919e+06	4.82393e+06	4.82854e+06	5.03902e+06	5.0576e+06	5.15937e+06	4.98599e+06	4.76529e+06	4.85376e+06	0.875011	18.22	16.32	12.3896	50697	1.00923	5.02333e+06	4.92914e+06	4.89944e+06	4.77273e+06	4.92685e+06	4.94015e+06	4.46549e+06	4.89654e+06	4.86939e+06	4.83624e+06	5.01278e+06	5.09697e+06	5.18749e+06	5.21054e+06	4.95559e+06	5.19957e+06	5.16714e+06	5.1922e+06	5.16012e+06	5.07816e+06	5.10162e+06	5.29698e+06	5.31822e+06	chrom4	+	462897	465716	mRNA	Clathrin/coatomer adaptor, adaptin-like, N-terminal
ostta01g01980	9.9999e-06	24	9.24	201372	7.11089	2.83188e+06	2.66409e+06	2.97657e+06	3.07832e+06	2.963e+06	2.84993e+06	2.83929e+06	2.57273e+06	2.71113e+06	0.906261	20.86	11.25	9.77812	51034	1.8153	2.81132e+06	2.89643e+06	2.96091e+06	2.93713e+06	3.05371e+06	3.09473e+06	2.84696e+06	2.93956e+06	2.97286e+06	3.09167e+06	3.03704e+06	2.68982e+06	2.58583e+06	2.58962e+06	2.63982e+06	2.61324e+06	2.62297e+06	2.74405e+06	2.73166e+06	2.65251e+06	2.74555e+06	2.69943e+06	2.70356e+06	chrom1	-	309245	310762	mRNA	Nitrogen regulatory PII-like, alpha/beta
ostta01g02760	9.9999e-06	24	16.91	217722	3.60457	6.04016e+06	6.0843e+06	5.79493e+06	5.72159e+06	6.16951e+06	6.27151e+06	6.1893e+06	6.15824e+06	5.9319e+06	0.343767	17.8	13.93	10.3314	51468	0.909177	5.66094e+06	6.12544e+06	5.95365e+06	5.87512e+06	5.77978e+06	5.69088e+06	5.68815e+06	5.72397e+06	5.58713e+06	5.60927e+06	5.84307e+06	5.59825e+06	5.65818e+06	5.56882e+06	5.38006e+06	5.66608e+06	5.61899e+06	5.51292e+06	5.61372e+06	5.51546e+06	5.46926e+06	5.49274e+06	5.56979e+06	chrom1	+	429467	433880	mRNA	unnamed product
ostta04g00880	9.9999e-06	24	2.85	217535	7.59097	2.86571e+06	2.95007e+06	3.15322e+06	2.95258e+06	2.69101e+06	2.6023e+06	2.70679e+06	2.8599e+06	3.00979e+06	0.0390896	20.7	8.39	7.23637	52141	1.91063	2.729e+06	2.80616e+06	2.94629e+06	2.83448e+06	2.74813e+06	2.77002e+06	2.3937e+06	2.69215e+06	2.89872e+06	2.84558e+06	2.88975e+06	2.82196e+06	2.7454e+06	2.65815e+06	2.81653e+06	2.61176e+06	2.72748e+06	2.69023e+06	2.68981e+06	2.60688e+06	2.57292e+06	2.5802e+06	2.69171e+06	chrom4	-	155936	158683	mRNA	ABC transporter, conserved site
ostta15g01210	9.9999e-06	24	9	164358	5.69167	2.8877e+06	2.77841e+06	2.91501e+06	3.08373e+06	3.08084e+06	2.8943e+06	2.89235e+06	2.69632e+06	2.76059e+06	0.562514	18.04	11.83	8.89222	54637	1.79992	3.03552e+06	2.84428e+06	2.8632e+06	2.84763e+06	2.98627e+06	3.06822e+06	2.8123e+06	2.94269e+06	2.96973e+06	2.99137e+06	3.0681e+06	2.94741e+06	2.9723e+06	3.08286e+06	3.02011e+06	3.22519e+06	3.04706e+06	3.07305e+06	3.17907e+06	3.05909e+06	3.33994e+06	3.2514e+06	3.19024e+06	chrom15	+	210143	211039	mRNA
ostta04g05470	9.9999e-06	24	10.41	132473	26.3283	503158	443930	451984	546047	771828	547141	448276	425198	390859	0.00587994	21.52	14.2	12.7327	54892	12.2931	446528	472015	413926	415803	492381	558570	497802	473862	412795	430494	486027	548784	476428	431389	375883	414017	409133	449470	473703	439071	387213	362779	402079	chrom4	+	918746	925767	mRNA	SNF2-related
ostta02g00640	9.9999e-06	24	19.78	214263	5.22833	4.09812e+06	4.17297e+06	3.79254e+06	4.04953e+06	3.79455e+06	4.07688e+06	4.25742e+06	4.41382e+06	4.22721e+06	0.250017	34.22	3.7	5.27558	55297	1.56285	3.53821e+06	3.75984e+06	3.68872e+06	3.65596e+06	3.45521e+06	3.48289e+06	3.56523e+06	3.62414e+06	3.414e+06	3.46474e+06	3.51456e+06	3.60847e+06	3.62976e+06	3.43803e+06	3.52029e+06	3.77622e+06	3.47301e+06	3.48176e+06	3.27476e+06	3.38733e+06	3.48473e+06	3.66324e+06	3.47775e+06	chrom2	+	144117	145499	mRNA	Uncharacterised domain CHP00451
ostta15g00390	9.9999e-06	24	4.09	193149	19.7883	976078	1.06469e+06	1.2924e+06	1.01685e+06	911848	773581	772827	927411	1.04902e+06	0.0097899	22.14	7.23	6.66967	55529	6.28062	884132	1.07734e+06	1.20727e+06	1.18266e+06	1.07341e+06	891623	876417	915821	1.03883e+06	993617	977176	786975	767375	764383	813309	764493	808071	764782	754676	750618	758163	734010	749889	chrom15	+	67268	69420	mRNA
ostta05g01710	9.9999e-06	24	22.88	156160	8.79477	1.7756e+06	1.98222e+06	1.75311e+06	1.65938e+06	1.63218e+06	1.63341e+06	1.7818e+06	1.87188e+06	1.89083e+06	0.406266	20.54	24.61	21.0621	56601	3.28266	1.72424e+06	1.9099e+06	1.8152e+06	1.86821e+06	1.85098e+06	1.68315e+06	2.05186e+06	1.9316e+06	1.81071e+06	1.87395e+06	1.7238e+06	1.64745e+06	1.6303e+06	1.62668e+06	1.7355e+06	1.54393e+06	1.64738e+06	1.63041e+06	1.65104e+06	1.6658e+06	1.62683e+06	1.55227e+06	1.45639e+06	chrom5	+	267149	268813	mRNA	Asparagine synthase, glutamine-hydrolyzing
ostta13g01700	9.9999e-06	24	21.9	49362	7.4195	665301	725457	645384	622937	602348	655953	668258	703332	698739	0.00196998	20.38	4.26	3.61745	57045	12.1317	470213	679594	652987	697709	640066	628983	757876	705233	489172	333901	244284	338042	573247	510343	410328	296921	267453	365172	415411	412169	359436	286255	280115	chrom13	+	294153	295508	mRNA	AIR synthase-related protein, C-terminal domain
ostta17g00100	9.9999e-06	24	7.87	209854	12.422	1.68937e+06	1.54594e+06	1.80417e+06	2.05146e+06	1.78387e+06	1.62583e+06	1.54924e+06	1.5045e+06	1.64998e+06	0.0390896	24.08	6.01	6.03003	57056	3.4638	1.64721e+06	1.49788e+06	1.63748e+06	1.78542e+06	1.73092e+06	1.5916e+06	1.63354e+06	1.56856e+06	1.60751e+06	1.71958e+06	1.60146e+06	1.71695e+06	1.56928e+06	1.56195e+06	1.63045e+06	1.61874e+06	1.65614e+06	1.73791e+06	1.72308e+06	1.69192e+06	1.64047e+06	1.65922e+06	1.6585e+06	chrom17	-	19371	20353	mRNA	GUN4-like
ostta15g01460	9.9999e-06	24	9.55	82422	5.29902	1.55542e+06	1.50111e+06	1.63458e+06	1.62717e+06	1.6085e+06	1.60441e+06	1.59807e+06	1.40806e+06	1.46146e+06	0.843762	19.94	10.65	8.84838	57087	3.31076	1.72429e+06	1.69302e+06	1.80046e+06	1.71983e+06	1.76805e+06	1.86608e+06	1.77455e+06	1.86485e+06	1.86859e+06	2.01799e+06	1.91036e+06	1.66341e+06	1.53255e+06	1.61709e+06	1.69759e+06	1.6164e+06	1.61463e+06	1.6008e+06	1.50693e+06	1.67586e+06	1.72685e+06	1.70561e+06	1.69284e+06	chrom15	+	249849	252703	mRNA
ostta03g03570	9.9999e-06	24	14.74	106365	2.46151	4.32112e+06	4.29318e+06	4.16046e+06	4.28295e+06	4.36824e+06	4.55571e+06	4.31803e+06	4.30143e+06	4.28897e+06	0.171898	20.02	16.69	13.9222	58045	1.39105	4.17274e+06	4.34055e+06	4.32798e+06	4.20525e+06	4.1812e+06	4.36692e+06	3.8809e+06	4.18629e+06	4.10254e+06	4.03155e+06	4.12441e+06	4.31625e+06	4.31347e+06	4.18951e+06	4.10071e+06	4.14056e+06	4.09848e+06	4.21982e+06	4.1799e+06	4.16168e+06	3.96367e+06	4.19169e+06	4.17686e+06	chrom3	-	592610	596131	mRNA	Armadillo-type fold
ostta01g04280	9.9999e-06	24	1.1	109523	7.60821	1.43954e+06	1.49789e+06	1.5136e+06	1.44062e+06	1.28049e+06	1.34529e+06	1.38796e+06	1.50551e+06	1.54495e+06	0.00391996	23.28	8.02	7.7794	58726	4.03787	1.45438e+06	1.56545e+06	1.63688e+06	1.53131e+06	1.43616e+06	1.45473e+06	1.26774e+06	1.3927e+06	1.47387e+06	1.45239e+06	1.42539e+06	1.38479e+06	1.30185e+06	1.365e+06	1.48482e+06	1.44806e+06	1.53288e+06	1.52949e+06	1.38161e+06	1.42019e+06	1.42987e+06	1.50892e+06	1.5723e+06	chrom1	-	694296	697721	mRNA	unnamed product
ostta05g04800	9.9999e-06	24	20.87	71252	4.08673	1.7435e+06	1.73433e+06	1.69115e+06	1.65085e+06	1.69038e+06	1.69264e+06	1.81636e+06	1.81874e+06	1.85354e+06	0.312517	20.28	18.46	15.5987	59864	3.21863	1.85992e+06	1.74171e+06	1.73829e+06	1.79235e+06	1.83703e+06	1.71357e+06	2.15898e+06	2.09048e+06	1.94505e+06	2.04369e+06	1.89065e+06	1.83012e+06	1.78892e+06	1.83107e+06	2.00196e+06	1.65312e+06	1.8085e+06	1.85204e+06	1.762e+06	2.00302e+06	1.87304e+06	1.80129e+06	1.76144e+06	chrom5	-	796901	798232	mRNA	unnamed product
ostta05g03530	9.9999e-06	24	3.6	215535	23.818	904925	988567	1.14592e+06	1.04537e+06	773381	670693	695217	872666	1.04759e+06	0.00196998	22.2	7.48	6.919	59905	9.06704	660690	678486	778937	864562	787027	652001	574375	580284	667877	687804	649867	671853	607721	595749	658848	673273	672990	650192	622943	601653	599462	614159	645113	chrom5	+	582876	584102	mRNA	unnamed product
ostta07g02500	9.9999e-06	24	0.08	302119	26.5625	1.13739e+06	1.47497e+06	1.33865e+06	1.01548e+06	829890	843083	981261	1.27003e+06	1.34577e+06	0.0390896	23.8	3.13	3.10392	60850	6.66746	912641	1.16088e+06	1.20518e+06	1.13868e+06	964798	895396	809593	865902	956518	889719	886209	832385	879511	911625	898167	932554	896992	857048	827543	786735	816926	821580	844151	chrom7	+	398095	399901	mRNA	unnamed product
ostta06g01030	9.9999e-06	24	0.96	178750	11.0647	1.6155e+06	1.81423e+06	1.67303e+06	1.56843e+06	1.48327e+06	1.44952e+06	1.40402e+06	1.81576e+06	1.71576e+06	0.00196998	24.48	5.14	5.2428	61129	5.11594	1.19487e+06	1.42565e+06	1.41777e+06	1.37659e+06	1.26616e+06	1.21625e+06	1.22719e+06	1.17653e+06	1.32654e+06	1.25879e+06	1.26147e+06	1.16015e+06	1.06976e+06	1.18334e+06	1.15272e+06	1.14046e+06	1.2221e+06	1.16248e+06	1.06122e+06	1.05359e+06	982442	1.09006e+06	1.05593e+06	chrom6	-	170817	171744	mRNA	unnamed product
ostta03g03040	9.9999e-06	24	3.94	230943	35.5022	650503	694309	1.00593e+06	774100	524840	427075	426997	580098	770679	0.000159998	22.12	5.62	5.17977	61407	10.8456	566190	625856	685545	690745	595190	501840	429790	481866	621758	554863	604338	561195	534647	530112	600974	561705	608403	597481	529211	508078	501950	539539	591099	chrom3	-	500074	501321	mRNA	Fatty acid desaturase, type 1
ostta02g03250	9.9999e-06	24	6.08	39878	2.69826	1.47791e+06	1.46905e+06	1.49788e+06	1.54585e+06	1.48958e+06	1.43437e+06	1.44207e+06	1.4553e+06	1.48922e+06	0.750012	19.9	8.4	6.965	61412	3.48185	1.76377e+06	1.52673e+06	1.6576e+06	1.6241e+06	1.59571e+06	1.75203e+06	1.85502e+06	1.92956e+06	1.88601e+06	2.03377e+06	1.86444e+06	1.68818e+06	1.6025e+06	1.66173e+06	1.84851e+06	1.61279e+06	1.77659e+06	1.77017e+06	1.66787e+06	1.94394e+06	1.83863e+06	1.86117e+06	1.806e+06	chrom2	+	633818	637498	mRNA	Ubiquitin carboxyl-terminal hydrolases family 2
ostta16g00220	9.9999e-06	24	4.5	142262	5.75868	2.47039e+06	2.55483e+06	2.75998e+06	2.57287e+06	2.44652e+06	2.36961e+06	2.35523e+06	2.29251e+06	2.4116e+06	0.0547095	34.22	3.97	5.66056	62866	2.69751	2.33052e+06	2.95387e+06	2.83661e+06	2.79285e+06	2.60317e+06	2.44657e+06	2.32644e+06	2.56876e+06	2.67501e+06	2.58337e+06	2.47085e+06	2.24653e+06	2.28668e+06	2.2319e+06	2.23581e+06	2.15928e+06	2.02221e+06	2.0309e+06	2.06637e+06	1.98433e+06	1.9101e+06	1.88356e+06	1.95628e+06	chrom16	-	30838	32616	mRNA
ostta08g02430	9.9999e-06	24	5.96	286568	19.0907	1.50108e+06	1.40741e+06	1.85338e+06	1.80944e+06	1.54299e+06	1.28512e+06	1.23242e+06	1.30422e+06	1.57369e+06	0.187518	20.44	7.43	6.32788	63303	3.33886	1.89595e+06	1.72086e+06	1.78419e+06	1.77073e+06	1.81918e+06	1.72544e+06	1.52084e+06	1.69523e+06	1.95504e+06	1.79115e+06	2.00796e+06	1.90385e+06	1.89385e+06	2.0029e+06	2.01534e+06	1.94874e+06	2.0378e+06	1.99367e+06	1.97922e+06	1.87656e+06	1.99322e+06	2.05198e+06	2.22312e+06	chrom8	-	418581	419810	mRNA	unnamed product
ostta02g02380	9.9999e-06	24	1.11	272053	7.79322	3.49089e+06	4.03932e+06	3.8126e+06	3.49758e+06	3.26683e+06	3.15968e+06	3.26878e+06	3.44097e+06	3.44138e+06	0.140649	34.22	24.92	11.5318	64659	2.25476	2.86766e+06	3.35591e+06	3.33707e+06	3.56756e+06	3.49838e+06	3.12546e+06	3.45899e+06	3.0997e+06	3.13786e+06	3.28175e+06	3.14622e+06	2.77684e+06	2.60954e+06	2.57651e+06	2.62707e+06	2.49138e+06	2.59778e+06	2.50164e+06	2.62626e+06	2.51706e+06	2.42157e+06	2.18794e+06	2.14606e+06	chrom2	+	486525	488069	mRNA	unnamed product
ostta13g01810	9.9999e-06	24	2.71	115376	5.20701	2.21578e+06	2.43106e+06	2.37516e+06	2.21459e+06	2.17769e+06	2.11386e+06	2.0496e+06	2.16665e+06	2.19763e+06	0.218768	22	5.59	5.12417	65030	3.49605	1.8601e+06	2.20536e+06	2.29949e+06	2.14697e+06	2.07319e+06	2.11608e+06	1.97455e+06	2.05576e+06	2.04202e+06	2.15496e+06	1.94922e+06	1.86109e+06	1.59523e+06	1.6482e+06	1.80499e+06	1.59761e+06	1.68639e+06	1.69701e+06	1.53699e+06	1.66017e+06	1.58073e+06	1.65372e+06	1.58245e+06	chrom13	+	310994	313198	mRNA	RNA (C5-cytosine) methyltransferase
ostta01g04480	9.9999e-06	24	9.57	246859	39.8684	619185	429270	627750	918911	900450	687100	555887	451134	382977	0.00391996	22.36	10.96	10.2111	66298	12.5436	528541	481446	538552	705035	709737	607946	552579	463479	440970	505861	557175	569737	488859	449265	459427	497470	518723	533202	540906	509776	466537	499685	531542	chrom1	+	725063	727000	mRNA	Carotenoid oxygenase
ostta07g01610	9.9999e-06	24	14.53	325017	8.6157	3.77238e+06	3.38762e+06	3.38651e+06	3.82012e+06	3.91892e+06	4.15321e+06	4.12128e+06	3.72726e+06	3.66411e+06	0.96876	31.78	23.06	6.53528	67384	1.54618	4.35809e+06	4.10647e+06	3.88308e+06	4.04065e+06	4.10421e+06	4.19179e+06	4.3936e+06	4.30987e+06	4.44993e+06	4.55885e+06	4.41539e+06	4.36383e+06	4.41728e+06	4.40656e+06	4.30843e+06	4.57425e+06	4.32611e+06	4.44007e+06	4.67261e+06	4.35584e+06	4.37497e+06	4.60388e+06	4.58019e+06	chrom7	+	233269	234805	mRNA	unnamed product
ostta01g01830	9.9999e-06	24	10.79	423840	3.42439	1.23771e+07	1.21113e+07	1.21978e+07	1.27361e+07	1.27929e+07	1.28419e+07	1.22886e+07	1.2052e+07	1.1996e+07	0.437516	34.22	3.74	5.33262	69140	0.552141	1.25222e+07	1.28307e+07	1.28275e+07	1.22583e+07	1.25653e+07	1.26567e+07	1.1108e+07	1.21093e+07	1.21477e+07	1.18858e+07	1.22638e+07	1.27474e+07	1.28037e+07	1.27423e+07	1.25942e+07	1.30848e+07	1.23693e+07	1.2702e+07	1.27825e+07	1.2495e+07	1.26324e+07	1.26115e+07	1.32694e+07	chrom1	+	284461	289766	mRNA	unnamed product
ostta05g01630	9.9999e-06	24	9.19	186726	43.4821	429432	247907	537635	633582	585562	470941	385633	293735	280462	0.0156398	24.16	5.58	5.6172	69937	10.7084	653106	819000	915446	890521	727075	645222	599621	691129	788694	593488	602181	515113	512690	577404	565984	650826	652830	633035	583858	542114	564124	632495	665474	chrom5	-	249319	250404	mRNA	Triose-phosphate transporter domain
ostta09g02190	9.9999e-06	24	5.15	183835	42.505	432502	477071	589398	652974	439423	252714	255680	297366	495389	2.99997e-05	22.08	8.24	7.5808	70137	19.4674	360279	309531	403570	500804	449697	376998	283681	305655	360999	405848	424313	369684	290151	302433	346816	360589	403771	389808	319685	301265	299391	340000	381443	chrom9	+	335306	338107	mRNA	unnamed product
ostta05g01660	9.9999e-06	24	16.13	302183	32.2151	938016	856233	596761	727757	1.01843e+06	1.28088e+06	1.22385e+06	1.04764e+06	752576	0.125019	22.42	16.44	15.3577	70285	6.04261	1.16316e+06	993262	902758	917310	1.02207e+06	1.23348e+06	1.31315e+06	1.25245e+06	1.18689e+06	1.19075e+06	1.25441e+06	1.24281e+06	1.22332e+06	1.21281e+06	1.15901e+06	1.14099e+06	1.12296e+06	1.15593e+06	1.20163e+06	1.29202e+06	1.18766e+06	1.16839e+06	1.21538e+06	chrom5	-	254410	256500	mRNA	Nucleotide-binding, alpha-beta plait
ostta02g05550	9.9999e-06	24	7.29	57659	4.6435	1.24171e+06	1.11983e+06	1.29541e+06	1.32042e+06	1.30981e+06	1.16351e+06	1.22139e+06	1.24347e+06	1.25987e+06	0.0468995	22.9	18	17.175	70963	4.37704	1.62126e+06	1.21814e+06	1.25981e+06	1.3126e+06	1.44867e+06	1.38568e+06	1.75153e+06	1.68637e+06	1.57148e+06	1.68886e+06	1.5321e+06	1.63365e+06	1.62353e+06	1.68264e+06	1.89151e+06	1.53037e+06	1.75837e+06	1.77936e+06	1.66071e+06	1.885e+06	1.85656e+06	1.80402e+06	1.70664e+06	chrom2	-	1072391	1073596	mRNA	Nucleotide sugar dehydrogenase
ostta06g02820	9.9999e-06	24	5.33	89464	5.2192	1.71413e+06	1.75277e+06	1.84312e+06	1.77336e+06	1.77305e+06	1.62701e+06	1.66412e+06	1.5682e+06	1.71142e+06	0.312517	20.02	8.94	7.45745	79061	4.64781	1.70104e+06	1.62834e+06	1.81756e+06	1.85869e+06	1.70653e+06	1.76536e+06	1.76633e+06	1.79627e+06	1.80283e+06	1.91481e+06	1.84898e+06	1.72512e+06	1.52342e+06	1.59642e+06	1.69633e+06	1.61859e+06	1.62141e+06	1.59055e+06	1.48337e+06	1.67465e+06	1.75352e+06	1.65494e+06	1.57885e+06	chrom6	-	477498	479769	mRNA	unnamed product
ostta05g02390	9.9999e-06	24	1.55	89771	3.07107	2.92311e+06	3.16572e+06	2.94989e+06	2.88861e+06	2.87445e+06	2.84831e+06	2.77832e+06	2.96807e+06	2.91155e+06	0.0117399	22.86	2.82	2.68605	82651	3.05619	2.70438e+06	3.04733e+06	3.05931e+06	2.96226e+06	2.75447e+06	2.79015e+06	2.48854e+06	2.68133e+06	2.72985e+06	2.67896e+06	2.73202e+06	2.60503e+06	2.65873e+06	2.68696e+06	2.6622e+06	2.70915e+06	2.68864e+06	2.63334e+06	2.51469e+06	2.57394e+06	2.52711e+06	2.60378e+06	2.70862e+06	chrom5	+	378672	382022	mRNA	ABC transporter, conserved site
ostta10g00950	9.9999e-06	24	6.41	992998	26.6449	3.72679e+06	3.80358e+06	5.3206e+06	4.70922e+06	4.11154e+06	3.33301e+06	2.88146e+06	2.52723e+06	3.12765e+06	0.437516	17.8	7.1	5.26583	83350	1.7117	4.86943e+06	4.89004e+06	5.39254e+06	5.83196e+06	5.48066e+06	4.9067e+06	4.63216e+06	4.74342e+06	4.69981e+06	4.25648e+06	4.71839e+06	4.61592e+06	4.74456e+06	4.97049e+06	4.63403e+06	5.69366e+06	5.13199e+06	4.6984e+06	5.31928e+06	4.48248e+06	4.58951e+06	4.28826e+06	4.4068e+06	chrom10	+	157715	159378	mRNA	unnamed product
ostta11g00570	9.9999e-06	24	10.04	317587	19.1585	1.65768e+06	1.49689e+06	1.78276e+06	2.0585e+06	1.92885e+06	1.81583e+06	1.5865e+06	1.32811e+06	1.26403e+06	0.0781492	21.4	9.99	8.90775	86033	6.21742	1.38374e+06	1.46151e+06	1.52805e+06	1.60659e+06	1.77165e+06	1.67478e+06	1.35115e+06	1.36517e+06	1.30122e+06	1.39126e+06	1.45289e+06	1.35921e+06	1.3057e+06	1.3243e+06	1.24105e+06	1.31505e+06	1.30272e+06	1.35268e+06	1.3105e+06	1.21024e+06	1.24548e+06	1.24762e+06	1.32349e+06	chrom11	-	115495	117222	mRNA	Tetratricopeptide repeat
ostta11g03030	9.9999e-06	24	17.12	212710	11.5139	1.84741e+06	1.78227e+06	1.57821e+06	1.78205e+06	1.77217e+06	1.99225e+06	2.14213e+06	2.00795e+06	1.72228e+06	0.0468995	22.96	21.52	20.5875	86372	4.40714	1.95982e+06	2.25214e+06	2.03527e+06	1.93758e+06	1.83636e+06	1.84342e+06	2.10878e+06	2.04921e+06	1.9512e+06	1.87872e+06	1.77709e+06	1.80533e+06	1.90544e+06	1.93364e+06	1.93894e+06	2.03934e+06	1.89716e+06	1.94458e+06	2.01556e+06	1.97396e+06	2.05688e+06	1.96595e+06	1.96952e+06	chrom11	+	533766	535583	mRNA	Saposin-like type B, 2
ostta14g00700	9.9999e-06	24	5.4	261765	10.0699	2.59947e+06	2.69704e+06	2.82837e+06	2.9175e+06	2.63159e+06	2.3779e+06	2.29895e+06	2.4019e+06	2.64249e+06	0.0312697	20.8	8.75	7.58333	91236	3.88202	2.35022e+06	2.47491e+06	2.47729e+06	2.50926e+06	2.51811e+06	2.27098e+06	2.08455e+06	2.11713e+06	2.28825e+06	2.25184e+06	2.3157e+06	2.46158e+06	2.39328e+06	2.27239e+06	2.31553e+06	2.33345e+06	2.45255e+06	2.49358e+06	2.27884e+06	2.2558e+06	2.31427e+06	2.39466e+06	2.43091e+06	chrom14	+	117191	121510	mRNA	Chlorophyll a/b binding protein domain
ostta06g02410	9.9999e-06	24	22.68	461481	11.9598	3.85861e+06	4.13558e+06	3.76527e+06	3.66715e+06	3.34029e+06	3.3659e+06	3.86625e+06	4.60722e+06	4.12121e+06	0.0390896	24.06	6.55	6.56637	92911	4.20422	2.20994e+06	3.2227e+06	2.90539e+06	2.65416e+06	2.54217e+06	2.34892e+06	2.27889e+06	2.25336e+06	2.32919e+06	2.15725e+06	2.103e+06	2.00545e+06	2.05763e+06	1.99092e+06	2.07958e+06	2.01771e+06	1.97314e+06	1.90789e+06	1.87581e+06	1.76552e+06	1.95265e+06	2.10324e+06	2.09421e+06	chrom6	-	395439	397079	mRNA	unnamed product
ostta04g03190	9.9999e-06	24	7.03	302888	6.84521	4.42482e+06	4.41106e+06	4.75177e+06	4.85409e+06	4.55337e+06	4.2222e+06	4.21685e+06	4.09085e+06	4.29837e+06	0.0625194	23.82	6.52	6.4711	94424	2.29459	4.11507e+06	4.41309e+06	4.45991e+06	4.50942e+06	4.4268e+06	4.20007e+06	3.83951e+06	3.92553e+06	4.16554e+06	4.14534e+06	4.10553e+06	4.05229e+06	4.07343e+06	3.95258e+06	3.95732e+06	4.13744e+06	4.00567e+06	4.0414e+06	4.15444e+06	3.90591e+06	4.07308e+06	3.93669e+06	4.0505e+06	chrom4	+	559612	562449	mRNA	Protein translocase subunit SecA
ostta17g00630	9.9999e-06	24	11.47	331955	6.24325	5.31702e+06	5.07788e+06	5.33062e+06	5.3812e+06	5.60316e+06	5.78135e+06	5.43109e+06	4.91385e+06	5.01701e+06	0.00147999	22.8	11.26	10.697	96236	1.62697	5.91505e+06	5.78313e+06	5.86114e+06	5.82954e+06	5.95177e+06	6.08884e+06	5.62001e+06	5.88286e+06	5.94058e+06	5.94423e+06	5.99054e+06	6.10986e+06	6.09936e+06	6.01096e+06	5.76328e+06	5.89232e+06	5.90852e+06	6.02381e+06	6.04066e+06	5.85583e+06	5.79682e+06	5.81829e+06	5.91869e+06	chrom17	+	106202	110614	mRNA	unnamed product
ostta06g03620	9.9999e-06	24	10.23	1440034	54.0617	2.66368e+06	1.65359e+06	2.17348e+06	3.49983e+06	5.07674e+06	3.45166e+06	2.16191e+06	1.60908e+06	1.6832e+06	0.0937691	23.74	11.16	11.0391	96299	2.17541	4.4267e+06	5.07783e+06	5.08431e+06	4.88933e+06	5.2889e+06	5.28113e+06	4.26399e+06	4.46831e+06	4.46435e+06	4.07085e+06	4.48149e+06	4.58756e+06	4.39376e+06	4.37746e+06	4.24321e+06	4.13318e+06	4.06469e+06	4.18061e+06	4.19719e+06	3.90929e+06	4.01945e+06	3.71509e+06	4.19547e+06	chrom6	+	616122	619112	mRNA	unnamed product
ostta11g00180	9.9999e-06	24	13.77	335275	3.59439	9.32774e+06	9.3006e+06	9.10614e+06	9.24453e+06	9.60255e+06	9.90476e+06	9.4169e+06	9.14439e+06	8.90206e+06	0.140649	21.24	15.13	13.3901	102598	1.09553	9.36511e+06	9.64313e+06	9.64698e+06	9.48607e+06	9.6274e+06	9.72677e+06	8.70977e+06	9.11124e+06	9.05518e+06	8.89935e+06	9.47356e+06	9.59994e+06	9.37784e+06	9.47451e+06	9.12054e+06	9.62482e+06	9.83786e+06	9.55348e+06	9.19882e+06	9.32022e+06	9.1607e+06	9.10509e+06	9.27903e+06	chrom11	+	30294	46031	mRNA	Carbohydrate binding module family 20
ostta08g04010	9.9999e-06	24	17.09	376782	3.59164	1.04905e+07	1.06106e+07	9.66494e+06	1.03068e+07	1.06119e+07	1.07486e+07	1.0702e+07	1.07919e+07	1.04874e+07	0.562514	19.02	16.49	13.0683	103100	1.08669	9.48755e+06	9.39326e+06	9.17071e+06	9.03743e+06	9.13572e+06	9.30218e+06	9.26375e+06	8.97025e+06	9.06882e+06	8.84235e+06	9.09603e+06	9.7265e+06	9.6043e+06	9.89309e+06	9.42591e+06	1.00697e+07	1.01327e+07	9.93515e+06	9.7268e+06	9.86637e+06	9.97461e+06	9.71405e+06	9.37639e+06	chrom8	-	670350	672068	mRNA	unnamed product
ostta06g02270	9.9999e-06	24	0.3	49474	3.36795	1.46896e+06	1.45721e+06	1.48366e+06	1.4354e+06	1.43426e+06	1.39324e+06	1.45758e+06	1.5509e+06	1.53946e+06	0.0273697	21.24	18.32	16.2132	104354	5.66819	1.84105e+06	1.44007e+06	1.47526e+06	1.60588e+06	1.57918e+06	1.59301e+06	2.00722e+06	1.85251e+06	1.82016e+06	1.91618e+06	1.61342e+06	1.86435e+06	1.85533e+06	1.98322e+06	2.25747e+06	1.6759e+06	1.90824e+06	1.97459e+06	1.9676e+06	2.14225e+06	2.02822e+06	2.02206e+06	1.92091e+06	chrom6	+	375202	376212	mRNA	unnamed product
ostta01g04600	9.9999e-06	24	15.92	147809	3.17472	4.65581e+06	4.53231e+06	4.46862e+06	4.68497e+06	4.60929e+06	4.80893e+06	4.87931e+06	4.70949e+06	4.55357e+06	0.343767	18.64	16.69	12.9626	104516	2.23874	4.66852e+06	4.75294e+06	4.69604e+06	4.56677e+06	4.6117e+06	4.7188e+06	4.66805e+06	4.46801e+06	4.31579e+06	4.23931e+06	4.27824e+06	4.36354e+06	4.53313e+06	4.55736e+06	4.47312e+06	5.01996e+06	4.79123e+06	5.00484e+06	4.89915e+06	4.62199e+06	4.9541e+06	5.03398e+06	5.13938e+06	chrom1	+	745147	749382	mRNA	unnamed product
ostta02g03620	9.9999e-06	24	9.77	245897	5.31248	4.62867e+06	4.28427e+06	4.75346e+06	4.89821e+06	4.85523e+06	4.69222e+06	4.6046e+06	4.38104e+06	4.56031e+06	0.906261	18.78	9.49	7.42593	104722	2.0057	5.22121e+06	4.7212e+06	5.03706e+06	5.20198e+06	5.07533e+06	5.24855e+06	5.24667e+06	5.29849e+06	5.39778e+06	5.40101e+06	5.31046e+06	5.18379e+06	5.00764e+06	5.37269e+06	5.17875e+06	5.55536e+06	5.13625e+06	5.07161e+06	5.29636e+06	5.25923e+06	5.42338e+06	5.17413e+06	5.26886e+06	chrom2	-	711953	713719	mRNA	Pyridine nucleotide-disulphide oxidoreductase, FAD/NAD(P)-binding domain
ostta20g00230	9.9999e-06	24	16.87	206225	3.01919	6.83047e+06	6.91741e+06	6.71469e+06	6.4418e+06	6.92175e+06	7.11996e+06	6.98143e+06	6.83156e+06	6.71512e+06	0.437516	19.94	16.39	13.6174	106553	1.72266	6.18537e+06	6.35462e+06	6.15092e+06	6.1194e+06	6.3819e+06	6.42966e+06	6.18315e+06	6.21986e+06	6.09652e+06	5.87057e+06	6.15079e+06	6.15798e+06	6.41445e+06	6.29657e+06	5.93658e+06	6.44419e+06	6.16336e+06	6.15238e+06	6.44282e+06	5.79105e+06	6.11924e+06	6.0419e+06	6.16023e+06	chrom20	-	38621	43318	mRNA	SAP domain
ostta11g00690	9.9999e-06	24	5.8	149181	10.7226	1.39128e+06	1.40749e+06	1.55149e+06	1.55706e+06	1.42256e+06	1.27539e+06	1.20515e+06	1.32101e+06	1.39005e+06	0.00587994	22.48	9.24	8.6548	109975	8.92679	1.23197e+06	1.11832e+06	1.31924e+06	1.50823e+06	1.50096e+06	1.39496e+06	1.18454e+06	1.1448e+06	1.11934e+06	1.22675e+06	1.29747e+06	1.18364e+06	1.15071e+06	1.12665e+06	1.13858e+06	1.21327e+06	1.24051e+06	1.27643e+06	1.30575e+06	1.13885e+06	1.16631e+06	1.13073e+06	1.21723e+06	chrom11	-	135780	137609	mRNA	Tetrapyrrole biosynthesis, glutamyl-tRNA reductase, N-terminal
ostta02g02860	9.9999e-06	24	14.25	440084	14.6907	2.99566e+06	2.23102e+06	2.63127e+06	3.09216e+06	3.13975e+06	3.45545e+06	3.51284e+06	3.13512e+06	2.76767e+06	0.781262	27.42	19.76	22.5758	119418	3.33442	3.58138e+06	3.01983e+06	3.10931e+06	2.95103e+06	3.35761e+06	3.42788e+06	3.89402e+06	3.81033e+06	3.2828e+06	3.53324e+06	3.57409e+06	3.06072e+06	3.33813e+06	3.44521e+06	3.75282e+06	3.43738e+06	3.7313e+06	3.99455e+06	3.70096e+06	3.84756e+06	4.08811e+06	4.19107e+06	4.24238e+06	chrom2	+	577806	579212	mRNA	Phosphoglycerate kinase, C-terminal
ostta10g00920	9.9999e-06	24	6.51	635043	26.9549	2.35595e+06	2.24633e+06	3.19558e+06	2.91624e+06	2.89182e+06	2.00781e+06	1.82521e+06	1.6786e+06	2.08601e+06	0.187518	19.76	8.78	7.22887	130816	4.36668	2.99578e+06	3.13256e+06	3.62207e+06	3.86189e+06	3.80251e+06	3.08027e+06	3.16875e+06	3.09821e+06	2.98826e+06	3.01938e+06	3.12136e+06	2.7586e+06	2.59019e+06	2.89589e+06	3.05407e+06	2.90978e+06	3.00629e+06	2.82476e+06	2.73579e+06	2.60355e+06	2.72126e+06	2.42912e+06	2.48257e+06	chrom10	-	149918	152677	mRNA	Moybdenum cofactor oxidoreductase, dimerisation
ostta06g04170	9.9999e-06	24	8.66	278113	19.7804	1.406e+06	1.16289e+06	1.68504e+06	1.74143e+06	1.54884e+06	1.39845e+06	1.32339e+06	1.16171e+06	1.22624e+06	0.000749993	23.96	4.44	4.4326	134794	7.81411	1.72501e+06	1.91691e+06	2.09383e+06	2.03207e+06	1.76556e+06	1.82847e+06	1.66184e+06	1.83602e+06	2.14931e+06	1.87569e+06	1.77581e+06	1.5202e+06	1.47557e+06	1.63567e+06	1.59824e+06	1.65961e+06	1.66829e+06	1.63907e+06	1.56873e+06	1.45195e+06	1.52591e+06	1.61902e+06	1.65237e+06	chrom6	+	706152	708137	mRNA	unnamed product
ostta18g01090	9.9999e-06	24	9.92	205479	8.61909	2.384e+06	2.19821e+06	2.39269e+06	2.63157e+06	2.59782e+06	2.42038e+06	2.4011e+06	2.15161e+06	2.27861e+06	0.171898	20.76	4.9	4.2385	156350	4.16452	3.75434e+06	2.84151e+06	2.9979e+06	3.11231e+06	3.26235e+06	3.30313e+06	4.33536e+06	4.07176e+06	4.32208e+06	4.24249e+06	3.65719e+06	3.90839e+06	3.6052e+06	4.16058e+06	4.38084e+06	3.41446e+06	3.84606e+06	3.96225e+06	3.77769e+06	4.07922e+06	3.8428e+06	3.86036e+06	3.61144e+06	chrom18	+	200405	201739	mRNA	Pyridoxal phosphate-dependent transferase, major region, subdomain 1
ostta17g02030	9.9999e-06	24	8.95	804223	9.60507	8.3729e+06	7.53983e+06	8.91857e+06	9.44283e+06	9.0194e+06	8.27618e+06	8.10129e+06	7.71545e+06	7.96968e+06	0.156268	23.7	23.38	23.0877	168763	1.77921	9.48526e+06	9.31952e+06	9.40849e+06	9.26201e+06	8.77279e+06	9.57167e+06	9.19197e+06	9.66368e+06	9.21267e+06	9.98827e+06	9.0708e+06	9.09901e+06	9.51987e+06	9.29314e+06	9.60688e+06	9.48382e+06	9.4815e+06	9.64014e+06	9.28653e+06	9.75773e+06	9.97844e+06	9.94714e+06	1.01197e+07	chrom17	+	345337	347705	mRNA
ostta01g00190	9.9999e-06	24	2.29	361481	6.92311	5.22137e+06	5.57535e+06	5.83935e+06	5.10617e+06	4.89526e+06	4.78615e+06	5.0603e+06	5.22797e+06	5.28038e+06	0.00685993	22.36	4.46	4.15523	184141	4.63776	3.97047e+06	4.91715e+06	4.91015e+06	4.65897e+06	4.45104e+06	4.04904e+06	3.89492e+06	4.04783e+06	4.08572e+06	3.99685e+06	3.86101e+06	3.80946e+06	3.55084e+06	3.66014e+06	3.93652e+06	3.98964e+06	3.77075e+06	3.76506e+06	3.5317e+06	3.56849e+06	3.6561e+06	3.61052e+06	3.62844e+06	chrom1	-	30650	33039	mRNA	Histidine kinase-like ATPase, ATP-binding domain
ostta07g01350	9.9999e-06	24	21.77	1142562	7.41335	1.54122e+07	1.60156e+07	1.46312e+07	1.46382e+07	1.4421e+07	1.45048e+07	1.51048e+07	1.75959e+07	1.63863e+07	0.218768	18.54	14.7	11.3558	210153	1.51824	1.38419e+07	1.43098e+07	1.40895e+07	1.46825e+07	1.39395e+07	1.31224e+07	1.45071e+07	1.32715e+07	1.3987e+07	1.25192e+07	1.39795e+07	1.45984e+07	1.26786e+07	1.33299e+07	1.39306e+07	1.51184e+07	1.43411e+07	1.43117e+07	1.32616e+07	1.34831e+07	1.35036e+07	1.38208e+07	1.37349e+07	chrom7	+	192180	193209	mRNA	unnamed product
ostta17g00420	9.9999e-06	24	8.49	91034	6.19954	1.4684e+06	1.24688e+06	1.53192e+06	1.53366e+06	1.63515e+06	1.38291e+06	1.44291e+06	1.44372e+06	1.53005e+06	0.0195498	22.54	17.25	16.2006	211117	9.86987	2.139e+06	1.39211e+06	1.50534e+06	1.62603e+06	1.83996e+06	1.83344e+06	2.69095e+06	2.32125e+06	2.06125e+06	2.2414e+06	1.84162e+06	2.18089e+06	2.2863e+06	2.20745e+06	2.61836e+06	1.9315e+06	2.20246e+06	2.41493e+06	2.32827e+06	2.51435e+06	2.53066e+06	2.39371e+06	2.09584e+06	chrom17	-	73506	74349	mRNA	unnamed product
ostta02g01020	9.9999e-06	24	9.71	1401497	11.0098	1.27295e+07	1.08291e+07	1.34731e+07	1.37875e+07	1.43341e+07	1.33608e+07	1.24669e+07	1.136e+07	1.22245e+07	0.343767	27.12	7.3	8.249	217928	1.49787	1.45492e+07	1.43674e+07	1.50255e+07	1.4239e+07	1.45195e+07	1.4507e+07	1.37968e+07	1.38041e+07	1.39125e+07	1.40287e+07	1.44418e+07	1.41373e+07	1.5303e+07	1.44394e+07	1.48236e+07	1.3979e+07	1.45969e+07	1.5158e+07	1.48615e+07	1.50241e+07	1.49073e+07	1.46542e+07	1.55552e+07	chrom2	+	261480	263450	mRNA	Heat shock protein 70 family
ostta05g02740	9.9999e-06	24	5.81	321485	8.32927	3.8597e+06	3.83142e+06	4.15741e+06	4.2309e+06	4.11077e+06	3.57564e+06	3.55798e+06	3.60424e+06	3.80924e+06	0.937511	17.8	26.2	19.4317	229947	4.66643	4.92769e+06	5.17661e+06	5.25878e+06	5.33834e+06	5.11289e+06	5.21526e+06	5.33872e+06	5.43123e+06	5.96637e+06	5.85949e+06	5.42372e+06	4.72434e+06	4.7619e+06	4.59606e+06	4.73014e+06	4.28596e+06	4.31325e+06	4.5254e+06	4.85813e+06	4.49328e+06	4.4808e+06	4.17865e+06	4.33978e+06	chrom5	+	453667	455205	mRNA	Threonine dehydratase, catabolic
ostta06g02850	9.9999e-06	24	17.35	179282	5.39755	3.32154e+06	3.25323e+06	2.89527e+06	3.23657e+06	3.32519e+06	3.35577e+06	3.49144e+06	3.58656e+06	3.4283e+06	0.656263	34.22	25.49	12.3445	234895	5.65782	4.15169e+06	3.70875e+06	3.61066e+06	3.80152e+06	3.51064e+06	3.78644e+06	4.71828e+06	4.66644e+06	4.38787e+06	4.78074e+06	4.49608e+06	4.01678e+06	3.94709e+06	4.06274e+06	4.48722e+06	3.50192e+06	4.39616e+06	4.06105e+06	4.02487e+06	4.94894e+06	4.09846e+06	4.27747e+06	4.04701e+06	chrom6	+	484049	485216	mRNA	unnamed product
ostta11g02160	9.9999e-06	24	22.75	1273522	9.39684	1.35527e+07	1.58214e+07	1.3783e+07	1.26307e+07	1.174e+07	1.29493e+07	1.36503e+07	1.40164e+07	1.38301e+07	0.281267	18.2	25.32	19.201	241044	2.27425	1.05988e+07	1.35569e+07	1.27942e+07	1.20047e+07	1.0825e+07	1.08169e+07	1.138e+07	1.07481e+07	1.0993e+07	1.00593e+07	1.10584e+07	9.95916e+06	1.06546e+07	1.06197e+07	9.49711e+06	1.08791e+07	1.02759e+07	9.69882e+06	9.79985e+06	9.64761e+06	9.13502e+06	9.48949e+06	9.28143e+06	chrom11	+	405958	406269	mRNA	Histone H4
ostta10g03420	9.9999e-06	24	5.81	502279	6.09502	8.24081e+06	8.19164e+06	8.68281e+06	8.74192e+06	8.95189e+06	7.55677e+06	7.74578e+06	7.97774e+06	8.0779e+06	0.0468995	20.22	17.33	14.6005	294629	3.25966	9.03863e+06	8.07545e+06	8.41305e+06	8.47661e+06	8.91322e+06	8.69956e+06	9.79854e+06	9.53151e+06	9.0795e+06	9.58165e+06	8.78614e+06	8.9175e+06	8.53036e+06	9.35812e+06	9.79472e+06	8.15277e+06	9.22403e+06	9.10433e+06	9.25791e+06	9.57693e+06	9.77308e+06	9.25464e+06	8.5502e+06	chrom10	+	561260	563205	mRNA	Glyceraldehyde 3-phosphate dehydrogenase, NAD(P) binding domain
ostta14g02420	9.9999e-06	24	6.59	374811	8.3174	4.50635e+06	4.4217e+06	4.75248e+06	4.99487e+06	4.91096e+06	3.96046e+06	4.20431e+06	4.30084e+06	4.50516e+06	0.101589	20.24	18.45	15.5595	341490	5.23472	6.52356e+06	4.9919e+06	5.39776e+06	5.52868e+06	5.74424e+06	5.47558e+06	7.25431e+06	6.83843e+06	6.97472e+06	7.20111e+06	6.08194e+06	6.55274e+06	6.32755e+06	7.1181e+06	7.76806e+06	5.77824e+06	6.82196e+06	6.82026e+06	6.91021e+06	7.3719e+06	6.99413e+06	7.37963e+06	6.18686e+06	chrom14	-	430915	432716	mRNA
ostta04g02510	9.9999e-06	24	11.06	1438352	7.7217	1.86274e+07	1.70873e+07	1.80022e+07	2.02138e+07	2.01118e+07	1.94971e+07	1.89582e+07	1.76644e+07	1.74844e+07	0.312517	22.3	8.99	8.35321	348921	1.81531	1.9221e+07	1.88656e+07	1.95013e+07	1.99421e+07	1.96835e+07	1.95767e+07	1.92309e+07	1.96616e+07	2.01401e+07	2.10991e+07	2.099e+07	1.8508e+07	1.82358e+07	1.79669e+07	1.78668e+07	1.86005e+07	1.91921e+07	1.9194e+07	1.94422e+07	1.91857e+07	1.87595e+07	1.90709e+07	1.81492e+07	chrom4	-	450770	452502	mRNA	P-loop containing nucleoside triphosphate hydrolase
ostta04g00090	9.9999e-06	24	2.69	820523	13.9621	5.87679e+06	6.52512e+06	6.82676e+06	6.06915e+06	5.24333e+06	4.79133e+06	5.25326e+06	6.12597e+06	6.17939e+06	0.00391996	22.68	2.66	2.5137	376482	7.47959	5.03346e+06	6.95743e+06	6.86955e+06	6.23839e+06	5.47623e+06	4.87118e+06	5.31108e+06	5.60589e+06	5.94979e+06	5.91171e+06	5.87621e+06	4.29058e+06	4.20025e+06	4.62646e+06	4.82122e+06	4.24823e+06	4.50214e+06	4.1814e+06	4.20417e+06	4.29344e+06	4.1658e+06	4.11478e+06	4.02012e+06	chrom4	-	10310	13322	mRNA	Translation elongation factor EFTs/EF1B, dimerisation
ostta07g04530	9.9999e-06	24	3.92	985612	12.7905	7.70581e+06	8.11083e+06	9.07325e+06	8.33111e+06	6.91545e+06	6.76064e+06	6.82843e+06	7.38845e+06	8.23832e+06	0.00098999	22.06	5.18	4.76128	382280	5.78524	6.60785e+06	7.55188e+06	7.93037e+06	8.01492e+06	7.15382e+06	6.69676e+06	6.78402e+06	6.94504e+06	7.24309e+06	7.45435e+06	6.9062e+06	6.3412e+06	5.86579e+06	6.08287e+06	6.6574e+06	6.14907e+06	6.17057e+06	6.11072e+06	5.65803e+06	5.83263e+06	5.84518e+06	5.91151e+06	6.06722e+06	chrom7	-	734737	737465	mRNA	unnamed product
ostta06g02940	9.9999e-06	24	15.1	1504166	27.8507	5.40082e+06	4.31609e+06	3.22221e+06	4.50466e+06	7.42001e+06	6.75775e+06	6.35912e+06	5.87487e+06	4.75185e+06	0.00196998	23.14	19.5	18.8012	387213	6.71068	5.7701e+06	7.15073e+06	5.95401e+06	4.74038e+06	5.47474e+06	5.65428e+06	5.88569e+06	5.62956e+06	5.53369e+06	5.02626e+06	5.5214e+06	5.6916e+06	5.7312e+06	6.0134e+06	5.88406e+06	5.77503e+06	5.3136e+06	5.53559e+06	6.01935e+06	5.60993e+06	6.06899e+06	6.26615e+06	6.46262e+06	chrom6	+	493467	495490	mRNA	unnamed product
ostta15g00640	9.9999e-06	24	6.79	923733	7.95355	1.16141e+07	1.14947e+07	1.31161e+07	1.26104e+07	1.17774e+07	1.10453e+07	1.09939e+07	1.05989e+07	1.1276e+07	0.437516	21.5	9.22	8.25958	478287	3.97264	1.20395e+07	1.17065e+07	1.34105e+07	1.22375e+07	1.24125e+07	1.25667e+07	1.24406e+07	1.29831e+07	1.26845e+07	1.36119e+07	1.28185e+07	1.14658e+07	1.08158e+07	1.10984e+07	1.18747e+07	1.14962e+07	1.17309e+07	1.14273e+07	1.0752e+07	1.16369e+07	1.23556e+07	1.16984e+07	1.16453e+07	chrom15	-	116128	119283	mRNA	ABC transporter, conserved site
ostta06g00700	9.9999e-06	24	5.79	513250	3.96397	1.29479e+07	1.30566e+07	1.32485e+07	1.3524e+07	1.35388e+07	1.24143e+07	1.22112e+07	1.26831e+07	1.29066e+07	0.125019	19.46	3.97	3.21901	505548	3.31102	1.52686e+07	1.40301e+07	1.47162e+07	1.49138e+07	1.45865e+07	1.46064e+07	1.70549e+07	1.55613e+07	1.55284e+07	1.6252e+07	1.4786e+07	1.46642e+07	1.50737e+07	1.59275e+07	1.65956e+07	1.30935e+07	1.51746e+07	1.60203e+07	1.55862e+07	1.65161e+07	1.55641e+07	1.50216e+07	1.46369e+07	chrom6	-	112592	114105	mRNA	unnamed product
ostta03g04550	9.9999e-06	24	8.83	1507288	29.2504	5.15304e+06	4.05557e+06	5.62409e+06	8.03992e+06	5.84893e+06	5.03735e+06	4.7884e+06	3.79121e+06	4.03888e+06	0.00391996	22.08	9.2	8.464	781227	13.8043	5.6593e+06	5.2648e+06	6.40984e+06	7.81392e+06	6.71745e+06	7.03997e+06	4.95954e+06	4.99139e+06	5.2569e+06	5.73132e+06	6.24052e+06	5.54871e+06	4.47615e+06	5.04888e+06	5.00751e+06	5.22456e+06	5.73377e+06	6.20472e+06	5.48223e+06	4.91366e+06	4.75523e+06	5.50699e+06	6.1765e+06	chrom3	+	745294	746424	mRNA	Chlorophyll a/b binding protein domain
ostta04g02090	9.9999e-06	24	6.43	1308683	17.519	7.47007e+06	7.36648e+06	8.61299e+06	9.40206e+06	7.59271e+06	6.63145e+06	6.24959e+06	6.39327e+06	7.51204e+06	0.000259997	23.22	9.65	9.33638	801028	11.4577	6.9912e+06	6.45545e+06	7.76518e+06	8.8736e+06	8.26166e+06	7.1583e+06	6.02923e+06	6.06285e+06	6.91715e+06	7.43078e+06	7.54919e+06	7.40918e+06	6.33271e+06	6.13e+06	6.55518e+06	6.46573e+06	7.15259e+06	7.46325e+06	6.77637e+06	6.59148e+06	6.36396e+06	6.76685e+06	7.29561e+06	chrom4	+	370231	374796	mRNA	Magnesium chelatase, subunit H, N-terminal
ostta05g03680	3.99996e-05	24	0.82	4136	8.42611	49085.5	55160	48256.5	46043.1	46202.1	46615.4	46822.2	46617.2	56967.5	0.687513	19.9	17.23	14.2865	257.2	0.559945	45933.1	51532.1	44278.8	50284.3	46647.7	45110.1	45081.2	43774	54286.8	40824.4	45580.1	49265.1	42543.4	43431.5	53152.8	43933.2	46343.7	43220.8	43107	47510.1	45932.1	44277.8	40410.5	chrom5	-	607454	608554	mRNA	unnamed product
ostta13g02330	3.99996e-05	24	20.57	1433	9.8411	14561.4	13636	14877.7	12127.3	13157.6	14415.7	15768.3	16732.7	15775.9	0.406266	18.02	13.73	10.3089	373.6	2.36429	15801.8	14241	16074.8	12965.5	14149.3	14438.4	14795.9	16967.3	16318.7	16308.3	17477.2	17245.9	17109.2	15954.2	16524.4	15955.9	16911.3	14337.9	13204.6	15472.8	16639.7	17476.4	17070.6	chrom13	-	399475	402111	mRNA	P-loop containing nucleoside triphosphate hydrolase
ostta16g02105	3.99996e-05	24	9.15	4798	4.96807	96576.7	89096	102617	101046	98294.6	100369	95136.6	90666.1	95388.3	0.656263	34.22	7.68	10.9504	423.2	0.400932	105554	92080.9	94567.7	91762	103621	114545	110118	112874	107957	114968	106298	95331.6	105390	104997	103725	95754.3	111741	106727	107934	111776	111511	109795	108714	chrom16	+	371196	371939	mRNA
ostta16g02650	3.99996e-05	24	1.13	1786	18.9881	9405.88	10616.2	11143.6	8311.95	8537.47	6747.93	8871.41	9981.25	11037.2	0.531265	18.74	13.72	10.713	470.7	4.56506	10310.9	11972.9	10911	10685.9	11683.1	10594.3	12018.9	9175.08	10424.5	8983.72	12051.9	10685.1	9814.21	10020.1	10545.3	9512.47	11570.3	10027.9	10199.2	10462.3	9329.8	7984.37	8188.19	chrom16	+	508396	509184	mRNA	Zinc finger, CCCH-type
ostta16g02360	3.99996e-05	24	22.05	8325	3.67714	226399	230529	219504	205365	222996	229146	223758	224381	255509	0.843762	25.92	23.51	1.3908	474	0.228363	207565	203220	234581	213992	194232	219532	238224	204249	210833	202714	206185	233175	192967	195855	219691	202400	203371	200841	186247	229781	190753	186980	196599	chrom16	-	455224	455555	mRNA	unnamed product
ostta08g01430	3.99996e-05	24	22.12	2140	20.8209	10278.1	13906.3	9574.74	8630.13	7361.37	10039.3	9680.78	11301.7	11730.8	0.0625194	25.52	3.11	3.30697	532	5.945	8948.7	10311.1	9389.37	10167.9	7942.11	9146.15	9911.24	10340.9	10211.7	9452.79	8558.91	9053.3	7351.66	7604.84	8921.65	8204.61	8884.87	8839.03	7438.37	8688.75	7869.33	9771.67	8811.17	chrom8	+	254896	255114	mRNA	unnamed product
ostta02g00830	3.99996e-05	24	11.15	1729	3.75745	46015.3	42256.3	44311.2	48902.2	47015.6	47301	46372.3	46127	45836.6	0.687513	18.88	15.57	12.2484	550	1.25771	43730.4	41451	42592.9	43017	43163.5	44335.5	45150.9	45309.6	44279.6	46635.1	44697.4	43984.4	46198.6	46042.7	41739.4	47008.6	40114.2	41660	47737.3	40682.3	43050.8	40305.8	42912.2	chrom2	+	226661	227479	mRNA	HAD-like domain
ostta09g04090	3.99996e-05	24	6.12	4256	5.67015	75059.7	74819.5	82580.7	80076.7	75178.9	73889.7	72954.3	68609.6	72368.4	0.281267	21.76	30.18	3.3632	582	0.791783	73504.9	75211.7	76175.9	74556	78369.9	72458.9	73857.6	75333.9	78164.3	78081	77763.2	72911.1	72978.9	69559.5	74652.8	68381.2	75054.3	67016.3	72731	68793.3	69605.5	72395.4	73057.3	chrom9	-	642246	643247	mRNA	unnamed product
ostta07g03260	3.99996e-05	24	22.91	6049	12.891	46924.3	48837.7	48859.8	39232.7	40244.4	45712.6	42049.3	55156.4	55301.7	0.750012	34.22	5.79	8.25558	584	1.54302	37847.8	44784.6	49543.4	46944.9	42869.7	35727.3	36906.8	36084.8	37195.5	31781.6	34039.6	36160	41918.9	35290.5	35439.6	41422.1	35460.5	35307.4	33605.8	37008.4	36007.9	34449.2	34703.5	chrom7	+	522160	523344	mRNA	unnamed product
ostta05g00630	3.99996e-05	24	20.84	40742	5.14912	791242	803057	799416	714778	778039	765161	803468	846249	819772	0.343767	20.32	11.98	10.1431	710	0.0999035	710686	725431	717254	736504	743847	705200	757176	707613	732746	711116	700357	727636	724464	709018	712676	669769	690560	701390	716834	683810	682206	695697	683783	chrom5	-	92003	93346	mRNA	FAD dependent oxidoreductase
ostta06g01350	3.99996e-05	24	22.43	2950	11.2143	26305.8	27651.2	25478.8	24034.4	24196.6	23016.9	25507.6	33094.9	27465.9	0.625014	20.36	2.88	2.4432	920	3.34409	27511.2	27037.3	29757.1	28496.1	25446.8	26017.2	30081.9	28288	28882.9	26786.9	26756.6	27157.3	26225.4	26329.9	29948.1	25304.6	27856.1	28949.8	25741.8	31067.2	26398.1	25924.5	26793	chrom6	+	224903	225922	mRNA	unnamed product
ostta12g01980	3.99996e-05	24	7.11	2218	13.2249	16771.4	15848.3	18986.2	20995.2	16772	16760.4	15566.2	14406.5	14836	0.281267	18.56	11.78	9.10987	975	5.59031	17440.9	18986.7	18281.5	21248.7	18054.6	21188.9	16660	17078.9	17716.9	16292.3	18301.7	13308.3	18385.6	19432.8	16329.5	17035.6	16996.6	14564.1	19982.5	17100.1	21157.9	11131.1	14465.5	chrom12	-	335732	336226	mRNA	PUA-like domain
ostta01g00420	3.99996e-05	24	21.48	3985	11.0336	36117	40255.3	31344.1	34831.4	31709.3	34681.9	36763.3	40065.7	39284.8	0.156268	22.74	10.55	9.99612	1007	2.66696	37758.3	38313.2	41721.6	40387	37893.3	39201.4	34545	36523.1	37311.4	37134	42152.3	40426.2	38399.7	36818.9	37209.7	38433.4	38340.5	37341.7	34139.2	38781.7	32327.7	36743.6	36538.7	chrom1	+	62244	63200	mRNA	Mitochondrial substrate/solute carrier
ostta08g01170	3.99996e-05	24	21.87	1590	12.3052	12921.4	14409.7	11747.8	11278.5	11349.2	13174.5	11642.7	14280.9	15487.8	0.0547095	24.56	11.71	11.9832	1035	8.46638	12224.8	12687	8552.78	10389.5	12424.9	13927.7	11507.4	10564.2	12321.2	11308	11827.2	15916.7	13101.3	12524.5	13479.4	11852.2	12301.8	11399.3	12779.7	13319.4	13475	10958.5	12328.4	chrom8	-	196186	196506	mRNA	unnamed product
ostta15g00200	3.99996e-05	24	23.17	2193	3.54842	61802.1	62294.9	65002.1	57784.4	61386.3	58461.9	62636.8	63269.5	63581.2	0.406266	20.42	0.01	0.00850833	1155	1.82261	63370.8	67969.9	62330.2	67845.1	67814.6	60082.5	78545.1	65560.9	64163	66676.8	67122.8	58198.9	68973.7	64861.8	55805	59887.2	60442	59137.3	64040.3	57577.1	63283.6	60456.8	53383.3	chrom15	+	34818	35273	mRNA
ostta01g01310	3.99996e-05	24	20.29	6378	2.86772	222407	228549	217014	214394	216384	222167	228560	222851	229335	0.312517	17.8	6.18	4.5835	1271	0.581467	218585	225415	221303	227372	217533	220632	216284	207865	221656	217559	212295	216166	224198	218822	218238	220311	219519	216338	224326	218196	210758	216724	217359	chrom1	+	197334	199433	mRNA	unnamed product
ostta01g00470	3.99996e-05	24	20.56	4319	13.6056	31744.3	36441.2	30104.6	24147.6	28261.7	33725.1	31484.8	35602.6	34186.9	0.218768	32.34	4.13	5.56517	1281	4.22213	30340.2	32387.4	36658.3	37486.6	34390.3	28651.2	33195.7	29713	34132.8	31575.3	34051.7	31080.5	26977.3	27243	29797	28373	29254	25963.9	28632	30446.8	26544.9	25498.5	25430.8	chrom1	+	70936	71700	mRNA	Nicotinamide N-methyltransferase-like
ostta08g01300	3.99996e-05	24	21.04	6898	6.96583	99026.3	108179	95623.9	88960.8	93105.2	100247	99414	103937	102743	0.9883	22.68	26.63	1.16535	1512	1.42345	106221	88014.5	103658	91516.9	99243.9	88525	96481.8	98620.4	119918	95850.8	103158	127101	100628	108392	118320	115648	120600	108730	103598	119433	113829	107244	108342	chrom8	+	225710	226204	mRNA	unnamed product
ostta13g01080	3.99996e-05	24	20.48	5744	5.21737	110094	118665	98007.8	103602	106959	115149	104683	116986	116699	0.96876	17.8	5.81	4.30908	1515	1.27979	118378	124869	127639	125486	114932	126875	123140	121337	120078	108736	126466	131037	102367	112010	124690	109427	124870	114492	103446	119775	109974	116316	116366	chrom13	+	182717	183565	mRNA	unnamed product
ostta06g00400	3.99996e-05	24	21.82	6979	7.08165	98550.4	109612	99534.8	85798.7	93432.7	99969.3	95236.8	101150	103669	0.843762	19.94	19.24	15.9852	1584	1.61147	98295.2	96035	100285	94561.2	98750.6	101897	103011	106969	105413	100167	103033	104369	97438	96564.1	94103.6	87719.2	93957.7	99566.3	93363.7	100813	95836	93594.2	95048.3	chrom6	-	66234	67178	mRNA	unnamed product
ostta15g01030	3.99996e-05	24	21.04	10906	7.13904	152766	157621	147932	133565	144596	155039	151813	164915	166646	0.187518	26.78	0.16	0.178533	1611	1.06057	151900	163156	166652	157769	151794	136952	135102	145379	156662	137291	152040	154901	158641	151557	150919	153573	170183	150792	144111	156457	144214	150185	153466	chrom15	+	180517	181548	mRNA	Zinc/iron permease
ostta04g02840	3.99996e-05	24	23.38	4627	6.59198	70191.3	73855.4	72369.2	63725.1	66644.1	69205.3	65968.5	73391.8	76371.3	0.312517	27.62	5.9	6.78992	1634	2.46327	66334.6	83097	71119.7	76415.1	76211.7	79713.8	63502.6	62303.2	72383.8	57004.6	63721.7	71998.7	66925.7	64028.8	73118.1	58981	52716.6	61379.5	59373	68388.2	61406.5	57067.8	58503.4	chrom4	+	500976	502328	mRNA	Cytochrome b561/ferric reductase transmembrane
ostta07g01400	3.99996e-05	24	7.93	2594	5.90532	43926.5	41074.9	47979.4	46860.5	44527.8	45492.4	41840.2	42648.8	40987.9	0.250017	25.28	10.37	10.9231	1727	4.10154	42106.2	41826.9	43140.9	42956.2	44641.7	46834.3	37111.9	38689.7	41446.1	43697.7	53204.5	41909.9	38617.2	41780.3	41739.3	39854.4	45728	40893.9	42972.5	41349.6	45747.9	36161.3	36031	chrom7	+	199003	200274	mRNA	unnamed product
ostta12g03150	3.99996e-05	24	13.57	3915	4.69768	83339	78899.4	81855.4	87708.2	80130.6	87744	92825.5	77533.2	80016	0.500015	26.04	16	17.36	1780	2.25294	79007.7	77766.1	81057.8	81381.6	82557	88211.5	79018.1	86193.8	84201.4	79625.6	80290.4	74164.1	79416.5	79037.4	75850	78949.9	75404.9	73644.2	73889.1	76208.3	74545.6	79189.2	77567.2	chrom12	+	529417	530028	mRNA	PWI domain
ostta04g01450	3.99996e-05	24	21.17	7596	3.18949	238157	245663	230235	237170	223192	239039	242875	243267	243818	0.937511	22.72	14.48	13.7077	1800	0.787171	228667	252916	256397	253303	238112	250791	248287	240138	235700	248671	228068	238311	208245	210823	232728	207954	206853	219454	205168	214554	204791	212441	216969	chrom4	-	252741	254324	mRNA	Cactin, domain
ostta08g00140	3.99996e-05	24	21.32	12316	3.58799	343256	359293	324834	336067	325544	349039	336648	351638	362985	0.375016	17.8	0.9	0.6675	1816	0.580755	312697	357624	344890	336540	310627	315487	297606	312024	317742	307989	302386	348779	319850	303613	310983	301335	312666	301084	285761	313897	279217	307191	292034	chrom8	+	26109	27305	mRNA	unnamed product
ostta02g04180	3.99996e-05	24	21.22	16909	5.0824	332697	337510	332896	305373	323587	322162	342758	352324	344967	0.937511	19.22	19.28	15.4401	1846	0.549667	335840	341674	316638	339836	348173	321822	364039	345791	346927	354880	357780	312474	358809	340325	325405	338863	323194	322901	334556	316652	335457	313718	328558	chrom2	-	815736	816941	mRNA	UBA-like
ostta08g01440	3.99996e-05	24	21.49	35199	12.2441	287478	342919	254775	244262	268645	280995	271319	332150	304760	0.656263	17.8	13.73	10.1831	1887	0.753631	250388	304979	289453	268571	256463	276320	259645	246495	249794	240138	251365	257487	239608	249472	248079	253576	243575	228166	230244	237300	225980	218363	233463	chrom8	-	255176	260692	mRNA	unnamed product
ostta06g00280	3.99996e-05	24	22.06	10823	20.3117	53284.6	64782.4	52353.9	36116.5	49514.6	46838	48911.9	60857.4	66902.3	0.171898	21.54	6.62	5.94145	1922	4.21746	45572.4	40577.5	44455.1	42055.6	41464.3	51848	41065.4	40679.9	45417.3	40658.3	49583.5	50023	49230	48068	46263	46607.7	53835.5	53918.3	47918	44938.9	47360.9	37990.9	38634.9	chrom6	+	47264	47557	mRNA	unnamed product
ostta07g02060	3.99996e-05	24	22.64	6649	14.1943	46842.6	53608	47940.9	38560.6	42437.9	41224.3	45171.8	55477.5	50319.8	0.562514	19.12	2.17	1.72877	2082	4.44428	46846.8	50759.5	52494.4	51608.1	47968.3	46017	51122.3	50814.9	51344.5	44792.3	47016.2	50610	45624.6	47148.2	49328	37722	43666.7	45577.2	48549	44480.1	41129.7	43182.8	39673.3	chrom7	+	327518	328066	mRNA	unnamed product
ostta09g01840	3.99996e-05	24	21.98	8801	29.0884	30256.1	39910.1	24047.2	25708.7	18963.7	25728.3	32507	36239.8	38943.9	0.000499995	23.54	4.31	4.22739	2088	7.84657	26610.4	27498.6	28189.3	24673.5	24496.2	22639.5	22059.1	28561.9	28743.8	27381.5	25352.4	25569.2	23143.6	28540.3	27774.6	26140.6	27950.5	26728.2	24722.8	25914.2	24624	32188.1	32535.7	chrom9	-	275719	277485	mRNA	unnamed product
ostta06g04590	3.99996e-05	24	23.44	3733	9.02363	41369.2	43754.1	44726.1	34115.5	39584	38766	40279.9	42322.2	47405.5	0.0468995	20.76	1.2	1.038	2097	3.70802	56553.1	49227.5	49714.7	53138.6	52612.9	53038	72409.6	58226.1	58263.2	64792.1	56759.4	56666.3	59893.7	59958.3	58575.1	49348.6	56703	59892.6	58348.6	57110.9	59133.4	51741.3	48615.2	chrom6	-	788693	789934	mRNA	unnamed product
ostta01g01480	3.99996e-05	24	22.35	11639	11.6799	99649.9	110663	99117	83123.6	93914.7	91474.6	96653.9	113058	109195	0.687513	26.78	6.2	6.91817	2364	2.1307	110950	103368	117164	113596	104621	116955	114754	111097	123602	115159	125630	111930	107381	119766	112475	103658	115940	113309	96927.7	115683	107413	96054.4	94409.6	chrom1	-	228175	229899	mRNA	Zinc finger, RING/FYVE/PHD-type
ostta02g00480	3.99996e-05	24	22.63	8030	8.80576	91190.3	88720.5	90437.4	81048.1	85525.8	83977.1	87859.4	104005	107949	0.0937691	19.84	3.61	2.98427	2450	2.5253	97018	94374.3	98934.2	97430	97464.7	92775.2	98998.6	95883.1	96248.2	94118.5	92877.8	96356.7	98382.5	100110	102456	94469.5	91647.4	97487.3	98274.9	103827	101687	92901.4	97692.8	chrom2	+	121166	121705	mRNA	Zinc finger, RING-H2-type
ostta09g02740	3.99996e-05	24	16.66	14522	4.35448	333496	322689	315260	329170	312823	358618	353231	338251	337923	0.687513	34.22	16.31	23.2553	2475	0.703521	351802	347501	353188	347952	333288	362747	321407	340323	330179	329556	336159	343862	344577	362557	363573	370960	359323	367874	351796	382049	344438	363307	383024	chrom9	-	420052	422322	mRNA	unnamed product
ostta04g01240	3.99996e-05	24	3.95	7912	12.7975	61824.6	66749.3	69729.5	67139.3	65790.9	49641.9	52964.2	58507.2	64074.2	0.00782992	24.18	11.41	11.4956	2576	4.85553	53052.9	53547.5	58568.4	59716.6	63735.7	53337.2	47307.7	48000.9	53137.1	53793.7	62495	55995.5	54243.4	52978.4	45552.9	50605.8	61230.7	46599.5	53484.3	51827	47967.7	41589.8	51448.1	chrom4	-	212937	214175	mRNA	unnamed product
ostta14g00730	3.99996e-05	24	21.41	6445	8.86128	72732.2	79406.9	73918.7	58911.4	69993.1	72215	70851.5	80261.9	76298.8	0.96876	34.22	2.58	3.67865	2584	3.62207	71340.4	81401.4	81825.7	80458.2	75291.5	61969.7	72087.1	68013.1	77567.4	63860.3	74727.6	72273.2	75494.1	73682.3	68591.2	78027.9	73834.5	58822.9	72779.7	72582.8	69491.2	58748.5	57958.7	chrom14	+	124988	125878	mRNA	Nicotinamide N-methyltransferase-like
ostta06g00080	3.99996e-05	24	19	37181	11.7383	316750	340310	274083	283749	274794	349914	345940	342882	322331	0.343767	17.8	6.05	4.48708	2658	0.980067	271206	320247	317425	323446	284923	295551	286031	287462	271441	275298	256519	267390	266710	251653	255737	265061	253659	255395	238139	254099	230538	251430	258378	chrom6	-	21856	22548	mRNA	unnamed product
ostta05g03750	3.99996e-05	24	22.33	16751	13.5225	123875	137699	126444	102267	113527	107989	123093	147294	132688	0.500015	20.12	0.82	0.687433	2842	2.54158	111820	119253	120000	123804	116152	109285	132779	116110	123145	117965	114398	115715	112356	109693	113425	96327.2	102894	105295	107865	107018	103428	98758.4	94381.3	chrom5	-	619093	619935	mRNA	unnamed product
ostta16g01540	3.99996e-05	24	9.36	2493	5.40911	46088.9	42345.5	49534.7	48216.3	48561.5	45335.9	47104.9	43335.1	44277.7	0.781262	19.14	8.53	6.80267	2847	4.6532	61183.7	45817.6	53389.9	51651.7	61190.4	58247.6	67532.6	66117	65636.9	73528.7	72132.4	53336.9	57451.2	66871.6	58208.5	60354.1	62616	59879.6	58826.9	62442.2	70061.9	60804.2	59944.1	chrom16	+	258119	258997	mRNA	HAD-like domain
ostta03g04180	3.99996e-05	24	17.97	22213	5.88711	377316	390405	356156	345684	357353	421664	387414	378071	381781	0.921891	18.22	1.85	1.40446	2909	0.756263	384654	368184	373178	368256	366362	366675	363508	378837	380888	365187	371984	415363	402331	390837	379520	400157	387526	413527	381601	408647	379971	401319	398537	chrom3	+	689266	691065	mRNA	TB2/DP1/HVA22-related protein
ostta13g02510	3.99996e-05	24	11.19	8973	15.4501	58077.3	49099.7	60062.8	66646.7	63259.8	65461	64116.5	49975.6	45996.1	0.0781492	19.6	5.17	4.22217	2929	4.63028	63257.5	72973.5	71522.4	76278.2	61453.7	66464.4	56481.1	59349.6	64927.2	62503.9	60069.9	62166.1	58630.1	61027.9	64556.2	61108.2	58311.7	58450.2	60875.5	59932	57057.6	62749.5	74777.1	chrom13	-	433791	434963	mRNA	unnamed product
ostta14g01635	3.99996e-05	24	22.12	8284	10.7268	77226.8	82762.6	87038	57421.7	77077.8	77246.7	71898.3	80723.8	83645.3	0.0234598	21.56	14.72	13.2235	2974	3.57009	83303.2	78095.8	86727.5	88460.4	85259.6	84677.7	89001.8	79538.3	94009.1	79286.3	82834.7	87154.1	88237.1	80542.5	84594.9	73310.4	85298.6	84551.8	85666	92959.7	74624.2	74169.4	73670.9	chrom14	-	296428	296868	mRNA
ostta03g02275	3.99996e-05	24	21.91	5911	9.41595	62776.5	66793.1	66293.9	50854.5	57886.9	63286.6	61932.5	65209.5	69954.8	0.99806	19.96	6.48	5.3892	2975	4.74679	62673.9	67278.5	66517.3	66839.1	62865.9	58563.7	64212.8	57976.8	70180.2	64239.1	60521.2	68186.1	60938.3	61180.1	73157.3	60182.6	59140.3	59369.4	64009.5	68214.3	57675	53744.8	53833.3	chrom3	-	370321	370885	mRNA	hypothetical protein
ostta09g01990	3.99996e-05	24	21.41	23389	4.75408	491977	531080	469825	465401	471588	495502	481096	514598	506729	0.250017	34.22	5.74	8.18428	3005	0.627319	479022	512030	511260	490977	472270	475874	429909	460078	479016	481195	460252	491872	479601	470106	481301	480381	473412	482884	465398	496680	471660	479517	492821	chrom9	-	300642	302405	mRNA	unnamed product
ostta07g00210	3.99996e-05	24	2.77	23277	6.13376	379490	381815	448894	351223	362900	371538	352413	380268	386868	0.375016	17.8	11.48	8.51433	3015	0.932427	323350	336159	345096	337591	341173	333626	304984	315667	336572	298578	333079	318021	325136	341990	321778	310991	338088	326433	307833	306463	306488	305353	322598	chrom7	-	38924	40282	mRNA	unnamed product
ostta03g03470	3.99996e-05	24	21.78	8156	10.4885	77761.6	89954.7	69174.2	73378	69139.3	74619.3	75854.1	87848.3	82125.1	0.101589	21.8	5.42	4.92317	3076	4.75224	64727.3	71901.2	73621.3	68435.5	67689.8	65156.5	61874.6	61683.3	69526.1	58102.7	65190.3	70197.9	56531.4	60512.2	69771.3	59583.2	67738.5	64561.2	51968.3	62200.1	63603.3	67813	66339	chrom3	+	580603	580992	mRNA	unnamed product
ostta04g01230	3.99996e-05	24	14.55	6510	4.91428	132471	127177	135858	127769	129253	142716	146287	123181	127525	0.656263	27.28	25.51	4.99637	3341	2.47248	135128	134777	128527	127971	130907	130701	119096	139717	138808	129349	137362	140802	134102	131947	141657	130848	144843	157240	132886	140726	128446	136968	135125	chrom4	+	211851	212861	mRNA	Tetratricopeptide repeat
ostta15g02385	3.99996e-05	24	19.54	6180	5.46208	113144	119321	105693	109213	102540	119796	117995	115383	115209	0.921891	34.22	17.8	1.37983	3395	3.2749	103667	110405	110543	110630	107964	118986	129050	132671	108051	118670	96795.2	99256.2	98857	93756.2	93532.7	88639	90505.7	101457	89856.3	92200.5	87779.9	105871	95206.8	chrom15	+	407343	408329	mRNA
ostta01g03800	3.99996e-05	24	23.46	7791	8.68101	89747.6	97235.1	91011.2	78005.7	88829.1	82183.6	84288.4	96544.8	99883.4	0.375016	30.42	5.85	7.41488	3398	3.9238	86599.7	103596	98205.9	104471	90569.9	81159	80485.7	85249.8	95952	87312.6	87638.4	95881.1	78940.5	78712.5	88612.3	81221.5	79994.5	79029.6	79113.2	91156.7	81267.6	74987.6	81636.3	chrom1	-	606630	608222	mRNA	unnamed product
ostta02g05230	3.99996e-05	24	0.85	26260	5.98387	438847	498105	455630	426026	409680	416937	418921	448716	436758	0.781262	17.8	0.64	0.474667	3436	0.993723	345770	438108	426996	419102	386259	399299	361921	364836	358831	355628	332737	327853	342137	340457	330403	316103	309444	302634	320862	300632	283430	287023	302255	chrom2	+	1022478	1022975	mRNA	Protein of unknown function DUF1255
ostta13g00730	3.99996e-05	24	20.8	13446	7.75941	173286	191773	161256	155976	158919	181825	169467	184238	182837	0.187518	26.9	4.63	5.18946	3558	2.04881	173662	178350	185467	175154	177552	158861	160510	168268	177223	163820	179159	187629	164369	163640	179355	176973	169841	176275	167803	184738	168786	182454	174340	chrom13	+	122347	123684	mRNA	unnamed product
ostta03g04930	3.99996e-05	24	0.52	8714	5.36695	162364	176632	171117	155137	155899	155525	156893	159086	168625	0.0781492	23.44	12.97	12.6674	3587	2.24001	160133	168699	169031	169471	169720	177430	160714	160017	163816	158944	167139	168404	158017	157593	158289	156126	149527	151641	163531	153181	147781	142580	151271	chrom3	+	813105	814613	mRNA	Rubisco LS methyltransferase, substrate-binding domain
ostta18g01110	3.99996e-05	24	9.63	13370	8.0249	166606	147704	184789	177035	179343	163911	173427	152533	154111	0.0547095	27.8	17.55	20.3287	3641	1.79685	202632	146731	151475	146626	190799	184914	243355	224355	173461	216022	191285	198627	214836	204167	230863	204220	215848	222643	219987	213478	229330	215970	218910	chrom18	+	203618	204541	mRNA	Serine/threonine-specific protein phosphatase/bis(5-nucleosyl)-tetraphosphatase
ostta17g00500	3.99996e-05	24	2.65	4925	5.29708	92975.7	98652.2	97709.7	99905.6	81672.9	90650.3	89155.2	92717	93342.6	0.0273697	21.7	9.44	8.53533	3668	3.91762	93628.3	96569.5	94562.3	95081.5	91197.5	94383.1	83632.5	89790.2	97165.6	99573	94248.3	92187	96495	90121.7	96507.4	91870.2	91991.6	89674.1	85007.7	90647.5	91882.3	102266	104969	chrom17	-	85061	87352	mRNA	Pentatricopeptide repeat
ostta05g01990	3.99996e-05	24	10.12	35398	7.56209	468098	426689	468901	526857	484112	485940	478822	424803	448662	0.312517	19.18	16.99	13.5778	3678	0.717056	512931	469776	492328	496247	495619	505039	528835	518717	511306	526842	478206	521257	522989	512564	533214	487614	509328	542133	520942	524114	522587	540864	523961	chrom5	-	306191	308659	mRNA	Beta-lactamase-related
ostta01g00660	3.99996e-05	24	5.22	25854	2.7761	931308	973803	939561	957249	960467	879491	896319	921408	922162	0.921891	21.74	11.96	10.8338	3737	0.422227	885069	918779	900724	840850	912951	862051	802580	804603	875877	799598	922116	944284	905911	932490	883432	942124	929561	874259	884180	915160	890468	851652	877865	chrom1	-	99641	100810	mRNA	unnamed product
ostta02g04090	3.99996e-05	24	23.13	21685	3.23094	671166	733305	682316	644796	651971	657530	659755	677481	662177	0.531265	21.4	10.34	9.21983	3768	0.567675	663760	655760	695135	706933	669257	706367	656206	685761	687541	700937	702344	679429	657078	651531	665099	631955	640311	642788	607245	639683	628833	635651	656887	chrom2	+	799216	802725	mRNA	Helicase, C-terminal
ostta01g04000	3.99996e-05	24	0.41	10280	12.3676	83120.3	90826.1	85180.8	72004	77107	77161.6	72869	90692.5	99121.5	0.0625194	23.54	9.58	9.39638	3786	5.04941	74979	70256	79258.9	76331.3	81109.5	78590.3	64992.9	71954.5	82265.3	68697.3	75007	82894.8	80907	73693.2	67254.2	77853.6	78187.4	72263.8	79232.1	75838.7	70195.6	67085.5	75669.6	chrom1	-	635603	636634	mRNA	Peptidase S54, rhomboid domain
ostta07g01285	3.99996e-05	24	20.42	23090	5.96273	387239	412585	367928	347567	376953	396025	387627	405028	404195	0.500015	34.22	4.91	7.00084	4151	0.953889	435166	409928	436799	441438	405329	418464	416038	393403	433110	396942	444831	437009	447016	464183	432919	466249	473674	441467	458209	460838	435521	427476	432812	chrom7	+	183626	184189	mRNA	hypothetical protein
ostta12g03200	3.99996e-05	24	11.46	48238	5.31393	907765	867246	877143	966436	930171	955928	932357	870479	862360	0.140649	34.22	16.62	23.6974	4284	0.463169	924933	924959	896310	886011	896729	910797	840570	901425	900648	876151	906941	928070	937951	950039	927185	972236	922740	935461	959321	932488	959016	985676	997801	chrom12	+	539772	542045	mRNA	Vps52/Sac2
ostta11g01150	3.99996e-05	24	3.13	7171	5.31171	135004	148523	142689	137293	132515	128482	128214	125542	136770	0.156268	20.44	14.01	11.9319	4356	3.61125	120623	143027	142858	133421	135682	144848	126483	124168	126143	129468	131796	119775	116170	108217	109726	110429	109541	110559	102696	98801.7	111385	110166	108347	chrom11	+	219203	220492	mRNA	GTP-binding protein Obg/CgtA
ostta17g02140	3.99996e-05	24	17.91	15267	2.56436	595354	621586	570296	579334	584020	621661	599730	596199	590006	0.375016	24.52	20.32	20.7603	4470	0.736825	606657	625832	617585	629733	623177	605382	605061	623640	619850	598405	576005	618193	615967	588472	601147	634901	587515	583736	603478	583476	598345	610089	596469	chrom17	-	362914	364374	mRNA	Armadillo-type fold
ostta04g02750	3.99996e-05	24	21.54	7340	5.38314	136352	142188	132813	125838	130520	136007	133207	142997	147241	0.96876	19.04	17.33	13.7485	4540	3.2042	141689	135988	122260	136540	128206	129166	164087	130656	135981	129477	133634	143712	134339	139604	151202	140486	155906	152837	148577	149838	147355	151197	156115	chrom4	-	481033	481392	mRNA	ATPase, V1 complex, subunit F
ostta17g02290	3.99996e-05	24	9	5813	6.56252	88578.8	79657.6	96307.8	90769.1	94908.1	90412	87834.5	80134.3	88606.9	0.0625194	25.28	17.77	18.7177	4547	4.47475	101615	74111.9	87181.8	84434.5	97447.6	100221	105150	93183.2	102642	99558	98920.9	113305	108205	104700	111768	102169	104284	105547	110058	107327	115297	107335	102674	chrom17	+	390215	391162	mRNA	Ribose 5-phosphate isomerase, type A
ostta02g04450	3.99996e-05	24	20.42	30953	7.15526	432591	452683	380970	398939	420772	432608	431346	475398	468012	0.500015	34.22	2.31	3.29367	4566	0.962567	474356	427367	442160	468659	418229	412562	483771	469053	478108	469656	484035	553651	467179	486546	507292	458345	474955	469967	485447	478141	500967	486875	512879	chrom2	-	879495	879908	mRNA	NAD(P)-binding domain
ostta10g01920	3.99996e-05	24	21.55	8401	5.81591	144449	160355	139976	132431	138134	144309	142186	150650	147549	0.0547095	25.78	0.89	0.956008	4657	3.19065	145957	154816	163694	158008	142132	147622	155182	160944	145715	154940	153707	132594	133240	137354	140826	125314	152342	149037	139518	140767	136305	142440	144566	chrom10	+	314831	316378	mRNA	tRNA-splicing ligase, RtcB
ostta14g00900	3.99996e-05	24	22.37	26149	6.77844	385767	400145	394043	353506	352245	372993	399102	393477	420628	0.625014	34.22	9.74	13.8876	4761	1.20492	395129	376363	394765	430297	433193	431486	478984	417011	445024	427059	413073	391752	341651	372138	371363	357697	384847	374408	372215	396891	358516	364545	359569	chrom14	+	150979	151551	mRNA	Peptidyl-prolyl cis-trans isomerase, FKBP-type, domain
ostta09g02275	3.99996e-05	24	23.73	8101	15.2891	52985.5	60966.3	55186.6	43851.4	49515.7	45127.6	48521	58319.9	62395.7	0.250017	33.06	0.07	0.096425	4812	8.51629	56503.5	61862.6	61350.4	60896.5	62316.9	47936.7	48299.5	54600.4	62032.9	59013.6	66848.8	64512.4	58251	54610.8	56667.7	48433.6	49575.3	51164.3	60637.2	61014.8	52131.8	46543.2	54375.6	chrom9	-	352685	353719	mRNA	hypothetical protein
ostta05g04180	3.99996e-05	24	20.97	16304	3.48216	468215	462140	459791	436795	452760	471314	474694	480362	507867	0.312517	21.22	10.41	9.20417	4832	1.35499	356607	379015	375535	377232	358966	370294	362322	341112	349308	333062	337659	345615	376310	379885	330925	380771	351492	360962	377318	338244	364298	322349	332672	chrom5	+	694009	694566	mRNA	unnamed product
ostta02g02700	3.99996e-05	24	22.07	47370	6.56564	721483	740681	740987	647056	686212	701668	704111	798728	752424	0.437516	34.22	20.8	5.65733	4958	0.804147	616554	681082	661920	655839	659183	633290	650528	641290	641208	600999	605561	595002	616738	624736	598260	616588	608551	587445	612518	552318	595953	565289	559884	chrom2	+	552121	552948	mRNA	Ribosomal protein L19/L19e, domain 1
ostta05g00560	3.99996e-05	24	1.93	10400	16.8975	61547.7	74836.5	67164.4	62602.7	56276.8	50441.1	53868.7	53339.4	73852.4	0.0097899	23.1	7.32	7.0455	5696	10.3442	55064.4	54128.7	68871	74613.8	58635.4	55290.4	46899.3	51188.9	59768.1	59012.8	55031	64783	51091.8	49095.4	49951.7	51003.6	55269	50958.8	51515.5	47585.5	50006.1	51517.6	55199.8	chrom5	-	82079	83731	mRNA	Tetratricopeptide repeat
ostta02g04940	3.99996e-05	24	18.97	11492	8.95238	128368	132966	116417	119781	112996	140158	140834	134772	129021	0.187518	26.02	24.71	2.78976	5804	4.96818	116824	141217	138865	134499	116077	124855	133576	133838	129214	136882	115173	109395	97893.2	99651.6	109699	104443	116683	110662	98616.1	113297	97690.5	105857	102034	chrom2	-	971410	972393	mRNA	unnamed product
ostta16g00400	3.99996e-05	24	20.23	27575	2.30564	1.19598e+06	1.19791e+06	1.16149e+06	1.14975e+06	1.17213e+06	1.21618e+06	1.19199e+06	1.2225e+06	1.25589e+06	0.218768	20.94	16.86	14.7104	6054	0.494155	1.22512e+06	1.17983e+06	1.21241e+06	1.19754e+06	1.18893e+06	1.16444e+06	1.08485e+06	1.16397e+06	1.19382e+06	1.15027e+06	1.20509e+06	1.30971e+06	1.24758e+06	1.23599e+06	1.26215e+06	1.28171e+06	1.29024e+06	1.29251e+06	1.2197e+06	1.28233e+06	1.23026e+06	1.24384e+06	1.31548e+06	chrom16	+	54630	57566	mRNA
ostta07g00280	3.99996e-05	24	6.15	51364	9.23735	556047	531452	655570	589763	574454	501162	524537	521795	549643	0.406266	21.04	26.49	23.2229	6139	0.912968	672422	659268	667003	682191	692238	617534	715867	683406	691966	709673	699991	691059	669886	679372	716771	614065	692848	657057	658962	646453	680125	625709	641847	chrom7	+	52427	54422	mRNA	unnamed product
ostta17g01980	3.99996e-05	24	7.99	17195	7.76435	221461	229902	230698	251788	233296	222286	206635	200789	196295	0.171898	24.76	6.23	6.42728	6267	3.17218	197561	261415	263915	256257	209764	221980	199886	201874	213440	205787	182626	204976	180107	166057	186883	175156	173803	178752	174469	166863	172459	169817	180067	chrom17	+	331943	333427	mRNA	Sulfotransferase
ostta16g00460	3.99996e-05	24	7.33	15804	8.58578	184072	173190	206328	202155	193915	184427	171178	172894	168487	0.0468995	22.28	10.19	9.45972	6428	3.69647	173896	177830	191079	173531	188029	184713	160418	169914	165815	167856	178324	175454	169338	164040	169100	163015	174537	180872	174693	163283	164467	186387	183008	chrom16	+	67115	69289	mRNA	unnamed product
ostta01g06230	3.99996e-05	24	8.72	8768	6.1934	141570	130013	154023	153995	140856	144658	142801	132139	134076	0.375016	28.56	23.66	4.1554	6442	3.90315	165046	183605	179214	170683	167321	171771	183402	189704	176396	182597	175377	152727	150986	154107	151057	158204	152102	159444	156503	147928	150283	155950	161653	chrom1	+	1020144	1020727	mRNA	unnamed product
ostta10g02590	3.99996e-05	24	21.32	6754	3.44822	195869	208055	186662	188511	194379	192151	193403	203993	199801	0.875011	34.22	7.4	10.5512	6515	3.24989	200468	209051	219874	210186	209551	190358	172801	187141	202782	186911	203878	205763	208288	201614	196427	207176	203907	190049	198670	207350	209256	192110	197153	chrom10	+	431022	431489	mRNA	AP complex, mu/sigma subunit
ostta03g04320	3.99996e-05	24	13.32	14885	3.13903	474191	455009	463099	491169	469530	494669	499977	453179	466896	0.218768	22.1	13.45	12.3852	6586	1.37944	477441	477503	480820	466798	471025	488064	462718	485338	465941	500391	484926	469220	476296	492835	455819	492378	506460	479488	455284	449237	468244	488935	485980	chrom3	+	712594	713830	mRNA	Mitochondrial substrate/solute carrier
ostta15g00760	3.99996e-05	24	18.02	22400	3.49459	640991	664817	622259	600900	628746	683567	644695	646202	636744	0.343767	34.22	2.04	2.9087	6787	1.0488	647122	655173	645350	641852	634407	615626	600973	646687	631157	644446	634936	680892	657986	642295	628918	671750	657453	655839	652052	650403	663790	653273	671427	chrom15	+	137425	140202	mRNA
ostta14g02475	3.99996e-05	24	8.96	15850	6.82488	232239	228965	250246	243339	243990	241964	239415	194334	215656	0.656263	21.14	11.77	10.3674	6894	2.64376	260765	227421	249901	245630	272811	281623	274791	279668	256704	279289	288091	243437	268194	263544	230796	263058	250011	263646	278908	238160	261216	256713	263210	chrom14	-	439469	440557	mRNA
ostta20g00940	3.99996e-05	24	11.46	32335	6.35799	508573	472042	513835	543216	508291	545443	545756	467335	472663	0.750012	29.44	15.24	18.6944	6928	1.18164	586306	530532	518823	538894	571052	595252	593933	593845	548373	610905	548013	559537	600199	596603	577828	612553	581034	601073	623645	599467	623221	609130	664823	chrom20	+	158708	159226	mRNA	Chlorophyll A-B binding protein
ostta10g01150	3.99996e-05	24	21.25	4652	11.0994	41912.3	43721.8	39803.8	34675.5	37602.3	41797.1	41675.5	45281.2	50741.2	0.0195498	23.86	17.15	17.05	6982	10.7332	65050.4	43366.9	47987.1	51201.2	65100.3	63063.7	75073.3	65552.3	66643.4	62763.3	59518.6	73626.2	74100.4	77865.4	79397.8	53883	56904.3	78568.4	55344.2	86220	67199.1	66113.7	61616.5	chrom10	-	190908	191258	mRNA	Endoribonuclease L-PSP/chorismate mutase-like
ostta03g04410	3.99996e-05	24	20.51	11120	8.58571	129518	128072	121945	111256	124150	126303	134687	146062	143666	0.250017	23.56	15.94	15.6478	7028	5.25554	133726	106671	104509	120198	121437	123191	137062	126003	122879	134529	123327	135272	165144	150040	137744	134709	151027	131237	156650	144034	133569	143077	139652	chrom3	+	724012	725139	mRNA	WD40 repeat
ostta01g03210	3.99996e-05	24	20.89	27565	8.80172	313177	328461	280703	298618	286314	303505	319643	359108	329068	0.312517	22.32	5.88	5.4684	7769	2.15137	361119	356689	365169	367055	342560	320778	414496	387248	388154	412839	383875	343982	317660	323763	389860	305407	324641	376249	319161	386556	366379	380790	371313	chrom1	+	510122	510720	mRNA	Nuclear transport factor 2, Eukaryote
ostta13g00800	3.99996e-05	24	20.04	12348	5.43392	227239	229791	207246	217119	215253	226500	233416	240380	248209	0.906261	33.64	14.66	20.5484	8186	3.36831	243030	205517	201597	243440	226010	228434	242695	236680	236333	239509	245710	252847	244448	260480	259216	280940	257104	249736	228004	258216	240031	249412	260291	chrom13	-	132747	133231	mRNA	Ribonucleoprotein LSM domain, eukaryotic/archaea-type
ostta12g00070	3.99996e-05	24	1.02	19950	5.91665	337184	375382	351366	325429	319793	320737	320193	341036	343539	0.0625194	23.22	4.79	4.63432	8199	3.30518	248065	308953	297355	285615	276115	269690	252609	258714	241738	264506	257688	232626	239282	236209	232456	230555	230457	238253	216084	205342	216031	232406	234752	chrom12	+	9048	10571	mRNA	hypothetical protein
ostta09g01190	3.99996e-05	24	4.25	46738	5.31634	879138	908481	958766	903511	875505	838509	833892	835165	879276	0.500015	34.22	10.76	15.342	8230	1.35899	605598	783418	738163	742694	736316	715607	600537	632084	667255	640223	637656	625551	600217	572655	558456	532464	526541	505053	503807	510781	486216	492778	514694	chrom9	-	175454	177196	mRNA	unnamed product
ostta15g02475	3.99996e-05	24	21.23	15076	7.14093	211121	227396	196083	198622	193638	208746	213305	219708	231469	0.562514	19.42	7.24	5.85837	8362	4.19925	199131	197075	194634	211099	282175	179805	204539	193214	216367	186301	196483	202051	189840	190664	205459	193984	181026	188110	197702	198163	190611	194671	186901	chrom15	+	426962	427630	mRNA
ostta15g02410	3.99996e-05	24	18.54	17777	3.2334	549793	571185	529601	515526	543958	572395	560250	545844	559587	0.187518	25.32	4.93	5.20115	8450	1.63901	515556	541379	550188	545529	520565	530155	486657	511223	523701	489516	512446	551538	512607	500147	515175	509939	518826	509646	509429	519129	496095	491376	496971	chrom15	+	412933	414983	mRNA	Tubulin binding cofactor C
ostta17g01310	3.99996e-05	24	18.96	10242	2.74071	373699	379865	362887	372079	345925	397855	378792	376476	375716	0.281267	25.06	24.69	1.78048	8563	2.65936	321995	354557	354778	355646	328649	335751	341443	344792	327850	351750	315528	316827	295446	309332	307189	306538	297882	323767	288650	298051	286875	319086	323507	chrom17	-	211102	211752	mRNA	Ovarian tumour, otubain
ostta10g01830	3.99996e-05	24	11.76	75015	3.09412	2.42444e+06	2.31495e+06	2.42765e+06	2.45333e+06	2.4553e+06	2.55148e+06	2.46376e+06	2.29884e+06	2.43021e+06	0.437516	25.68	8.7	9.309	8912	0.350554	2.54226e+06	2.35555e+06	2.36862e+06	2.36167e+06	2.51811e+06	2.41162e+06	2.295e+06	2.4711e+06	2.50368e+06	2.39953e+06	2.55757e+06	2.68619e+06	2.63711e+06	2.63643e+06	2.56092e+06	2.70482e+06	2.63767e+06	2.60939e+06	2.69631e+06	2.65773e+06	2.64854e+06	2.64242e+06	2.5697e+06	chrom10	+	298263	300512	mRNA	Serine/threonine-specific protein phosphatase/bis(5-nucleosyl)-tetraphosphatase
ostta17g01570	3.99996e-05	24	14.28	18634	3.64653	511006	494647	500605	502166	516131	540675	541264	483977	508586	0.531265	24.5	24.88	1.39833	9060	1.79257	505420	474870	511277	483810	481086	507848	498197	522353	518912	522665	530691	512335	499076	498121	489603	497912	507591	532231	497000	507105	490252	514878	521435	chrom17	-	253539	254567	mRNA	Thioredoxin-like fold
ostta12g00900	3.99996e-05	24	21.76	36229	8.13494	445350	509202	414388	425045	396302	436805	448961	472978	459122	0.375016	21.22	26.06	23.0414	9226	2.1189	435414	480787	485124	466526	417188	424074	453215	440051	470658	476152	413023	456756	403199	424622	471236	377717	421271	423318	406063	436364	401090	410599	420069	chrom12	+	142948	144396	mRNA	Phosphomethylpyrimidine kinase type-1
ostta15g02040	3.99996e-05	24	20.56	32719	4.6142	709094	743256	670482	663683	674918	739086	702969	721452	756902	0.750012	18.52	16.86	13.0103	9785	1.39726	700301	708322	696898	719741	680671	725844	679606	701945	685040	640465	668602	726289	693195	681592	701903	714399	760815	726465	679997	724770	685970	698778	705318	chrom15	-	351349	352074	mRNA	unnamed product
ostta09g00130	3.99996e-05	24	5.19	22479	7.92492	283649	285084	333614	278866	287719	269540	256189	268640	289543	0.171898	20.04	3.23	2.69705	9984	3.14811	317143	351967	334444	325766	309885	334828	356352	347480	357125	350639	307199	289405	315217	314214	312636	280411	286453	299250	307295	298955	301570	288153	307897	chrom9	-	17567	18439	mRNA	unnamed product
ostta06g03060	3.99996e-05	24	16.87	23690	4.74356	499414	466088	470844	481108	498868	510736	516774	552207	498690	0.687513	30.54	18.45	23.4776	10284	2.05094	501429	421039	430831	405732	458954	442940	485145	472293	471898	486329	455952	519174	510824	493769	533176	538515	542070	550165	532544	538575	551642	591069	598806	chrom6	+	517333	518095	mRNA	unnamed product
ostta01g02930	3.99996e-05	24	23.19	17054	2.34991	725731	743234	750485	690781	710628	719492	733349	710690	747187	0.281267	21.82	10.05	9.13712	10617	1.4709	721802	717872	765452	729644	751498	762844	710546	725819	749949	757725	786329	705473	702550	732239	699974	732625	728328	700582	695021	700014	670804	677110	677241	chrom1	-	463671	467804	mRNA	Helicase, C-terminal
ostta01g06630	3.99996e-05	24	8.16	16294	4.66311	349423	329934	376262	367511	349612	358153	337582	334908	341422	0.312517	21.1	10.07	8.85321	10725	2.98658	359107	335382	349239	349866	348932	389825	316179	339825	331771	339942	337186	358739	369964	356098	361260	382102	367644	372011	372008	366457	372164	378967	404787	chrom1	-	1080516	1081508	mRNA	Triose-phosphate transporter domain
ostta10g01170	3.99996e-05	24	19.93	13627	6.08898	223798	232377	215394	213401	197360	236768	231627	231931	231524	0.00685993	22.86	5.97	5.68642	10788	5.3134	203034	218688	213519	216744	195202	202641	198256	197465	207904	214130	203054	213721	183662	183367	199861	193711	200039	200543	191517	192320	185898	206740	247769	chrom10	-	192807	193061	mRNA	unnamed product
ostta02g02580	3.99996e-05	24	22.08	55046	5.7702	953970	1.07184e+06	930574	927864	900400	892783	975458	1.00392e+06	928926	0.921891	17.8	5.9	4.37583	10925	1.19317	915630	965031	925350	1.0776e+06	918699	890001	932421	927405	916606	997975	822521	881406	897632	816847	873601	874904	823672	922391	926726	919377	922360	911205	1.00013e+06	chrom2	+	532104	533716	mRNA	Histone deacetylase superfamily
ostta15g01010	3.99996e-05	24	8.87	29617	8.07805	366635	321401	389393	418184	379050	359215	368553	340139	357147	0.0547095	21.34	4.98	4.42805	11073	2.52711	438168	360366	364824	407479	401021	449964	504064	476020	431391	501884	406745	374554	439975	446783	457392	417625	430024	450479	487182	455049	470258	466936	439678	chrom15	-	178480	179602	mRNA	Ribose-phosphate diphosphokinase
ostta14g02860	3.99996e-05	24	20.94	61968	6.20795	998204	1.06834e+06	974180	898324	952613	1.00916e+06	1.0008e+06	1.0538e+06	1.02841e+06	0.95314	20.1	24.61	20.6109	11153	1.21988	914273	973152	995557	968167	920900	946655	985242	918545	919830	861196	926034	926714	853211	930769	907321	887059	928977	904726	880019	927380	838890	848165	865504	chrom14	+	511517	512893	mRNA	Glycoside hydrolase-type carbohydrate-binding, subgroup
ostta07g01670	3.99996e-05	24	13.97	15178	3.96235	383056	368761	372341	394371	377677	400603	413711	362462	374519	0.140649	20.74	11.49	9.92928	11248	2.94491	381947	374495	356652	382437	398854	400373	359856	375200	372631	385213	374643	376655	374640	361484	379321	387555	393699	405980	383332	374620	384132	401704	399356	chrom7	+	255679	256749	mRNA	unnamed product
ostta17g00850	3.99996e-05	24	12.01	20642	2.50837	822924	813088	822667	828771	830269	854180	852304	759003	823106	0.281267	22.18	9.69	8.95518	11628	1.50013	775133	783998	797842	791625	800399	834262	768278	793693	789980	818469	808596	785808	739726	763389	742600	758683	739648	774554	762950	750849	740730	749922	756927	chrom17	-	143609	145360	mRNA	BSD
ostta13g02340	3.99996e-05	24	13.53	17372	7.45197	233120	216232	218513	253663	225598	252518	266247	215066	217120	0.781262	19.72	14.23	11.6923	12171	5.01116	242878	225295	218447	216150	230757	259924	241699	237589	222809	242410	230529	238979	231506	233646	239305	242704	258708	287786	239579	236625	247559	279151	282154	chrom13	+	402212	404116	mRNA	DENN domain
ostta18g00380	3.99996e-05	24	11.18	22788	4.73615	481150	461937	492007	479933	499863	521747	475107	447915	470690	0.812512	17.8	24.11	17.8816	12253	2.34057	523505	548419	575607	580198	574922	553391	598778	575141	544971	587488	548805	501251	503240	498169	493685	461519	481144	496562	512916	490296	464744	454156	471708	chrom18	-	68612	70078	mRNA	Domain of unknown function DUF262
ostta17g01470	3.99996e-05	24	15.43	37969	3.41178	1.11288e+06	1.05769e+06	1.03578e+06	1.10878e+06	1.13049e+06	1.13496e+06	1.16525e+06	1.1407e+06	1.12937e+06	0.687513	21.3	9.31	8.26262	12285	1.03	1.19272e+06	1.11611e+06	1.1334e+06	1.1703e+06	1.14998e+06	1.07452e+06	1.08583e+06	1.13982e+06	1.11373e+06	1.13803e+06	1.12651e+06	1.21431e+06	1.20879e+06	1.21923e+06	1.19279e+06	1.34597e+06	1.25056e+06	1.19171e+06	1.262e+06	1.22412e+06	1.34042e+06	1.26314e+06	1.27852e+06	chrom17	-	237527	240511	mRNA	unnamed product
ostta02g01245	3.99996e-05	24	10	24445	9.18024	266278	235413	278847	282088	297845	267300	272473	256712	239550	0.00685993	22.78	18.63	17.683	12579	4.59924	273502	293001	289090	282574	265149	286136	286526	300499	270728	270577	265936	288741	311800	288405	276276	276038	240249	223361	268018	272022	264958	247175	249786	chrom2	-	304775	306346	mRNA	hypothetical protein
ostta04g03250	3.99996e-05	24	16.54	32663	2.81425	1.16063e+06	1.14689e+06	1.09641e+06	1.13807e+06	1.15418e+06	1.19925e+06	1.19317e+06	1.17945e+06	1.17762e+06	0.906261	34.22	5.23	7.45711	12769	1.08083	1.18141e+06	1.15812e+06	1.16051e+06	1.18177e+06	1.12057e+06	1.18878e+06	1.12714e+06	1.15489e+06	1.12108e+06	1.18268e+06	1.12984e+06	1.20353e+06	1.17435e+06	1.16382e+06	1.20071e+06	1.22036e+06	1.15806e+06	1.22946e+06	1.13834e+06	1.26085e+06	1.21825e+06	1.25214e+06	1.24568e+06	chrom4	+	568938	570260	mRNA	BAR domain
ostta04g00260	3.99996e-05	24	21.87	48132	5.12286	939552	1.01859e+06	873843	909823	917471	897888	926680	1.01247e+06	959651	0.0625194	21.66	5.29	4.77423	12892	1.42424	905187	928436	937407	966710	903493	887007	945438	898774	941846	913662	905462	914708	883830	876095	887437	879574	908662	891747	860873	884929	893337	901626	903067	chrom4	-	38867	39814	mRNA	ADF/Cofilin/Destrin
ostta14g00410	3.99996e-05	24	15.23	12175	2.39158	509079	504991	497739	497904	523032	516628	525261	506594	500478	0.531265	19.94	13.48	11.1996	13090	2.55487	512354	487018	474826	481431	510076	521193	459091	491083	487480	500835	517538	506532	524386	522925	494511	549193	538621	537367	513153	508840	529382	561960	554355	chrom14	-	77083	80067	mRNA	Armadillo-type fold
ostta01g06490	3.99996e-05	24	9.04	36228	4.93881	733537	702485	811230	755916	744909	747757	737234	679347	689421	0.937511	19.38	7.11	5.74132	13291	1.45935	910749	982559	1.03111e+06	1.0565e+06	973419	1.00107e+06	1.04322e+06	1.00996e+06	957861	1.02848e+06	905330	854500	819217	826378	869424	807629	844180	865042	818063	895895	818722	818985	808955	chrom1	+	1061229	1063280	mRNA	unnamed product
ostta14g00370	3.99996e-05	24	8.09	38306	5.03337	761041	756060	808997	776055	805079	766173	760334	675423	740206	0.750012	19.68	8.56	7.0192	14573	1.83772	792995	784629	823281	775092	814051	798670	756337	800208	822113	814530	853844	801878	754266	772886	767989	772448	799935	766362	802469	791170	814043	799527	760171	chrom14	+	70162	73419	mRNA	Helicase, C-terminal
ostta04g00520	3.99996e-05	24	19.59	20672	6.13286	337069	351193	302268	332352	305139	345311	350940	355795	353556	0.0937691	23.52	4.28	4.1944	14788	4.40065	336041	362213	346828	376278	309476	344725	322219	340050	367543	345527	324263	344489	297950	309156	356935	318137	327207	331593	311933	333032	319338	341197	362811	chrom4	+	83127	84102	mRNA	unnamed product
ostta09g00740	3.99996e-05	24	13.46	39681	2.00417	1.97992e+06	1.96213e+06	1.92974e+06	1.99356e+06	1.98946e+06	2.07135e+06	1.97064e+06	1.96332e+06	1.95915e+06	0.625014	19.04	24.68	19.5795	14934	0.779416	1.91605e+06	1.94498e+06	1.97224e+06	1.85084e+06	1.90277e+06	1.93301e+06	1.73122e+06	1.90954e+06	1.82382e+06	1.87626e+06	1.9923e+06	1.90125e+06	1.91457e+06	1.94049e+06	1.92254e+06	2.01623e+06	1.9323e+06	1.93578e+06	1.85026e+06	1.91219e+06	1.97705e+06	1.92128e+06	1.99215e+06	chrom9	-	105698	108538	mRNA	unnamed product
ostta04g03450	3.99996e-05	24	21.72	55910	8.45481	661281	754057	619609	597994	613263	664072	620641	733263	687345	0.95314	29.42	4.57	5.60206	15078	2.35698	639718	711374	710701	687101	648674	579995	550969	592774	617986	594752	603305	717840	673035	655566	663595	660721	640034	637580	638776	648024	619380	608737	612880	chrom4	+	601889	602566	mRNA	unnamed product
ostta12g02680	3.99996e-05	24	22.78	147544	9.53771	1.54695e+06	1.68059e+06	1.4925e+06	1.47977e+06	1.38725e+06	1.46095e+06	1.42459e+06	1.83602e+06	1.61397e+06	0.656263	24.78	0.53	0.547225	15078	1.09843	1.37269e+06	1.53083e+06	1.47205e+06	1.43466e+06	1.44169e+06	1.35693e+06	1.43e+06	1.37503e+06	1.3921e+06	1.32173e+06	1.33819e+06	1.33534e+06	1.46149e+06	1.44025e+06	1.36687e+06	1.51409e+06	1.33312e+06	1.33063e+06	1.30336e+06	1.22546e+06	1.26261e+06	1.25545e+06	1.27729e+06	chrom12	-	450790	451827	mRNA	Ribosomal protein S19 conserved site
ostta18g00550	3.99996e-05	24	5.8	37810	5.98806	631423	624790	671602	647610	673817	576255	589513	616878	650922	0.125019	18.82	7.55	5.92046	15789	2.09906	752193	676789	682539	706090	738060	671649	762839	766464	741096	803680	739242	744578	768235	732096	801852	716576	750059	768275	768159	815205	843844	776099	774810	chrom18	+	106185	109244	mRNA
ostta20g00290	3.99996e-05	24	0.4	18277	4.40807	414626	428794	425702	388634	421761	390705	393424	428442	439545	0.0117399	22.5	15.38	14.4187	15813	3.30224	478857	436779	426950	438747	461849	509152	442720	447723	471299	437033	491615	500606	489809	486286	474729	480922	493880	504427	513868	517075	500844	495213	513320	chrom20	-	50489	54973	mRNA	HAD-like domain
ostta08g00720	3.99996e-05	24	21.13	34000	7.75405	438481	479117	406096	427335	382130	436717	451614	470074	454763	0.0390896	23	3.45	3.30625	15961	3.91132	408072	452049	431132	444542	388078	402721	415185	408126	449794	415468	394856	434310	357222	361814	424758	393851	391438	388453	384484	411483	390865	420491	416475	chrom8	-	112896	113759	mRNA	unnamed product
ostta08g00620	3.99996e-05	24	1.28	46494	8.60077	540579	572798	549866	555421	536705	444555	504752	590666	569871	0.687513	34.22	7.56	10.7793	17205	3.61069	476502	504718	449090	458723	526597	402149	464489	428850	440396	403058	460753	524922	569754	532951	478327	531469	471202	445693	533150	437413	504113	443350	471877	chrom8	-	94840	95313	mRNA	unnamed product
ostta06g02650	3.99996e-05	24	21	78976	5.62964	1.40286e+06	1.45736e+06	1.3279e+06	1.33054e+06	1.35809e+06	1.34124e+06	1.41502e+06	1.52333e+06	1.4694e+06	0.375016	20.78	4.26	3.68845	18172	1.26851	1.43254e+06	1.42469e+06	1.40877e+06	1.40017e+06	1.39975e+06	1.34588e+06	1.55304e+06	1.45412e+06	1.47263e+06	1.46974e+06	1.46126e+06	1.40644e+06	1.40449e+06	1.4141e+06	1.47982e+06	1.36998e+06	1.41941e+06	1.42201e+06	1.46437e+06	1.46219e+06	1.45001e+06	1.47175e+06	1.36138e+06	chrom6	-	442464	444038	mRNA	unnamed product
ostta09g02310	3.99996e-05	24	18.91	71678	3.22093	2.22538e+06	2.2922e+06	2.14709e+06	2.17787e+06	2.12167e+06	2.30779e+06	2.28441e+06	2.2622e+06	2.20985e+06	0.406266	17.8	0.5	0.370833	18605	0.875618	2.12478e+06	2.19344e+06	2.17325e+06	2.15791e+06	2.15251e+06	2.13495e+06	2.116e+06	2.12812e+06	2.08852e+06	2.09151e+06	2.07552e+06	2.06225e+06	2.17845e+06	2.11603e+06	2.0506e+06	2.1976e+06	2.11351e+06	2.1607e+06	2.1206e+06	2.0866e+06	2.08041e+06	2.10236e+06	2.16442e+06	chrom9	-	359821	361206	mRNA	unnamed product
ostta09g00760	3.99996e-05	24	1.42	35442	10.1694	348515	371946	394282	346523	301508	312979	328644	373782	358454	0.000199998	24.32	7.37	7.46827	19582	8.23931	237666	278557	292759	267722	243509	243434	242230	247317	263000	258495	239930	225620	188528	219301	234677	234737	234614	236845	208817	211970	189033	234850	232698	chrom9	-	110370	111020	mRNA	unnamed product
ostta11g01540	3.99996e-05	24	13.39	18944	1.56041	1.21404e+06	1.2224e+06	1.22796e+06	1.19152e+06	1.23333e+06	1.24209e+06	1.25118e+06	1.15716e+06	1.18667e+06	0.00587994	27.44	9.45	10.8045	19584	1.59549	1.22746e+06	1.28703e+06	1.27717e+06	1.27226e+06	1.29255e+06	1.32298e+06	1.14287e+06	1.22274e+06	1.23943e+06	1.21984e+06	1.21377e+06	1.25134e+06	1.29051e+06	1.20188e+06	1.20744e+06	1.19334e+06	1.18455e+06	1.21645e+06	1.23599e+06	1.19109e+06	1.14701e+06	1.17416e+06	1.21963e+06	chrom11	+	291188	293816	mRNA	Clathrin/coatomer adaptor, adaptin-like, N-terminal
ostta09g03150	3.99996e-05	24	23.1	92671	10.5251	880479	982744	864450	831635	784113	825200	801584	1.03421e+06	919901	0.656263	17.8	11.08	8.21767	20260	2.51625	805167	919898	919428	914292	824756	891809	780547	773307	859981	743052	748482	785057	839162	818452	815197	836148	774158	775167	782650	745126	704847	713783	748371	chrom9	+	483923	484959	mRNA	unnamed product
ostta09g01130	3.99996e-05	24	14.89	68072	15.2818	445446	384785	404648	379321	503642	548945	492370	431243	418613	0.00294997	22.02	15.93	14.6158	22091	5.68576	388532	375901	373394	371676	408038	396354	419493	398653	378735	342953	388021	406684	431570	389547	365048	389473	373381	383141	430062	387245	392048	365657	380625	chrom9	-	164047	166635	mRNA	unnamed product
ostta15g02200	3.99996e-05	24	0.2	154611	12.8279	1.20527e+06	1.37249e+06	1.23515e+06	1.1581e+06	1.0306e+06	1.09665e+06	1.05019e+06	1.44055e+06	1.2584e+06	0.0547095	25.68	7.1	7.597	23648	2.66953	885848	1.0501e+06	1.06547e+06	1.03481e+06	896605	915075	898210	921818	959863	958726	848096	953528	799808	834345	866202	837542	832030	886001	786555	793717	755533	805629	788994	chrom15	+	372690	373564	mRNA
ostta02g05420	3.99996e-05	24	20.97	60377	12.1185	498223	577425	418390	466338	422949	501163	497329	566358	535831	0.0312697	23.8	5.06	5.01783	24478	5.21393	469473	502361	475613	515679	418088	464116	442291	464538	494263	499117	448599	497012	422214	430194	483857	464055	468392	484198	423756	473197	445745	498010	513112	chrom2	+	1047864	1049210	mRNA	Lipopolysaccharide-modifying protein
ostta09g00580	3.99996e-05	24	22.29	78233	9.14425	855543	937143	846064	773580	806583	780931	840417	975641	883983	0.750012	17.8	8.78	6.51183	25276	3.29429	767267	779074	759649	736119	778215	629412	800873	731070	709288	722998	718424	922343	830427	791898	836043	857368	806719	762548	701752	675424	787777	781466	760990	chrom9	+	80335	81112	mRNA	unnamed product
ostta07g00170	3.99996e-05	24	23.4	77315	3.38251	2.28573e+06	2.31875e+06	2.39759e+06	2.19548e+06	2.20418e+06	2.21666e+06	2.28651e+06	2.36462e+06	2.30204e+06	0.781262	32.26	17.02	22.8777	27226	1.39874	1.94647e+06	2.12825e+06	2.01085e+06	2.04291e+06	2.17499e+06	1.90168e+06	2.08131e+06	2.03435e+06	2.06454e+06	1.83031e+06	1.93528e+06	1.88103e+06	2.07529e+06	2.04449e+06	1.91098e+06	2.05921e+06	1.91591e+06	1.75125e+06	1.95946e+06	1.69917e+06	1.90378e+06	1.69525e+06	1.72211e+06	chrom7	-	34525	35664	mRNA	unnamed product
ostta17g01820	3.99996e-05	24	21.17	24544	1.89131	1.29773e+06	1.33784e+06	1.25486e+06	1.30003e+06	1.25696e+06	1.29785e+06	1.30528e+06	1.31759e+06	1.31142e+06	0.0625194	23.66	8.73	8.60633	27749	2.27891	1.21764e+06	1.21714e+06	1.21052e+06	1.20786e+06	1.17899e+06	1.18545e+06	1.11803e+06	1.19539e+06	1.1861e+06	1.19467e+06	1.2269e+06	1.28401e+06	1.16005e+06	1.19691e+06	1.19908e+06	1.23633e+06	1.25023e+06	1.30077e+06	1.20078e+06	1.21556e+06	1.211e+06	1.3245e+06	1.28791e+06	chrom17	-	291951	294743	mRNA	P-loop containing nucleoside triphosphate hydrolase
ostta11g02340	3.99996e-05	24	13.87	20331	1.71166	1.18779e+06	1.1794e+06	1.12808e+06	1.23135e+06	1.1993e+06	1.18785e+06	1.21916e+06	1.18311e+06	1.17408e+06	0.0468995	19.94	7.87	6.53866	29194	2.40867	1.21204e+06	1.17026e+06	1.1657e+06	1.15985e+06	1.14843e+06	1.18721e+06	1.10034e+06	1.1511e+06	1.1631e+06	1.19164e+06	1.22766e+06	1.25154e+06	1.16215e+06	1.23833e+06	1.22451e+06	1.28641e+06	1.2787e+06	1.24381e+06	1.17075e+06	1.24477e+06	1.24196e+06	1.30384e+06	1.35273e+06	chrom11	+	431180	433018	mRNA	Tetratricopeptide repeat
ostta17g02370	3.99996e-05	24	12.62	97462	6.83156	1.42664e+06	1.33167e+06	1.4068e+06	1.48853e+06	1.44684e+06	1.55729e+06	1.53453e+06	1.29215e+06	1.35533e+06	0.562514	19.68	12.46	10.2172	29625	2.05106	1.44437e+06	1.34711e+06	1.40112e+06	1.36365e+06	1.43048e+06	1.47295e+06	1.4057e+06	1.45105e+06	1.38921e+06	1.52466e+06	1.48605e+06	1.35335e+06	1.39469e+06	1.41516e+06	1.41805e+06	1.46916e+06	1.4604e+06	1.44356e+06	1.43074e+06	1.48702e+06	1.50424e+06	1.57144e+06	1.55642e+06	chrom17	+	403299	404909	mRNA	Cytidyltransferase-like domain
ostta01g05610	3.99996e-05	24	1.4	35038	11.5218	304102	340384	339304	322983	261127	269590	281689	294200	323539	9.9999e-06	23.86	24.82	0.675217	30507	9.55688	319215	387732	365268	323841	295062	288134	274845	325683	349486	325746	303463	300922	299701	318271	342599	334118	316223	324037	293010	283767	296109	324223	350487	chrom1	-	910803	912140	mRNA	P-loop containing nucleoside triphosphate hydrolase
ostta10g02190	3.99996e-05	24	20.56	130312	6.16145	2.11496e+06	2.22287e+06	1.93765e+06	2.00233e+06	1.99831e+06	2.10391e+06	2.16546e+06	2.24969e+06	2.23945e+06	0.781262	21.72	4.04	3.6562	31842	1.51287	2.10475e+06	2.15593e+06	2.1053e+06	2.15275e+06	1.96558e+06	2.02716e+06	2.09191e+06	2.04356e+06	2.08336e+06	2.01028e+06	2.03763e+06	2.17182e+06	2.09082e+06	2.11189e+06	2.15233e+06	2.08759e+06	2.08912e+06	2.13248e+06	2.13746e+06	2.215e+06	2.1294e+06	2.13529e+06	2.17776e+06	chrom10	-	367141	368661	mRNA	Aldehyde dehydrogenase, C-terminal
ostta05g00290	3.99996e-05	24	20.07	72565	2.81733	2.57567e+06	2.57779e+06	2.38901e+06	2.5185e+06	2.52944e+06	2.58554e+06	2.55004e+06	2.69432e+06	2.76072e+06	0.101589	34.22	6.6	9.4105	32741	1.3032	2.51235e+06	2.56352e+06	2.55127e+06	2.70289e+06	2.43356e+06	2.42164e+06	2.40271e+06	2.40386e+06	2.64676e+06	2.48465e+06	2.47476e+06	2.66397e+06	2.51394e+06	2.40895e+06	2.61167e+06	2.49348e+06	2.3733e+06	2.42943e+06	2.42664e+06	2.62764e+06	2.39121e+06	2.64454e+06	2.60134e+06	chrom5	-	45826	46521	mRNA	unnamed product
ostta05g02100	3.99996e-05	24	18.64	129221	6.9194	1.86752e+06	2.0102e+06	1.79009e+06	1.62092e+06	1.80013e+06	2.06197e+06	1.88576e+06	1.93699e+06	1.83409e+06	0.500015	25.96	2.98	3.22337	36776	2.07224	1.7747e+06	1.89687e+06	1.9136e+06	1.86745e+06	1.80789e+06	1.77808e+06	1.72224e+06	1.7854e+06	1.72909e+06	1.70188e+06	1.80956e+06	1.89099e+06	1.81414e+06	1.78345e+06	1.7521e+06	1.75285e+06	1.81248e+06	1.74397e+06	1.726e+06	1.80388e+06	1.69661e+06	1.6335e+06	1.62134e+06	chrom5	+	332229	336377	mRNA	WD40 repeat
ostta03g00030	3.99996e-05	24	18.43	105991	3.53909	2.99487e+06	2.98013e+06	2.86759e+06	2.99477e+06	2.7637e+06	3.17603e+06	3.11928e+06	3.04697e+06	3.01049e+06	0.0390896	34.22	1.28	1.82507	40372	1.42692	2.82931e+06	2.95041e+06	2.94995e+06	2.96753e+06	2.83397e+06	2.86461e+06	2.72847e+06	2.90016e+06	2.84605e+06	2.89794e+06	2.81167e+06	2.8797e+06	2.85397e+06	2.72973e+06	2.77944e+06	2.81091e+06	2.73538e+06	2.76602e+06	2.76783e+06	2.70376e+06	2.65378e+06	2.88579e+06	2.92784e+06	chrom3	+	5290	5994	mRNA	unnamed product
ostta04g01530	3.99996e-05	24	22.08	179519	8.18732	2.19265e+06	2.31637e+06	2.10074e+06	1.9941e+06	2.10548e+06	2.02785e+06	2.14395e+06	2.53689e+06	2.31579e+06	0.0156398	22.72	3.76	3.55947	41436	1.96702	2.10653e+06	2.34338e+06	2.28327e+06	2.21837e+06	2.15078e+06	2.01629e+06	2.14234e+06	2.19531e+06	2.24725e+06	2.23607e+06	2.31982e+06	2.02451e+06	2.08379e+06	2.07035e+06	2.0809e+06	1.98805e+06	2.07464e+06	1.96386e+06	1.96223e+06	2.0353e+06	1.95565e+06	1.9525e+06	1.99903e+06	chrom4	+	263800	265602	mRNA	Translation elongation/initiation factor/Ribosomal, beta-barrel
ostta05g02650	3.99996e-05	24	12.86	111388	5.16868	2.15506e+06	2.09769e+06	2.09023e+06	2.18735e+06	2.23382e+06	2.3036e+06	2.25482e+06	1.99833e+06	2.07463e+06	0.95314	18.28	12.3	9.3685	45605	2.02034	2.25729e+06	2.14865e+06	2.19896e+06	2.15179e+06	2.21565e+06	2.31686e+06	2.20323e+06	2.29361e+06	2.27616e+06	2.34997e+06	2.48926e+06	2.26016e+06	2.15071e+06	2.31064e+06	2.15073e+06	2.36293e+06	2.27947e+06	2.25242e+06	2.31544e+06	2.22699e+06	2.29593e+06	2.2757e+06	2.13515e+06	chrom5	+	434853	436400	mRNA	Thioredoxin domain
ostta01g00810	3.99996e-05	24	6.17	86114	2.96249	2.90682e+06	2.87242e+06	3.05501e+06	2.94378e+06	2.97384e+06	2.81139e+06	2.82913e+06	2.85443e+06	2.91453e+06	0.0625194	24.36	7.19	7.29785	48979	1.86324	2.6287e+06	2.72068e+06	2.67942e+06	2.75804e+06	2.7949e+06	2.69383e+06	2.57945e+06	2.55513e+06	2.61318e+06	2.58904e+06	2.69791e+06	2.64974e+06	2.66061e+06	2.57661e+06	2.49216e+06	2.6653e+06	2.61754e+06	2.5536e+06	2.70353e+06	2.55855e+06	2.61673e+06	2.55284e+06	2.50256e+06	chrom1	-	119827	121488	mRNA	P-loop containing nucleoside triphosphate hydrolase
ostta14g02260	3.99996e-05	24	20.72	253232	6.80913	3.71901e+06	3.87259e+06	3.3656e+06	3.62521e+06	3.38939e+06	3.68646e+06	3.81659e+06	4.0811e+06	3.9151e+06	0.312517	18.04	19.34	14.5372	49565	1.45797	3.39959e+06	3.58482e+06	3.17958e+06	3.39148e+06	3.38141e+06	3.17159e+06	3.57125e+06	3.37564e+06	3.30907e+06	3.30348e+06	3.2203e+06	3.50262e+06	3.51058e+06	3.51089e+06	3.4669e+06	3.52884e+06	3.39698e+06	3.49184e+06	3.36875e+06	3.23011e+06	3.25426e+06	3.55014e+06	3.49046e+06	chrom14	+	409064	410593	mRNA	Peptidase M16 domain
ostta11g01210	3.99996e-05	24	9.61	150000	3.27513	4.57997e+06	4.47057e+06	4.65276e+06	4.72737e+06	4.69183e+06	4.69427e+06	4.52185e+06	4.352e+06	4.52915e+06	0.125019	19.98	13.2	10.989	52105	1.17563	4.43209e+06	4.41044e+06	4.41952e+06	4.38334e+06	4.49835e+06	4.50156e+06	3.94348e+06	4.25209e+06	4.36709e+06	4.27633e+06	4.42213e+06	4.53357e+06	4.48508e+06	4.43344e+06	4.3717e+06	4.51533e+06	4.47413e+06	4.51272e+06	4.47711e+06	4.48078e+06	4.52685e+06	4.58169e+06	4.6392e+06	chrom11	+	228328	235045	mRNA	Helicase, C-terminal
ostta01g01720	3.99996e-05	24	8.68	123004	5.29496	2.32304e+06	2.2535e+06	2.51153e+06	2.3948e+06	2.39654e+06	2.3756e+06	2.27334e+06	2.12589e+06	2.25312e+06	0.0625194	18.38	15.18	11.6253	57455	2.40466	2.38931e+06	2.32156e+06	2.41053e+06	2.48081e+06	2.49388e+06	2.545e+06	2.42544e+06	2.49158e+06	2.38293e+06	2.41193e+06	2.32868e+06	2.28119e+06	2.45192e+06	2.40234e+06	2.29807e+06	2.25741e+06	2.30556e+06	2.38277e+06	2.59005e+06	2.34248e+06	2.37385e+06	2.25864e+06	2.3283e+06	chrom1	+	265946	269838	mRNA	RNA polymerase, beta subunit, conserved site
ostta11g00070	3.99996e-05	24	10.27	63250	7.03946	898507	767305	958646	946954	948824	922983	946281	816534	880528	0.00685993	21.36	16.66	14.8274	57655	5.02135	1.1482e+06	792732	881284	961390	1.03656e+06	1.05886e+06	1.31897e+06	1.19452e+06	1.11279e+06	1.29122e+06	1.06206e+06	1.12439e+06	1.14646e+06	1.18726e+06	1.24555e+06	1.10096e+06	1.20686e+06	1.23575e+06	1.21858e+06	1.34035e+06	1.34303e+06	1.24233e+06	1.15844e+06	chrom11	+	10940	11680	mRNA	Thioredoxin-like fold
ostta10g01280	3.99996e-05	24	11.89	656148	5.4618	1.20134e+07	1.06403e+07	1.16485e+07	1.25857e+07	1.25532e+07	1.25535e+07	1.23217e+07	1.20334e+07	1.17709e+07	0.0625194	25.3	14.68	15.4752	59525	0.476968	1.24799e+07	1.25405e+07	1.22305e+07	1.18531e+07	1.14151e+07	1.15252e+07	1.1327e+07	1.1982e+07	1.14902e+07	1.14683e+07	1.19198e+07	1.2298e+07	1.2212e+07	1.27638e+07	1.30684e+07	1.39464e+07	1.28818e+07	1.30392e+07	1.236e+07	1.31432e+07	1.31576e+07	1.38344e+07	1.41007e+07	chrom10	+	208548	211260	mRNA	unnamed product
ostta08g01740	3.99996e-05	24	2.52	46844	2.32849	2.01177e+06	2.06988e+06	2.08359e+06	2.05574e+06	1.95526e+06	1.96228e+06	1.99308e+06	1.96454e+06	2.00979e+06	0.140649	22	24.47	22.4308	78248	3.72275	2.10189e+06	2.1102e+06	2.29875e+06	2.11609e+06	2.08349e+06	2.19786e+06	2.12399e+06	2.24094e+06	2.20532e+06	2.3284e+06	2.25028e+06	1.95835e+06	1.90202e+06	1.94734e+06	2.07585e+06	1.95725e+06	2.0599e+06	2.02686e+06	1.84967e+06	2.07676e+06	2.10927e+06	2.16655e+06	2.15636e+06	chrom8	+	307803	309862	mRNA	hypothetical protein
ostta09g04010	3.99996e-05	24	21.29	361836	9.22647	3.92171e+06	4.29655e+06	3.85956e+06	3.5185e+06	3.59942e+06	3.84255e+06	3.79471e+06	4.58719e+06	3.87524e+06	0.101589	25.72	23.75	1.45208	82986	2.48141	3.34431e+06	4.02835e+06	3.88596e+06	3.69964e+06	3.61876e+06	3.43633e+06	3.54615e+06	3.46977e+06	3.46142e+06	3.19485e+06	3.20282e+06	3.19881e+06	3.26098e+06	3.32086e+06	3.30674e+06	3.43726e+06	3.31934e+06	3.13031e+06	3.0852e+06	2.93336e+06	3.05879e+06	3.02322e+06	2.95582e+06	chrom9	+	632632	633609	mRNA	unnamed product
ostta06g00100	3.99996e-05	24	15.41	140831	14.1172	997584	943352	936515	821886	1.15118e+06	1.15221e+06	1.1176e+06	1.00112e+06	856815	0.000259997	22.46	16.1	15.0669	85292	8.30333	1.0272e+06	1.17862e+06	1.08122e+06	1.03342e+06	1.12211e+06	1.34584e+06	1.20488e+06	1.10216e+06	1.14176e+06	977810	1.13652e+06	1.02585e+06	1.13928e+06	1.03802e+06	908091	875370	796395	836088	1.08351e+06	956561	919964	853744	841231	chrom6	+	24044	24551	mRNA	unnamed product
ostta15g02520	3.99996e-05	24	8.05	204256	8.40683	2.42964e+06	2.19513e+06	2.72442e+06	2.62531e+06	2.63707e+06	2.31912e+06	2.327e+06	2.29972e+06	2.30938e+06	0.0234598	22.08	17.15	15.778	94888	3.33643	2.844e+06	2.44605e+06	2.62477e+06	2.60257e+06	2.62417e+06	2.68972e+06	2.99281e+06	2.87748e+06	2.73464e+06	2.8784e+06	2.57456e+06	2.87391e+06	2.8497e+06	2.92869e+06	3.15518e+06	2.74497e+06	2.88664e+06	3.09118e+06	2.90058e+06	3.2002e+06	2.99928e+06	2.94703e+06	2.94544e+06	chrom15	+	433161	434840	mRNA	Alpha-D-phosphohexomutase, alpha/beta/alpha domain I
ostta05g04960	3.99996e-05	24	7.03	309123	7.70491	4.01203e+06	4.06002e+06	4.48685e+06	4.34495e+06	4.1508e+06	3.98896e+06	3.77293e+06	3.58088e+06	3.71082e+06	0.000159998	23.26	8.66	8.39298	160939	4.54037	3.54462e+06	3.83871e+06	4.04947e+06	4.13849e+06	4.25234e+06	3.9157e+06	3.47486e+06	3.56412e+06	3.54707e+06	3.64726e+06	3.81335e+06	3.5596e+06	3.46334e+06	3.25094e+06	3.22063e+06	3.42591e+06	3.38756e+06	3.38405e+06	3.34404e+06	3.24921e+06	3.18841e+06	3.12458e+06	3.14202e+06	chrom5	-	821230	823500	mRNA	unnamed product
ostta16g01960	3.99996e-05	24	6.16	285670	6.75393	4.22969e+06	3.92375e+06	4.62041e+06	4.52086e+06	4.38897e+06	3.90882e+06	3.96522e+06	4.21756e+06	4.29192e+06	0.0117399	23.66	3.6	3.549	212160	5.78892	3.66493e+06	4.53254e+06	4.55804e+06	4.28459e+06	4.11412e+06	3.83931e+06	3.64422e+06	3.68319e+06	3.96254e+06	3.57306e+06	3.57311e+06	3.07079e+06	3.38835e+06	3.36603e+06	3.44882e+06	3.58947e+06	3.53926e+06	3.39277e+06	3.35677e+06	3.08638e+06	3.42108e+06	3.56161e+06	3.64241e+06	chrom16	+	332631	335312	mRNA	Sterol-sensing domain
ostta14g01040	3.99996e-05	24	5.94	1016745	7.17126	1.4178e+07	1.47649e+07	1.5454e+07	1.58348e+07	1.43899e+07	1.35826e+07	1.31633e+07	1.31625e+07	1.30723e+07	0.0468995	22.38	6.03	5.62298	374187	2.97497	1.25778e+07	1.39709e+07	1.40793e+07	1.39484e+07	1.41331e+07	1.3335e+07	1.16702e+07	1.23428e+07	1.2861e+07	1.27528e+07	1.28473e+07	1.2358e+07	1.25287e+07	1.22797e+07	1.18298e+07	1.26219e+07	1.22506e+07	1.20202e+07	1.22545e+07	1.11858e+07	1.17593e+07	1.16137e+07	1.20694e+07	chrom14	+	175024	178179	mRNA	Clp, N-terminal
ostta02g03770	4.99995e-05	24	22.3	7290	9.54303	76390.8	84540.1	77456.4	69366.3	67700.2	74758.8	73180.7	85679.7	78444.2	0.375016	24.26	16.57	16.7495	204.9	0.261885	78240.6	84436.5	84709.8	84066	77010.9	79719.9	71319.7	72712.7	77922	74108.6	80605.9	82435.7	80071.8	80322.8	78590.2	80643.9	80130.2	79076.6	73815.8	77989	73826.5	72417.9	75360.6	chrom2	-	736747	737997	mRNA	SNF2-related
ostta20g00890	4.99995e-05	24	13.97	1509	5.62235	26839.3	24803	26500.7	27205.8	26420.3	28206.6	29841.5	26201.6	25534.7	0.656263	17.8	6.97	5.16942	400.7	1.4421	27786	25334.5	23876	28109.3	26214.4	29126	29761.1	29077.1	29470	32560.4	27615	27213.5	25903	27786.9	26880.1	24963.7	27757	27711.5	27138.5	32096.1	26284.6	28088.7	28323.6	chrom20	-	152728	153879	mRNA	NAD(P)-binding domain
ostta01g03180	4.99995e-05	24	0.86	947	14.0776	6727	7810.19	7226.89	5605.28	7093.86	4947.06	6038.81	7531.58	7562.34	0.125019	20.94	13.13	11.4559	423.8	4.90983	8631.67	6501.23	6810.15	7760.62	7861.2	8780.96	8489.7	7166.6	8862.54	8034.11	9134.92	9195.72	8602.93	8974.49	8951.33	7991.83	11177.6	10407.1	8372.71	9096.11	9805.84	9019.91	8899.16	chrom1	-	502576	503448	mRNA	YjeF N-terminal domain
ostta04g01040	4.99995e-05	24	12.13	2322	17.9273	12952.3	10681.3	13557	12627.8	14171.3	16411.7	14742.7	10708.8	10717.6	0.281267	19.04	14.58	11.5668	487.5	4.04667	12046.9	12301.1	11029.3	10856.9	14184	13444.7	12086.7	13031.4	12999.4	10520.4	14638	12269.3	12313	11409.2	11709.6	12021.1	13071.7	10129.4	13025.9	11078.7	12179	10331.7	10401.9	chrom4	+	184046	185020	mRNA	unnamed product
ostta07g03170	4.99995e-05	24	2.76	911	11.0941	8211.55	8752	8307.59	9791.17	7906.11	6387.74	7840.53	8157.98	8549.25	0.281267	28.2	14.94	17.5545	538	4.55299	11816.4	8196.88	10515.7	10472.3	10061.4	16105.5	11782.7	11822.3	12612.4	11790.6	13133.1	13155.1	10925.7	13233.5	15011.7	10663.7	12084.9	12801.1	9702.67	13433.6	11138.8	9968.56	11348.4	chrom7	+	509983	510558	mRNA	unnamed product
ostta07g00150	4.99995e-05	24	15.43	2824	11.5167	24521	23876.5	22597.4	22859.3	25915	27409.2	28433	23218.2	21859	0.921891	19.2	11.23	8.984	657	3.11009	21124.8	23881.6	21251.6	22928.4	23754.4	22619	21404.3	21919.6	23338.3	22421.3	21916.9	22658.1	20953.8	19252.9	20706	19521.9	20871.8	17507.2	18569.9	19326.9	20865.2	18561	20515.4	chrom7	-	29316	30878	mRNA	unnamed product
ostta07g03720	4.99995e-05	24	20.12	2304	6.0921	37819.5	38533.6	37937.5	34674.4	35908.2	36936.5	40728.1	40131.6	37705.9	0.250017	26.72	15.39	17.1342	754	1.79997	41889.6	41945.9	37650.8	40777.2	40554.2	42265.6	43823.7	42946.8	41218.4	46253.2	40408.8	38978.4	41055.3	43216.3	41225.6	38351.2	41822.9	46355	38186.1	38963	44812	46080	44680.4	chrom7	+	609999	610718	mRNA	unnamed product
ostta01g03820	4.99995e-05	24	11.36	29264	35.2054	83123.5	54978.1	90202.5	83904.3	125997	107943	80932.1	61554.7	59476.6	0.687513	25.5	21.45	22.7906	863	0.916363	94176.6	104651	105371	92385.8	118042	106921	97547.8	102130	103574	89829.1	102984	85030	103456	95804	87019.3	91977.3	92845	88875.5	91533.4	77883	84291.6	74984.7	74748.8	chrom1	-	609891	610952	mRNA	unnamed product
ostta04g05310	4.99995e-05	24	1.79	2195	6.91652	31735.6	33574.2	31490.1	32317.9	30731.1	30030.2	27150.2	34067.9	34523.2	0.562514	31.96	26.89	11.8085	896	2.66557	33613.8	35630.9	34044	33583.2	33226.7	34180.1	32687.3	35459	35035.1	36443.5	33382.8	32955.5	33728.2	30703.8	33516.6	31147.1	33462.1	35267.2	33839.5	31501.8	34497.6	32919.5	32292.5	chrom4	+	890787	891461	mRNA	unnamed product
ostta17g00090	4.99995e-05	24	0.5	7009	6.50239	107791	116381	111404	103406	107302	97923	100321	112935	112658	0.343767	27.42	13.36	15.2638	921	0.915236	100630	94794.3	104823	101346	106370	98988.2	108932	100250	102753	98646.3	101750	101601	101420	106203	100580	94386.6	102166	99285.9	100653	94769	100021	97413.7	96701.5	chrom17	+	18686	19228	mRNA	Peptidase M76, ATP23
ostta13g00930	4.99995e-05	24	2.06	19182	8.51494	225275	250579	232684	220473	224113	198932	199459	241944	234014	0.875011	34.22	3.15	4.49137	1101	0.465664	236437	276165	275299	286152	259879	276391	277992	249661	277801	257953	246783	211513	214581	211373	209492	203945	205645	214679	220422	202086	198447	206522	218827	chrom13	+	158845	159957	mRNA	PLC-like phosphodiesterase, TIM beta/alpha-barrel domain
ostta18g01220	4.99995e-05	24	21.8	28675	9.90182	289593	315267	267940	278545	256444	269315	298748	323431	307057	0.0937691	34.22	7.18	10.2375	1102	0.420259	262219	285360	269492	320819	247238	257201	262835	263417	270498	267436	256413	270974	257707	249246	259517	255126	246901	248983	243363	257993	238532	261611	278158	chrom18	-	221778	222893	mRNA
ostta07g03770	4.99995e-05	24	20.77	5334	16.9514	31466.4	44009.8	29242.6	22943.7	29065.3	29147.8	34458.8	32590.9	30272.3	0.0781492	30.34	7.04	8.89973	1178	3.82589	30790.2	29914.3	32879.4	35927.6	31038.8	26643.2	26826.1	30324.3	34653	40932.4	33168.5	31334.9	27574.8	30597.1	27739.4	29077.3	30923.2	28635	31634.6	33715.5	24483.8	28274.9	31086.1	chrom7	-	615825	616960	mRNA	unnamed product
ostta16g01460	4.99995e-05	24	16.83	11707	7.84915	149150	150579	132992	147933	141863	163248	163701	152018	140866	0.843762	22.72	1.92	1.8176	1282	0.7375	173830	153481	139689	140192	144923	163143	160944	175372	175214	171045	190371	187638	197145	204151	185728	195628	183312	175519	188673	168461	183957	165962	173722	chrom16	+	246493	247509	mRNA	DnaJ domain
ostta01g04630	4.99995e-05	24	7.16	3747	51.0355	7341.94	5487.87	12947.6	9789.98	10535	5159.69	4051	4198.97	6565.42	0.00343997	22.92	9.34	8.9197	1319	14.33	9204.46	7695.64	10107	10821.2	11836.9	8631.38	8289.7	7101.17	8721.51	10436.3	10814.5	9092.02	8974.76	8752.61	7787.19	8452.15	10386.4	9179.95	9559.32	7647.3	8739.91	9446.49	10024.7	chrom1	+	754897	756386	mRNA	AP2/ERF domain
ostta06g02070	4.99995e-05	24	17.97	6790	12.6611	53628.9	59315	41245.1	47899.7	49094.7	58688.8	60229.3	56392	56166.7	0.312517	26.62	20.26	22.4717	1465	2.38938	61313.1	57858.2	53898.4	60491.2	52998.7	56710.8	61583.9	63893.3	58499.7	59746.8	61874	62859.4	61786	65226.2	63467.7	68702.8	61085.5	62403.8	62219.1	60829.6	63943.9	63118.4	65690	chrom6	+	344891	345610	mRNA	unnamed product
ostta05g00950	4.99995e-05	24	1.67	6573	5.43141	121018	125913	125591	123437	116493	114219	111866	125185	125443	0.406266	34.22	21.14	6.14212	1517	1.24236	122106	121851	117678	128440	126115	128271	124733	125304	125772	125819	128556	117616	119146	126039	124684	117950	117873	121949	119341	121661	118754	114698	114081	chrom5	+	137261	138197	mRNA	tRNA (guanine-N-7) methyltransferase
ostta09g00370	4.99995e-05	24	22.31	7326	8.08891	90568.4	98467.5	96247.8	84204.4	77155	90314.8	90861.8	94960	92336.3	0.281267	24.66	0.04	0.0411	1526	1.71427	89017.5	110660	106603	103962	90455.2	99822	94148.3	96259	94469.4	89318.2	82581.4	81951.7	83967.9	81567.3	83802.3	82552.5	79924.3	90061	76186.2	79453	83816.7	79809.3	87013.7	chrom9	+	48460	50649	mRNA	unnamed product
ostta09g04315	4.99995e-05	24	18.91	4441	4.97045	89348.1	86857.1	84166.1	87526.1	81629.2	93079.4	95839.2	93187.4	92500.3	0.250017	34.22	17.88	1.4939	1645	1.6229	101362	85190.7	84193.1	88492.9	85046.8	93453.6	128160	117122	98043.9	116645	93633.1	97185.3	97077.4	101160	108903	89911.4	103850	112711	97843.9	101898	110362	111338	107738	chrom9	+	679849	680298	mRNA	hypothetical protein
ostta17g02320	4.99995e-05	24	14.1	25785	5.0642	509162	495596	501256	496660	517896	550388	536952	492143	482407	0.781262	17.8	19.54	14.4922	1671	0.33039	505765	531728	545528	522119	530524	517156	520108	527522	508512	505004	500497	506805	502854	486586	492626	478950	510263	507643	488241	487771	477669	478246	500483	chrom17	-	395025	396653	mRNA	P-loop containing nucleoside triphosphate hydrolase
ostta06g03220	4.99995e-05	24	23.98	3676	13.2815	27677.7	31594.8	29362.3	26921.4	22165.3	25818.1	25394.3	29490.1	30674.8	0.750012	31.78	26.7	11.3552	1692	4.5275	37371.6	31896.1	43810	38399.1	30487.9	34531.1	40167.1	37390.8	38323.3	41719.1	34046.6	39504.4	35931.5	33839.8	39104.3	35620.5	36955.5	40920.7	36466.4	39772.8	35679.9	38249.1	39360.1	chrom6	+	543454	543882	mRNA	unnamed product
ostta04g03910	4.99995e-05	24	2.99	4467	13.2145	33803.8	36616.1	39931.8	31899.5	33739.3	28039.2	28549	34892.1	36763.7	0.0273697	21.48	4.64	4.1528	1839	5.61975	32723.9	37425.6	34689.8	34040.8	36402.2	32027.9	33148.2	34336.6	33470.6	33535	36354.3	27801.7	29768.7	30613.6	33239.4	35168.5	32758.6	30272.1	28731.8	28987.3	34738.8	30568.4	31845.3	chrom4	-	672358	672855	mRNA	Potential DNA-binding domain
ostta13g00210	4.99995e-05	24	3.63	875	1.65991	52713.7	54045.1	53420.2	51983.1	53384.9	52727.6	50742.4	51504.9	53901	0.343767	17.8	5.56	4.12367	1844	3.00681	61327.5	51444.7	54864.2	59751.2	56294.2	60002.6	62001.5	60776.8	64537.5	68119.6	62191.2	60118.2	61332.5	59340.1	67882.3	49274.3	61988.1	64997.4	65008.5	70252.8	63033.7	62174.9	63819.9	chrom13	+	33561	34658	mRNA	Kae1/YgjD family
ostta01g03680	4.99995e-05	24	21.23	2797	10.3193	27104.6	30899.5	21013	28182.4	23918.2	24704.3	29055.4	29458.9	29605.2	0.875011	34.22	15.69	22.3713	1887	5.95045	31711.9	30507	29087.7	31996.8	31050.2	33354.9	38252.1	38100.4	30278.3	37929	31862.4	32810.1	24210.7	25275.5	31734.2	24737.7	27600.6	37543.3	28941.6	30544.6	24277.1	39087.5	38480.7	chrom1	+	585598	586425	mRNA	YrdC-like domain
ostta13g00140	4.99995e-05	24	23.74	13853	18.4565	75057.5	90123.5	76908.6	58397.9	73863.8	58190.7	66456.2	87273.5	89246.1	0.375016	28.12	14.89	17.4461	1895	2.42791	78050.8	85526.3	80870.7	83817.2	82734.4	77985.6	86447.2	81726.2	83551.8	81176	84216.9	89237.9	76301.5	74756.9	82541.6	65841.3	75642.9	70937.5	75872.6	79216.9	70752	65385.7	62578.8	chrom13	-	23440	25128	mRNA	unnamed product
ostta01g05360	4.99995e-05	24	22.21	13528	7.50444	180267	199502	183019	166800	165581	170574	186349	188291	182016	0.281267	20.2	11.18	9.40983	1937	1.14882	168608	170313	171890	192266	172124	160897	187847	165119	176492	165918	161767	167805	179029	179520	174857	157970	172875	150093	172474	158300	165756	152472	153591	chrom1	+	870711	871212	mRNA	Ribosomal protein S6
ostta07g02870	4.99995e-05	24	1.59	4444	10.873	40871.8	47268.3	43062.2	38890.4	41596.2	35091.8	35639.5	41179.9	44245.9	0.375016	20.48	10.2	8.704	1993	4.86113	40998.7	38024.2	39559.2	45810.4	49095.5	40765.4	40070.9	41307.8	44230.7	39654.9	51088.8	35592.7	40214.5	40493.1	37930.1	36667.8	38923.9	40344.5	44071.3	39276.3	37173.1	41235.1	40441.3	chrom7	+	462383	463201	mRNA	unnamed product
ostta12g02650	4.99995e-05	24	0.89	8281	9.8562	84018.1	104891	84902	75825.1	83400.7	71670.5	80290.5	84024.4	87140.5	0.0097899	25.52	6.42	6.8266	2099	2.22053	94526.8	77723.9	81236	99145	84400.3	91750.2	91744.7	89350.6	91429.3	100988	92373.7	98109.6	95812.1	93896.4	107070	82810.8	106104	107300	101161	105327	101212	89376.7	91269.3	chrom12	-	442790	444523	mRNA	NAD(P)-binding domain
ostta05g02470	4.99995e-05	24	0.25	7361	11.6024	63443.5	75829.8	64947.8	59127.1	59247	55445.2	56509.9	69251.6	67189.7	0.781262	17.8	2.98	2.21017	2135	3.82871	55762.9	68109.6	69580	62372.4	58974.9	48107.1	53906.9	52191.4	55730.7	47209.8	49448.7	54394.6	64327.8	61432.4	53601.7	62823	54440.1	50255.3	59620.8	45459.6	54145	51275	49376.2	chrom5	+	408928	410704	mRNA	Tetratricopeptide repeat
ostta06g00720	4.99995e-05	24	12.13	16591	26.3097	63060.4	45476.5	68675.7	59627.4	77966.1	83437.7	71732	54972.9	42594.8	0.218768	24.56	16.52	16.9055	2228	3.12182	71368.6	72153.3	79293.9	71450.4	73577.7	68030.7	70434.1	76539.9	66808.4	64345.4	75846	75808.1	75716	77182.4	68260.2	69205.5	71323.3	68707.4	71669.4	71819.4	71756.1	65008.3	65174.4	chrom6	+	116297	118414	mRNA	unnamed product
ostta01g02940	4.99995e-05	24	16.44	5014	4.87716	102806	94522	99078	98607.9	100286	108003	110458	107648	103844	0.343767	21.06	0.86	0.75465	2269	2.01524	112592	113497	110613	112765	101833	113426	130405	120630	112103	118884	110300	105296	113058	106558	114699	104192	104771	121104	107267	117932	107943	119284	110469	chrom1	-	467934	468857	mRNA	Peptidoglycan binding-like
ostta10g03510	4.99995e-05	24	15.54	10109	4.30487	234827	234479	229025	229811	234835	250840	245743	231479	222405	0.250017	22.16	13.68	12.6312	2376	1.00291	236911	235321	229108	236990	239469	233848	227244	237355	236317	242398	239771	255337	241852	237278	234489	236118	247054	237512	223830	241053	228278	234990	236434	chrom10	-	584291	585664	mRNA	unnamed product
ostta13g01920	4.99995e-05	24	0.33	8271	10.1537	81458.2	88917.6	80479.6	85016.2	70616.5	68410.4	80424.1	95967.9	81833.3	0.187518	20.44	5.52	4.7012	2436	3.26324	74649.7	78083.9	82744.1	75583.3	82802.4	80084.8	70807.3	75130.1	74103.7	84270.9	75899.1	69903.4	77320.1	73569.1	71459.3	74081.6	73261.6	69125	68101.6	68335.7	68374.4	73265.2	75986.5	chrom13	+	331826	333403	mRNA	unnamed product
ostta07g01230	4.99995e-05	24	23.89	9669	6.98449	138435	160116	137636	128996	135384	128687	131465	140955	144243	0.500015	17.8	27.68	20.5293	2471	1.65411	149385	145391	146945	145647	147341	148854	156821	151114	156087	163768	160003	144790	150217	149193	148459	144175	146026	142107	149805	145829	152069	145223	146612	chrom7	+	174365	177826	mRNA	unnamed product
ostta01g04680	4.99995e-05	24	17.54	12565	5.59687	224501	225633	222694	190584	232925	239331	235584	223424	225829	0.0468995	22.12	13.61	12.5439	2561	1.14638	223399	212918	222054	217870	236199	225358	223728	224238	223334	224238	235763	218858	234831	229325	214888	221500	232277	219060	240271	225008	226263	202513	204291	chrom1	+	763562	764785	mRNA	Tetratricopeptide repeat
ostta01g03730	4.99995e-05	24	21.7	3584	9.07869	39477.1	43048.1	35592.3	39277.3	33441.3	38993.7	39398.9	43843.9	42221	0.0781492	24.98	24.38	1.37552	2675	6.02873	44370.9	50787.3	48518.1	48783	39959.1	45801.1	46628.9	45271.7	49318.3	49802	42337.7	43838.2	35729.8	40386.6	44973.9	41462.4	41255.8	47997.4	36982.9	44830.6	38386.7	48720.6	44387.6	chrom1	+	593435	594571	mRNA	FIST domain, N-terminal
ostta17g01600	4.99995e-05	24	0.39	26696	4.95669	538585	580484	554431	525145	521269	505675	512456	573734	535488	0.781262	34.22	4.58	6.53032	2778	0.630387	440682	510006	486846	495943	481740	464547	429303	433909	453609	436474	441145	456249	452788	427470	445439	427016	418063	394959	436585	406166	404720	393449	398569	chrom17	-	256038	256997	mRNA	Brix domain
ostta02g02990	4.99995e-05	24	23.48	6285	10.399	60438.3	74163.3	62781.7	55357.7	53474.2	55982.5	58243.1	62277	61227	0.0117399	22.02	4.13	3.78927	2883	5.0123	57518.5	69688.1	73507.4	64036.5	61062.2	59320.9	54610.2	61382.7	68351.1	59644	59542.1	55658.2	53778.1	57192.2	58960.6	50693.1	51660.5	55087.5	48594.4	49242.6	48626.6	52626.4	52140.5	chrom2	-	598585	599961	mRNA	Putative methyltransferase, DUF3321
ostta17g00540	4.99995e-05	24	12.83	19021	12.6504	150359	127092	148446	165913	141783	178104	177997	132058	131484	0.625014	33.5	21.09	5.43813	2926	1.83319	159613	125998	135687	141695	165431	141426	168775	179507	144206	166670	156709	158106	152118	160163	167457	155371	168562	174839	156400	175112	152475	182676	182095	chrom17	+	91612	92757	mRNA	YjeF C-terminal domain, carbohydrate kinase-related
ostta13g00180	4.99995e-05	24	15.96	20107	4.40046	456930	443338	428651	467125	444217	475996	492575	461685	441854	0.906261	20.02	15.3	12.7628	3172	0.681668	465329	414250	419844	427619	433987	440914	430960	449259	438195	479631	443753	479337	473562	469517	478700	479739	485004	497221	476398	488161	472588	519270	539329	chrom13	-	31032	31721	mRNA	unnamed product
ostta14g00450	4.99995e-05	24	11.51	5689	16.8014	33860.2	29785.7	35418.7	38059.6	36719.4	38752	40702.7	26897	24546.4	0.9883	32.2	13.85	18.5821	3259	8.42839	38666.9	25012.6	27036.8	34745.5	36043.4	44250.6	46598.9	47684.7	36318.9	45697.2	39759.5	26686.1	40301.1	42547.4	28551.3	41438.1	43739.2	43757.5	39922.6	30308.8	40377.2	42665	47229.5	chrom14	-	82738	83298	mRNA	ESCRT-II complex, vps25 subunit
ostta13g02390	4.99995e-05	24	23.42	15124.4	26.2652	57583.3	77075.8	55543	47217.5	48632.7	46827	49290.6	66876.6	69203.5	0.171898	26.38	8.59	9.44184	3295	5.98274	55075.1	59682.2	63407.7	67732	51537.2	54881.6	50134.2	47421.7	53766.2	55740.1	51264.2	61833.9	51907.1	49148.3	52954.1	47448.6	54362.4	61960.9	49556.1	55233.2	51473	57228	62979	chrom13	-	410843	412174	mRNA	unnamed product
ostta08g00710	4.99995e-05	24	16.73	12041	19.8552	60644.2	65373	52179	41774.3	63608.7	82864.1	65946.5	61562.7	51845.2	0.250017	21.34	16.22	14.4223	3588	7.38064	48613.7	52354.3	61024	50523.3	50611.9	60845.2	56775.1	56038.3	52835.1	43890.3	49107	60065.2	46793.8	46871.6	44524.1	44446.9	46176	42563.9	42788.6	49658.5	40410.1	34179.9	37018.3	chrom8	-	107910	112502	mRNA	unnamed product
ostta06g02010	4.99995e-05	24	1.37	7205	6.98188	103196	113957	109114	98690	98866.8	95852.7	96686.8	105380	107019	0.562514	18.28	4.84	3.68647	3701	3.5195	105157	104322	123589	119808	111349	105464	114333	107035	130024	118551	114625	107041	99581.5	97380.9	105231	89809.4	97033.2	93172.5	97368.4	99613.9	94365.8	89582.9	94170.8	chrom6	-	333574	334476	mRNA	unnamed product
ostta04g02540	4.99995e-05	24	2.25	12369	8.41838	146928	171664	155567	151641	139514	134906	130169	143925	148041	0.437516	20.26	5.36	4.52473	3900	2.73656	142515	172624	170349	173616	147554	156209	152872	153830	156357	160741	143144	143477	133155	132640	140583	122171	122208	124605	121490	139758	117001	120842	130096	chrom4	+	455416	457164	mRNA	NAD(P)-binding domain
ostta03g05435	4.99995e-05	24	0.37	10910	13.8093	79004.6	93672.5	81885	68914.3	74728	65144.2	74791.5	86410.7	86490.9	0.0937691	28.1	11.37	13.3124	3925	4.81539	81509.5	84341.1	88104.4	90169.9	87651.1	92739.4	83883.8	76651.9	80410.3	72392.5	81862.8	87742.5	85363.3	81693.4	84857.6	78044.2	76255.1	75341.4	75414.7	82696.8	79273	74282	74037.3	chrom3	+	901291	901998	mRNA	hypothetical protein
ostta02g01060	4.99995e-05	24	20.79	30910	11.5013	268752	301351	265992	227902	244154	252287	292097	290835	275394	0.187518	21.96	8.73	7.98795	4084	1.77477	230115	251692	253467	259600	248212	215891	216553	227902	227080	254579	228111	232906	233435	231449	220394	229072	222230	213183	218346	214790	220444	219792	223399	chrom2	+	275456	277280	mRNA	unnamed product
ostta13g00570	4.99995e-05	24	3.96	2851	6.12154	46573.3	46899.7	50743.5	46409.2	46688.9	43081.6	44005.5	45373	49384.7	0.0156398	22.58	16.95	15.9471	4182	6.37635	65586.1	48441.1	51718.4	56878.1	60120.6	62668.4	69354.9	65607.5	68948.3	66245.3	64170.7	69663.8	69853.6	71471.9	73755.6	58281.8	67084.7	69485.5	68867	80410.8	69839	66846.6	63181.6	chrom13	+	98334	99116	mRNA	Cyclophilin-like peptidyl-prolyl cis-trans isomerase domain
ostta06g04347	4.99995e-05	24	12.28	6589	9.50432	69326.3	55911	68099.9	74771.3	72465.2	74644	76228.1	67613.2	64878.1	0.0625194	21.66	17.74	16.0103	4226	5.07841	83215	58810.7	61018.2	68313.8	75828.7	73010.7	92168.8	86665.7	77035.6	91583	80521.7	77662.4	82894.5	85365.1	99871.9	76524.8	93683	88572.2	81145.7	104700	95397.1	94788.8	85167.6	chrom6	+	743394	744275	mRNA	hypothetical protein
ostta09g03800	4.99995e-05	24	15.72	17251	2.95709	583377	572999	570601	555520	593947	613462	601803	572226	586455	0.437516	17.8	17.45	12.9421	4471	0.778614	574226	582234	576737	574108	591325	587778	554420	565489	573535	540426	558674	574257	568690	590860	578299	574010	586471	580687	589587	563922	564071	571906	585478	chrom9	+	592227	594512	mRNA	unnamed product
ostta13g00560	4.99995e-05	24	11.91	9397	9.03734	103980	91414.3	97294.4	109355	117878	108765	107302	98952.1	100877	0.562514	22.14	16.56	15.2766	4528	4.09626	110540	102981	93960.3	93546.9	103233	102733	121931	116780	112421	118247	109237	129034	114889	107135	118949	100754	110941	115080	106532	123663	110760	107388	111678	chrom13	-	96980	98029	mRNA	unnamed product
ostta16g01440	4.99995e-05	24	12.25	24152	3.29776	732377	712480	738532	720359	756055	772431	749029	682669	727458	0.625014	24.3	4.71	4.76888	4771	0.615425	775237	693282	710301	710315	757034	716788	704207	746040	725967	765512	752751	773658	838672	787807	783947	817240	810675	792690	863888	818580	835361	795036	855452	chrom16	-	242897	244363	mRNA
ostta02g00250	4.99995e-05	24	23.65	14834	12.5659	118050	134309	118017	109695	104704	108615	107025	127817	134217	0.0625194	22.12	5.26	4.84797	4813	4.8758	98712	114624	114492	106169	95244.1	92453.6	88233.5	91554	104813	96856.7	94401.4	107015	95542.6	96486.5	103069	100272	106026	92557.3	88671.5	95477.2	93968.8	96853.8	96884.2	chrom2	-	64918	65568	mRNA	TRASH domain
ostta14g00270	4.99995e-05	24	14.9	11659	4.03434	288994	277359	279087	289043	288249	306659	302517	286932	282107	0.156268	19.32	6.06	4.8783	5022	1.67722	299425	290500	266838	273262	269377	276570	263036	291510	279705	290938	284468	318470	296101	284954	311893	318091	300291	320235	319428	299965	336578	344388	350745	chrom14	+	57793	59361	mRNA	GPI inositol-deacylase PGAP1-like
ostta01g01050	4.99995e-05	24	15.65	16962	7.41882	228635	227681	208472	223981	227579	257888	239955	229703	213818	0.00782992	24.52	6.62	6.76343	5050	2.2028	229254	273359	275846	262918	224894	248334	241823	243673	248284	243080	231791	235641	209333	232297	233633	225048	223457	214962	179888	204444	185745	198389	206745	chrom1	-	158380	159390	mRNA	Non-structural maintenance of chromosome element 4, C-terminal
ostta09g01510	4.99995e-05	24	15.98	27408	26.8724	101993	112844	74287.2	81117.4	116096	132653	124924	108518	65505	0.0390896	22.44	17.95	16.7832	5099	4.20846	121161	109502	109205	114939	132345	160175	154878	136491	120407	137225	133506	123089	129534	120391	110737	105641	106231	103368	108944	125529	119148	105422	98829.9	chrom9	-	222674	224260	mRNA	hypothetical protein
ostta12g00655	4.99995e-05	24	2.87	20706	3.96094	522755	537977	538890	508995	524032	507192	494934	504823	565194	0.812512	34.22	6.1	8.69758	5217	0.852837	611723	569320	613213	591960	563370	635570	561264	581305	676353	601539	652222	670978	630753	653622	634110	620631	614356	601190	615256	623155	587121	570785	589828	chrom12	-	102382	103490	mRNA	hypothetical protein
ostta03g02330	4.99995e-05	24	19.52	19582	4.83488	405015	414893	379570	399930	373830	416998	421543	424441	408917	0.0937691	21.42	3.32	2.9631	5428	1.38758	391186	420247	390205	403044	369353	379129	378411	392873	390545	379001	367351	406827	383791	381239	393334	392235	384046	405301	370150	393748	371683	418502	435069	chrom3	-	378443	379288	mRNA	Leucine rich repeat 4
ostta12g00060	4.99995e-05	24	13.6	22717	2.37924	954802	911102	934637	971065	962254	978888	978830	956339	945301	0.187518	34.22	17.49	0.937825	5438	0.579335	938662	949374	920119	915632	941672	921690	937865	936101	921245	942318	921104	954807	958629	932634	946665	960519	899758	921184	946977	933513	943425	948352	996983	chrom12	-	7700	8692	mRNA	hypothetical protein
ostta10g01980	4.99995e-05	24	2.75	25409	37.685	67424.7	84391.2	109839	54293.9	52838	45790.1	45500.4	56222.5	90522.5	0.0234598	22.78	5.5	5.22042	5462	9.72921	56140.2	66556.2	78571.2	69613	59314.4	48426.5	43585.5	47763.6	63054.2	51499.7	61299	58737	48554.6	54501.5	63373.7	55807.8	60986.3	51860.7	53258.6	49023.3	49082.5	49799.5	50415.6	chrom10	+	322198	323094	mRNA	Fatty acid hydroxylase
ostta15g02800	4.99995e-05	24	14.76	26450	4.37478	604601	571539	582936	605455	610161	628464	651050	595862	591345	0.781262	20.12	16.57	13.8912	5532	0.934311	592094	572546	566067	560950	588420	587174	581456	600747	575048	616111	566404	597588	608851	605197	591320	608207	580681	592771	621031	580823	585627	617743	621312	chrom15	-	482052	483425	mRNA
ostta20g00310	4.99995e-05	24	12.93	5427	1.28041	423847	421007	425724	422923	427131	430750	429223	420390	413630	0.781262	28.78	10.14	12.1595	5774	1.59783	361366	397955	376426	405964	399585	371251	373362	367633	350673	356705	353933	356582	361923	358683	346458	367447	342113	341393	354485	342691	346601	330842	347346	chrom20	-	56559	57239	mRNA	unnamed product
ostta10g00020	4.99995e-05	24	0.53	20317	4.70161	432129	459454	427457	418945	431291	418366	406835	443238	451446	0.0312697	31.72	13.03	17.2213	5826	1.32532	439593	442483	437931	423475	427537	441685	406375	432677	445691	429955	479849	440420	433724	432359	417339	446102	456500	446439	435279	451473	433796	457250	452708	chrom10	+	6353	9553	mRNA	Armadillo-type fold
ostta16g01330	4.99995e-05	24	1.08	22700	7.36305	308296	337345	309992	296892	306409	274304	285457	332991	322978	0.562514	24.72	7.37	7.5911	5834	1.97033	296093	315192	307270	315649	298270	309583	263069	271688	282727	286963	300507	292423	307816	303943	284506	313687	291266	293009	304824	292309	297373	280495	301483	chrom16	+	217505	218398	mRNA	Uncharacterised protein family Ycf66
ostta07g01960	4.99995e-05	24	7.16	18011	6.50261	276981	270282	297529	302667	276126	277735	261294	254979	275238	0.312517	34.22	5.87	8.36964	6016	2.04959	293522	294621	303258	301758	303537	277483	268532	283006	295321	290253	303580	294423	310045	302238	289619	294331	300387	286099	304406	290380	292917	281062	290219	chrom7	+	309135	310253	mRNA	unnamed product
ostta06g01130	4.99995e-05	24	12.29	27716	8.38139	330685	291200	330573	349912	332787	372841	353230	299710	315226	0.312517	31.16	2.55	3.31075	6199	1.87247	331061	332415	328610	336029	334903	340500	308931	328899	323535	348638	319159	334285	345623	318786	326986	319520	312757	321565	341931	332455	324493	347712	355607	chrom6	-	187729	189426	mRNA	unnamed product
ostta14g00690	4.99995e-05	24	2.64	17024	8.00118	212769	219419	235844	203645	213100	188231	197700	217111	227098	0.250017	22.88	8.73	8.3226	6274	3.13784	199947	222076	234690	228488	227300	203296	222397	217683	228328	222365	227796	182339	192523	175965	178495	177765	181138	183148	175519	165689	179654	179998	192173	chrom14	+	115734	116975	mRNA	K homology domain-like, alpha/beta
ostta14g01030	4.99995e-05	24	11.69	9164	6.07068	150955	142060	152750	149183	164730	158716	155079	139862	145260	0.0420296	23.92	13.2	13.156	6340	3.83555	165296	151152	160459	158047	169314	176535	151649	163382	156645	167564	169535	163808	186446	177571	153021	165743	167059	160392	182077	164667	163819	160753	166865	chrom14	-	172560	174584	mRNA	SNF2-related
ostta14g01500	4.99995e-05	24	15.44	20397	6.60832	308657	277083	304433	282631	324491	330533	337052	309211	303818	0.562514	34.22	27.02	14.526	6352	2.13134	298028	295045	284273	287868	290767	310370	287465	291173	304606	327809	302831	305148	299787	284430	310361	290881	297259	296362	302480	306079	308886	285709	287034	chrom14	+	271222	273003	mRNA	Ankyrin repeat
ostta01g01230	4.99995e-05	24	0.25	13458	7.48998	179680	194994	182816	170640	174040	159257	176645	187692	191356	0.375016	20.64	17.57	15.1102	6369	2.95218	215739	200110	197835	197955	202652	198580	250880	228779	218698	226367	213140	226308	213183	217060	232446	181178	214269	229295	211172	227635	215976	226546	216192	chrom1	-	184250	185428	mRNA	Prephenate dehydratase, conserved site
ostta07g03570	4.99995e-05	24	0.28	37819	5.57847	677946	738266	674847	661356	667302	626618	646771	706456	701955	0.0468995	21.98	1.95	1.78588	6694	0.940587	711683	679348	713435	717759	697067	737919	806861	743007	701008	771952	684216	715670	706874	687482	744343	668683	675983	718435	661037	728930	739471	694463	663083	chrom7	+	578271	579032	mRNA	unnamed product
ostta02g01030	4.99995e-05	24	22.78	123703	5.78646	2.1378e+06	2.26479e+06	2.16123e+06	2.03026e+06	1.99146e+06	2.09665e+06	2.07919e+06	2.23197e+06	2.24683e+06	0.101589	34.22	3.06	4.36305	6782	0.364929	1.85845e+06	2.16782e+06	2.15893e+06	2.09533e+06	1.90922e+06	1.89368e+06	1.78951e+06	1.90478e+06	1.92135e+06	1.85911e+06	1.8469e+06	1.88403e+06	1.87391e+06	1.82662e+06	1.79901e+06	1.83903e+06	1.74902e+06	1.74744e+06	1.68974e+06	1.72923e+06	1.67235e+06	1.75537e+06	1.77342e+06	chrom2	-	263932	271370	mRNA	Armadillo-type fold
ostta02g02830	4.99995e-05	24	11.66	26747	4.15762	643325	621295	627013	646414	680757	669629	657499	597709	646286	0.906261	17.96	14.03	10.4991	6931	0.992458	698367	663529	660296	655449	661355	693412	648736	671866	674576	666177	720327	733167	699036	735648	703872	723610	758031	713741	697889	741034	713754	716359	712211	chrom2	+	573508	575433	mRNA	Peptidyl-prolyl cis-trans isomerase, FKBP-type
ostta17g01890	4.99995e-05	24	18.43	16646	2.21481	751575	768255	742181	728389	731745	780089	764815	748119	749009	0.437516	18.18	10.21	7.73407	7105	0.956088	743133	747157	765415	748994	733322	774322	671697	714347	752700	694699	750672	770716	735544	758994	753206	768004	753268	762905	695170	753443	730574	736104	777668	chrom17	+	307577	312762	mRNA
ostta02g00310	4.99995e-05	24	16.79	21370	2.88096	741767	748673	705068	738655	737804	761223	763573	754259	724882	0.140649	20.86	15.76	13.6981	7223	0.934559	772878	777067	764488	760769	756122	788787	718877	756137	742271	748484	763494	799736	787929	762337	775031	801880	774196	771475	794321	796407	761477	787651	814384	chrom2	-	81088	83205	mRNA	RINT-1/TIP-1
ostta09g00220	4.99995e-05	24	11.79	28286	7.4121	381619	341465	380392	396591	414810	396732	400707	363005	359252	0.625014	34.22	18.99	3.07657	7464	1.66198	449103	394885	413635	412888	423296	430562	499568	441259	443227	470755	436402	448099	432335	458219	484361	421232	460974	480967	455957	458635	458344	485075	469598	chrom9	+	30033	31652	mRNA	unnamed product
ostta05g02150	4.99995e-05	24	12.96	14459	1.65346	874470	856414	883178	857750	887260	902360	886410	850395	871991	0.937511	34.22	13.6	19.3913	7482	0.87576	854344	870222	866946	898245	891157	835667	903942	868253	864542	879989	831974	875641	875948	842347	836593	885395	829545	805780	851286	789258	842963	808606	841263	chrom5	+	342260	343036	mRNA	Protein of unknown function DUF2358
ostta10g00780	4.99995e-05	24	8.11	11484	0.83244	1.37956e+06	1.40522e+06	1.37432e+06	1.37967e+06	1.41599e+06	1.37208e+06	1.35377e+06	1.36397e+06	1.37144e+06	0.781262	34.22	2.15	3.06554	7832	0.520754	1.50397e+06	1.41793e+06	1.41098e+06	1.45423e+06	1.40999e+06	1.49353e+06	1.3763e+06	1.44885e+06	1.50731e+06	1.43621e+06	1.52539e+06	1.50796e+06	1.51049e+06	1.54392e+06	1.52871e+06	1.52687e+06	1.52855e+06	1.57182e+06	1.5575e+06	1.55389e+06	1.52535e+06	1.62761e+06	1.62399e+06	chrom10	-	132866	134353	mRNA	Ubiquinone biosynthesis hydroxylase, UbiH/UbiF/VisC/COQ6, conserved site
ostta18g00730	4.99995e-05	24	7.45	16515	3.06218	539321	547563	549745	559671	551372	538664	538373	498169	531011	0.156268	20.86	13.83	12.0206	7893	1.55062	509022	549698	537205	503337	529933	520656	509348	525682	520648	536765	535802	524570	495015	508216	494864	505220	486910	487905	449799	473410	481573	492283	529642	chrom18	-	140661	142208	mRNA
ostta01g02910	4.99995e-05	24	17.41	32666	4.05952	804677	808576	783801	727645	823304	846583	836926	796998	813586	0.406266	17.8	5.23	3.87892	7962	1.0581	752483	799094	791808	809373	782234	772600	771638	771331	773877	728555	768131	753526	738940	759767	730048	738764	788473	752540	742253	716439	723760	653553	687914	chrom1	-	460918	462480	mRNA	Hpc2-related domain
ostta13g01020	4.99995e-05	24	10.5	33420	27.7099	120607	86463.4	133340	145897	153573	133895	135586	81905.7	94194.3	0.531265	24.64	14.77	15.1639	8014	6.49567	123374	87606	93231.5	100793	129343	135260	124194	127764	103754	128306	120247	104124	147937	122910	115118	142285	135454	131058	134062	125556	125543	128915	150778	chrom13	+	172408	173895	mRNA	Major facilitator superfamily domain, general substrate transporter
ostta18g01560	4.99995e-05	24	9.74	27159	15.3379	177071	149093	211183	173428	223914	188477	161978	148416	160081	0.0195498	23.06	13.72	13.1826	8660	5.29033	163695	152052	161755	154938	183548	179614	163958	160129	156254	147751	176913	173998	178188	174742	160797	163644	166109	161516	165505	157039	156494	152787	153555	chrom18	-	275660	277411	mRNA	unnamed product
ostta12g02510	4.99995e-05	24	15.97	24759	4.60758	537354	546818	520481	506395	540986	588891	549456	530061	515742	0.218768	19.62	14.43	11.7965	8783	1.7149	512158	544708	531267	534003	517896	576291	489355	526477	505274	484058	521475	551686	511599	505343	503862	502656	508877	512889	473106	511004	476898	488712	490041	chrom12	-	418282	420729	mRNA	Rubredoxin, iron-binding site
ostta15g01265	4.99995e-05	24	12.47	50641	6.26776	807961	751089	792797	852130	810460	874922	849149	779858	753279	0.95314	24.84	14.5	15.0075	9195	1.12564	816865	731265	786997	778227	791755	826822	802302	843980	766932	863405	798520	820411	856381	833918	796393	854606	807590	836482	823947	832170	810316	850509	858111	chrom15	+	221892	222851	mRNA
ostta03g04250	4.99995e-05	24	9.49	31275	7.23906	432031	394526	449856	449536	467602	450164	417402	387180	439981	0.171898	22.22	12.38	11.4618	9739	2.18143	446449	396816	397745	409150	464084	465486	406788	414427	439759	413678	489520	445650	474976	469445	427430	494239	451667	455373	474693	441865	479741	444216	465137	chrom3	+	702154	704046	mRNA	Bromodomain
ostta03g02760	4.99995e-05	24	12.37	16580	9.07278	182744	167225	191313	170946	205392	206098	187706	162761	170514	0.0781492	21.7	13.29	12.0164	10080	5.59321	180219	162084	175431	163090	194690	195992	173855	180053	172743	169547	195233	179878	196629	186643	167084	180937	189062	183947	191106	175505	176159	176591	178552	chrom3	-	439976	441514	mRNA	Origin recognition complex, subunit 5
[truncated: 5,634 more rows]
[truncated: 35 more columns]

## Sheet: Organellar-encoded proteome
Identifier	p_val_LD	Period_LD	Absolute_Phase_LD	Amplitude_LD	Relative_Amplitude_LD	Mean _abundance_LD	0	3.5	7	10.5	14	17.5	21	24.5	p_val_LL	Period_LL	Absolute_Phase_LL	Circadian_Phase_LL	Amplitude_LL	Relative_Amplitude_LL	Mean_abundance_LL	48	51.5	55	58.5	62	65.5	69	72.5	76	79.5	83	86.5	90	93.5	97	100.5	104	107.5	111	114.5	118	121.5	Gene	Name	Length (number of amino acids)	Expect number of transmembrane amino cids	% of amino acids in the protein that are expected to be transmembrane	Number of transmembrane amino acids in the first 60 amino acids
[truncated: 75 more rows]
[truncated: 28 more columns]

[truncated: 6 more sheets: Phosphoproteome, LD, Phosphoproteome, LL, Monier Transcriptome, Cell cycle, Photosynthesis, LumInescent data Fig 2b]
