# Supplementary material for: Deep-coverage spatiotemporal proteome of the picoeukaryote Ostreococcus tauri reveals differential effects of environmental and endogenous 24-hour rhythms
Source: Commun Biol. 2021 Sep 30;4:1147. doi: 10.1038/s42003-021-02680-3 (PMC8484446; doi:10.1038/s42003-021-02680-3)
Supplement: Supplementary file 5 — Supplementary Data 2 [file 42003_2021_2680_MOESM5_ESM.xlsx]

## Sheet: Sheet1
Identifier	LD_ejtk	LD_rain	LD_echo	LL_ejtk	LL_rain	LL_echo
ostta01g00010	9.9999000009999908E-6	8.48484e-08	1.11959e-05	0.250017	0.626527	0.395601
ostta01g00020	9.9999000009999908E-6	4.73093e-08	0.000475518	0.101589	0.231321	0.109058
ostta01g00040	0.135288647113529	0.144235	0.0360371	0.250017	0.500007	0.245233
ostta01g00050	8.1499185008149892E-3	0.00515258	0.0578489	0.171898	0.174469	0.0306146
ostta01g00070	6.0899391006089898E-3	0.00515258	0.0125658	0.0781492	0.112964	0.196518
ostta01g00090	3.3329666703332997E-2	0.44795	0.841741	0.343767	0.112418	0.0306146
ostta01g00100	0.181948180518195	0.0478921		0.250017	0.271204	0.673691
ostta01g00110	ND	ND	ND	0.218768	0.0363866	0.469863
ostta01g00120	0.27449725502744998	0.130335	0.162211	0.0312697	0.578664	0.0127256
ostta01g00130	5.99994000059999E-5	3.64848e-06	4.2549e-05	0.687513	0.506174	0.852009
ostta01g00140	0.18865811341886601	0.671925	0.0896638	0.00587994	0.0756932	0.0720099
ostta01g00150	5.99994000059999E-5	0.00467549	0.00944046	0.531265	0.533184	0.18086
ostta01g00160	6.0589394106058903E-2	0.0470369	0.0723344	0.156268	0.184691	0.0544369
ostta01g00170	6.0899391006089898E-3	0.166302	0.162211	0.687513	0.371957	0.395601
ostta01g00180	7.2299277007229898E-3	0.0154463	0.0125658	0.250017	0.105448	0.282103
ostta01g00190	9.9999000009999908E-6	7.91918e-08	1.76393e-05	0.00685993	3.9123e-05	0.00245639
ostta01g00200	9.27990720092799E-3	0.000464364	0.000687924	0.781262	0.941929	0.14036
ostta01g00240	2.6499735002649999E-3	0.00730845	0.0280674	0.781262	0.292752	0.282103
ostta01g00270	0.12410875891241099	0.191829	0.0578489	0.0468995	0.801448	0.0496853
ostta01g00280	0.10759892401076	0.465294	0.162211	0.375016	0.0902196	0.0929072
ostta01g00300	8.1499185008149892E-3	0.00352134	0.00378943	0.781262	0.333433	0.0929072
ostta01g00310	1.0199898001020001E-3	0.000446153	0.000325621	0.843762	0.95248	0.566425
ostta01g00320	0.113808861911381	0.163435	0.318116	0.921891	0.999916	0.303954
ostta01g00330	9.7999020009799896E-4	0.00637828	0.00274434	0.0547095	0.015148	0.0225554
ostta01g00340	0.27449725502744998	0.904194		0.0781492	0.704188	0.245233
ostta01g00350	0.18865811341886601	0.045674	0.0896638	0.531265	0.982865	0.323094
ostta01g00360	1.1399886001139999E-3	0.00477091	0.00518444	0.156268	0.172437	0.323094
ostta01g00370	7.2999270007299897E-4	0.0861838	0.0896638	0.875011	0.711422	0.370148
ostta01g00380	6.0899391006089898E-3	0.00140476	0.0360371	0.99611	0.000280316	0.0367588
ostta01g00390	3.169968300317E-3	0.00229003	0.00139986	0.218768	0.0169591
ostta01g00400	0.27449725502744998	0.809684	0.802684	0.500015	0.0164219	0.100805
ostta01g00410	1.3709862901371E-2	0.0492315	0.0216658	0.562514	0.00789739	0.422019
ostta01g00420	3.9999600003999997E-5	0.00543682	0.00378943	0.156268	0.0397142	0.0601774
ostta01g00440	0.27449725502744998	0.904194	0.764558	0.656263	0.982865	0.979523
ostta01g00450	9.7999020009799896E-4	0.000152464	0.00518444	0.656263	0.184566	0.0929072
ostta01g00460	0.39811601883981201	0.0487473		0.0234598	0.0810584	0.0225554
ostta01g00470	3.9999600003999997E-5	0.000216658	0.000148429	0.218768	0.0548976	0.0277504
ostta01g00485	9.7999020009799896E-4	5.85159e-05	0.00139986	0.406266	8.31451e-05	0.0720099
ostta01g00490	0.18865811341886601	0.332605	0.194343	0.312517	0.982865	0.263829
ostta01g00500	9.9999000009999908E-6	3.95545e-08	0.000325621	0.343767	0.913112	0.0720099
ostta01g00510	0.66927330726692702	0.356556	0.368917	0.000499995	0.0574699	0.00161733
ostta01g00520	7.2299277007229898E-3	0.00717556	0.00702807	0.101589	0.129104	0.128801
ostta01g00530	0.17273827261727401	0.136862	0.230915	0.187518	0.244016	0.109058
ostta01g00540	ND	ND	ND	0.250017	0.352773	0.0929072
ostta01g00550	3.6529634703653002E-2	0.0433116	0.0216658	0.250017	0.0497303	0.0929072
ostta01g00560	1.0199898001020001E-3	0.0026176	0.00378943	0.656263	0.162117	0.0601774
ostta01g00570	7.2999270007299897E-4	0.0248862	0.0360371	0.125019	0.251647	1
ostta01g00580	ND	ND	ND	0.937511	0.990562	0.323094
ostta01g00590	3.6199638003620001E-3	0.00458007	0.00378943	0.406266	0.827584	0.100805
ostta01g00600	0.10759892401076	0.32687	0.27213	0.781262	0.705085	0.212247
ostta01g00610	1.3709862901371E-2	0.0688306	0.0360371	0.625014	0.702891	0.303954
ostta01g00620	9.9999000009999908E-6	3.86556e-08	9.88016e-05	0.96876	0.936328	0.571477
ostta01g00630	1.8999810001900001E-4	0.00744133	0.0360371	0.437516	0.995269	0.119338
ostta01g00650	2.8999710002900001E-4	0.000409733	0.000220885	0.656263	0.0814041	0.890104
ostta01g00660	3.9999600003999997E-5	0.00115751	0.0165746	0.921891	0.91108	0.852009
ostta01g00670	1.0199898001020001E-3	0.000375765	0.0360371	0.625014	0.443527	0.54047
ostta01g00700	0.181948180518195	0.691435	0.424482	0.00782992	0.00803506	0.0044405
ostta01g00720	0.28174718252817499	0.150648	0.0280674	0.0273697	0.000432807	0.0929072
ostta01g00730	2.6499735002649999E-3	0.000452575	0.000985921	0.437516	0.525364	0.263829
ostta01g00740	3.169968300317E-3	0.00458007	0.00702807	0.531265	0.820477	0.282103
ostta01g00750	ND	ND	ND	0.250017	0.73609	0.0544369
ostta01g00760	3.3009669903301002E-2	0.697133	0.424482	0.437516	0.98329	0.0720099
ostta01g00770	0.388986110138899	0.987264	0.368917	0.687513	0.785522	0.303954
ostta01g00780	0.181948180518195	0.172368	0.424482	0.562514	0.276282	0.14036
ostta01g00790	6.0899391006089898E-3	0.160568	0.0723344	0.250017	0.00875808	0.0720099
ostta01g00800	7.7999220007799895E-4	0.0696309	0.0280674	0.0781492	0.0307896	0.0367588
ostta01g00810	3.9999600003999997E-5	5.0909e-05	0.000475518	0.0625194	0.0532159	0.109058
ostta01g00820	9.9999000009999908E-6	1.25803e-08	0.000325621	0.375016	0.748547	0.478027
ostta01g00830	1.5909840901591001E-2	0.0174182	0.0458605	0.656263	0.348501	0.166915
ostta01g00840	0.27449725502744998	0.970076	0.920476	0.500015	0.014412	0.119338
ostta01g00860	6.5889341106588895E-2	0.0772736	0.00196915	0.281267	0.111296	0.100805
ostta01g00880	1.8079819201808001E-2	0.00299933	0.0125658	0.156268	0.629984	0.534524
ostta01g00890	0.388986110138899	0.975356	0.841741	0.187518	0.187328	0.0720099
ostta01g00930	0.12279877201228	0.98798	0.318116	0.656263	0.301178	0.0277504
ostta01g00940	9.9999000009999908E-6	3.86556e-08	9.88016e-05	0.625014	0.820477	0.166915
ostta01g00950	1.9999800002000001E-4	2.44393e-05	0.000220885	0.937511	0.0064756	0.395601
ostta01g00970	2.8999710002900001E-4	2.55019e-05	0.00196915	0.812512	0.216582	0.263829
ostta01g00980	9.9999000009999908E-6	1.2045e-08	0.000220885	0.750012	0.680929	0.706759
ostta01g00990	6.5889341106588895E-2	0.000519979	0.00702807	0.343767	0.975926	0.228112
ostta01g01000	0.10759892401076	0.465294	1	0.00294997	0.000498185	0.00646938
ostta01g01020	6.0399396006039904E-3	0.00241036	0.00274434	0.750012	0.0993648	0.0783772
ostta01g01030	0.12279877201228	0.0579189	0.0216658	0.0390896	0.0423776	0.251216
ostta01g01050	4.9999500004999901E-5	7.91918e-08	2.75268e-05	0.00782992	0.00444163	0.00646938
ostta01g01060	ND	ND	ND	0.750012	0.223942	1
ostta01g01070	2.4999750002499999E-4	5.85159e-05	0.000325621	0.531265	0.548399	0.0496853
ostta01g01080	0.52977470225297796	0.697133	0.617661	0.281267	0.108281	0.0850904
ostta01g01085	7.2299277007229898E-3	0.0027812	0.00944046	0.0937691	0.990075	0.571477
ostta01g01090	2.0699793002069999E-3	0.00145879	0.0216658	0.125019	0.269375	0.1526
ostta01g01100	0.29155708442915601	0.0496025	0.162211	0.101589	0.00107674	0.0929072
ostta01g01110	2.4999750002499999E-4	0.00128211	0.00274434	0.0195498	0.354372	0.0544369
ostta01g01120	2.4999750002499999E-4	3.01597e-05	0.00944046	0.750012	0.0234499	0.128801
ostta01g01140	0.10759892401076	0.452097	0.11019	0.562514	0.61047	0.370148
ostta01g01150	2.6499735002649999E-3	0.00294479	0.00944046	0.171898	0.07095	0.212247
ostta01g01160	0.10759892401076	0.905455	0.162211	0.531265	0.790884	0.245233
ostta01g01170	3.3329666703332997E-2	0.045674	0.368917	0.0234598	0.00318678	0.0367588
ostta01g01180	3.169968300317E-3	0.00271806	0.000220885	0.812512	0.716314	0.345761
ostta01g01190	0.10759892401076	0.32687	0.764558	0.531265	0.979494	0.571477
ostta01g01200	3.4069659303407003E-2	0.031962	0.0165746	0.0156398	0.148664	0.00744774
ostta01g01210	6.0589394106058903E-2	0.00663599	0.0280674	0.562514	0.218626
ostta01g01220	2.0699793002069999E-3	0.00585057	0.00139986	0.0390896	0.0488008	0.282103
ostta01g01230	4.9999500004999901E-5	1.84879e-05	9.88016e-05	0.375016	0.218626	0.245233
ostta01g01250	7.2299277007229898E-3	0.00248087	0.00378943	0.140649	0.187328	0.54047
ostta01g01260	9.9999000009999908E-6	3.48633e-06	1.76393e-05	0.171898	0.799571	0.119338
ostta01g01270	6.9179308206917894E-2	0.036528	0.0280674	0.0625194	0.129342	0.0340974
ostta01g01280	0.80937190628093703	0.968556	0.549171	0.906261	0.303217	0.0544369
ostta01g01290	2.0699793002069999E-3	0.0102362	0.00378943	0.0195498	0.318152	0.0225554
ostta01g01295	0.29155708442915601	0.671925	0.318116	0.171898	0.145486	0.370148
ostta01g01300	0.181948180518195	0.651541	0.194343	0.0273697	0.0496696	0.0277504
ostta01g01310	3.9999600003999997E-5	6.03936e-05	0.00139986	0.312517	0.589327	0.245233
ostta01g01320	0.27449725502744998	0.994282	0.318116	0.140649	0.0247224	0.0111284
ostta01g01350	0.10571894281057199	0.0248013	0.368917	0.218768	0.0753094	0.119338
ostta01g01380	9.7999020009799896E-4	5.85159e-05	0.00139986	0.375016	0.51939	0.0340974
ostta01g01400	3.6529634703653002E-2	0.0120165	0.0125658	0.906261	0.963848	0.571477
ostta01g01410	ND	ND	ND	0.812512	0.493607	0.0783772
ostta01g01420	6.0399396006039904E-3	0.0544695	0.00518444	0.781262	0.0358989	0.212247
ostta01g01430	4.9999500004999901E-5	0.00106672	9.88016e-05	0.375016	0.544269	0.282103
ostta01g01440	9.9999000009999908E-6	2.97466e-08	4.2549e-05	0.99904	0.946299	0.571477
ostta01g01450	2.6499735002649999E-3	0.0530928	0.0216658	0.343767	0.0237111	0.74426
ostta01g01460	9.9999000009999908E-6	5.0909e-05	0.00196915	0.656263	0.991098	0.0929072
ostta01g01470	0.27449725502744998	0.332605	0.194343	0.00685993	0.0170459	0.00744774
ostta01g01480	3.9999600003999997E-5	5.25449e-05	0.000220885	0.687513	0.692265	0.691577
ostta01g01490	9.27990720092799E-3	0.00145879	0.0125658	0.312517	0.0377325	0.128801
ostta01g01500	0.12279877201228	0.330516	0.0280674	0.0937691	0.0503409	1
ostta01g01510	3.169968300317E-3	0.0143532	0.00274434	0.281267	0.75001	0.451199
ostta01g01520	0.181948180518195	0.00508091	0.0578489	0.687513	0.956027	0.0783772
ostta01g01530	9.9999000009999908E-6	4.43524e-08	9.88016e-05	0.96876	0.0497303	0.119338
ostta01g01540	0.181948180518195	0.148051	0.11019	0.281267	0.204477	0.109058
ostta01g01550	1.0199898001020001E-3	5.20403e-05	0.000220885	0.812512	0.0948438	0.109058
ostta01g01560	4.9999500004999901E-5	4.27922e-06	9.88016e-05	0.312517	0.737417	1
ostta01g01570	0.54342456575434295	0.973252	1	0.0156398	8.86183e-06	0.00744774
ostta01g01590	1.8079819201808001E-2	0.00733971	0.00274434	0.00782992	0.0465683	0.0544369
ostta01g01600	0.28174718252817499	0.0496025	0.11019	0.0156398	0.00866813	0.0111284
ostta01g01630	6.0589394106058903E-2	0.0275117	0.0896638	0.00196998	0.00935192	0.0340974
ostta01g01640	0.54342456575434295	0.397864	0.549171	0.218768	0.00485597	0.100805
ostta01g01650	2.6499735002649999E-3	0.00289026	0.00702807	0.0294497	0.0902397	0.74426
ostta01g01670	8.1499185008149892E-3	0.00730845	0.0216658	0.406266	0.993458	0.63725
ostta01g01680	6.0899391006089898E-3	0.0169629	0.0125658	0.140649	0.389579	0.119338
ostta01g01690	6.0899391006089898E-3	0.0677438	0.194343	0.0937691	0.131236	0.0783772
ostta01g01700	9.9999000009999908E-6	2.95683e-05	0.000475518	0.687513	0.406551	0.14036
ostta01g01710	0.52977470225297796	0.651541	0.424482	0.375016	0.000504372	0.0929072
ostta01g01720	3.9999600003999997E-5	2.89769e-05	0.00274434	0.0625194	0.0764611	0.0601774
ostta01g01750	6.0399396006039904E-3	0.195194	0.0360371	0.531265	0.989529	0.196518
ostta01g01760	6.0899391006089898E-3	0.00282063	0.0578489	0.00782992	0.0156707	0.0111284
ostta01g01770	ND	ND	ND	0.500015	0.326941	0.0699933
ostta01g01780	1.5909840901591001E-2	0.00534341	0.00274434	0.0312697	0.0050962	0.0658095
ostta01g01790	4.9999500004999901E-5	0.000203904	0.00274434	0.437516	0.00428005	0.0404928
ostta01g01800	3.4069659303407003E-2	0.075324	0.0896638	0.375016	0.429942	0.395601
ostta01g01810	6.0589394106058903E-2	0.191951	0.0280674	0.437516	0.775641	0.228112
ostta01g01820	0.10759892401076	0.148051	0.0723344	0.0195498	0.0027959	0.0225554
ostta01g01830	9.9999000009999908E-6	1.22226e-06	1.76393e-05	0.437516	0.984188	0.508105
ostta01g01850	0.28174718252817499	0.452097	0.68361	0.656263	0.355585	0.303954
ostta01g01855	9.9999000009999908E-6	8.10773e-08	1.11959e-05	0.125019	0.0380275	0.54047
ostta01g01860	9.7999020009799896E-4	0.00332202	0.00702807	0.125019	0.202215	0.166915
ostta01g01870	ND	ND	ND	0.0234598	0.408471	0.718884
ostta01g01880	1.3709862901371E-2	0.0473008	0.0723344	0.0390896	0.0113767	0.0783772
ostta01g01890	2.0699793002069999E-3	0.00637828	0.0165746	0.125019	0.663036	0.196518
ostta01g01900	0.10759892401076	0.148051	0.0458605	0.0312697	0.00688089	0.282103
ostta01g01910	ND	ND	ND	0.843762	0.449477	0.460545
ostta01g01920	3.3329666703332997E-2	0.0117939	0.00518444	0.156268	0.126218	0.128801
ostta01g01930	9.9999000009999908E-6	0.000906302	0.00702807	0.656263	0.629984	0.166915
ostta01g01940	1.5909840901591001E-2	0.00106297	0.00944046	0.906261	0.486111	0.0783772
ostta01g01950	0.10571894281057199	0.045674	0.194343	0.781262	0.771619	0.196518
ostta01g01960	6.0899391006089898E-3	0.00651749	0.0360371	0.98439	0.0310659	0.228112
ostta01g01970	2.8999710002900001E-4	0.000442945	0.000148429	0.0390896	0.00602848	0.0306146
ostta01g01980	9.9999000009999908E-6	9.15555e-08	0.000148429	0.906261	0.415558	0.0783772
ostta01g01990	ND	ND	ND	0.843762	0.465297	0.288448
ostta01g02000	0.17273827261727401	0.198932	0.194343	0.781262	0.984057	0.323094
ostta01g02040	ND	ND	ND	0.562514	0.99933	0.0658095
ostta01g02050	1.9999800002000001E-4	0.000187259	0.000325621	0.00587994	0.0419453	0.00955157
ostta01g02060	6.5889341106588895E-2	0.099402	0.134262	0.250017	0.129739	0.0850904
ostta01g02070	0.12279877201228	0.012239	0.177232	0.406266	0.0013071	0.345761
ostta01g02080	9.9999000009999908E-6	8.67339e-08	9.88016e-05	0.125019	0.970892	0.395601
ostta01g02100	8.1499185008149892E-3	0.00140476	0.0280674	0.0195498	0.0237137	0.0142045
ostta01g02110	7.2299277007229898E-3	0.00289026	0.00378943	0.0390896	0.00140516	0.0162926
ostta01g02120	0.10571894281057199	0.136862	0.134262	0.875011	0.0416213	0.0601774
ostta01g02140	2.4999750002499999E-4	0.00717556	0.0125658	0.0195498	0.0779903	0.0127256
ostta01g02170	0.39811601883981201	0.997069	0.196108	0.500015	0.997763	0.571477
ostta01g02180	0.27449725502744998	0.8785	0.27213	0.98439	0.000995828	0.303954
ostta01g02190	6.0589394106058903E-2	0.0275117	0.0578489	0.250017	0.773332	0.212247
ostta01g02200	6.9179308206917894E-2	0.144235	0.368917	0.937511	0.780273	0.345761
ostta01g02210	0.181948180518195	0.148051	0.11019	0.99904	0.982549	0.478027
ostta01g02220	6.5889341106588895E-2	0.0550234	0.0458605	0.937511	0.255318	0.890104
ostta01g02230	1.8079819201808001E-2	0.00294479	0.0216658	0.0312697	0.0561774	0.0225554
ostta01g02240	1.5909840901591001E-2	0.112042	0.0216658	0.781262	0.945015	0.228112
ostta01g02250	3.6999630003700001E-4	0.000199743	0.00139986	0.125019	0.246318	0.323094
ostta01g02260	9.9999000009999908E-6	8.10773e-08	1.76393e-05	0.0468995	0.0668971	0.508105
ostta01g02270	3.3329666703332997E-2	0.000985662	0.00518444	0.781262	0.479902	0.222439
ostta01g02280	3.4999650003499999E-4	1.92917e-05	0.00378943	0.812512	0.998984	0.14036
ostta01g02290	1.5909840901591001E-2	0.101146	0.162211	0.312517	0.104306	0.0247646
ostta01g02300	ND	ND	ND	0.125019	0.0342444	0.0699933
ostta01g02310	3.6529634703653002E-2	0.00717556	0.0216658	0.0156398	0.0172916	0.370148
ostta01g02330	3.6529634703653002E-2	0.131801	0.0723344	0.187518	0.974038	0.245233
ostta01g02340	2.0699793002069999E-3	0.00438923	0.00702807	0.250017	0.579265	0.370148
ostta01g02350	1.8079819201808001E-2	5.76969e-05	0.00274434	0.0156398	0.10264	0.0850904
ostta01g02360	0.39811601883981201	0.0487473	0.368917	0.000159998	0.000693322	0.00194394
ostta01g02370	7.7999220007799895E-4	3.0751e-05	0.00274434	0.531265	0.461872	0.0720099
ostta01g02390	9.9999000009999908E-6	3.86556e-08	0.000220885	0.687513	0.737417	0.395601
ostta01g02400	7.2999270007299897E-4	0.000423687	0.00139986	0.218768	0.010186	0.0783772
ostta01g02410	ND	ND	ND	0.750012	0.716575	0.288448
ostta01g02420	2.6499735002649999E-3	0.0100137	0.000687924	0.625014	0.605515	0.852009
ostta01g02430	3.6529634703653002E-2	0.0124615	0.0165746	0.562514	0.0390833	0.0601774
ostta01g02440	6.0589394106058903E-2	0.381157	0.11019	0.281267	0.0141847	0.0783772
ostta01g02450	0.39811601883981201	0.992375	0.194343	0.00782992	0.0105543	0.00955157
ostta01g02460	1.5909840901591001E-2	5.76969e-05	0.00702807	0.00343997	0.0864593	0.54047
ostta01g02470	1.5909840901591001E-2	0.00305386	0.0125658	0.812512	0.0216169	0.0247646
ostta01g02480	6.0899391006089898E-3	0.0124615	0.0458605	0.0117399	0.0671749	0.0929072
ostta01g02490	1.0199898001020001E-3	0.00174152	0.00274434	0.687513	0.0836819	0.166915
ostta01g02510	3.3329666703332997E-2	0.44795	0.162211	0.625014	0.460696	0.228112
ostta01g02520	0.10759892401076	0.0487473	0.0578489	0.406266	0.0171253	0.852009
ostta01g02530	2.6499735002649999E-3	0.000908355	0.000325621	0.343767	0.587824	0.345761
ostta01g02540	6.0589394106058903E-2	0.801577	0.424482	0.375016	0.168413	0.212247
ostta01g02560	9.9999000009999908E-6	0.000199743	0.00274434	0.0547095	0.00812637	0.128801
ostta01g02570	3.3329666703332997E-2	0.0744116	0.0896638	0.562514	0.0437763	0.196518
ostta01g02580	0.52977470225297796	0.992375	0.27213	0.406266	0.00358086	0.395601
ostta01g02590	0.181948180518195	0.0496025	0.920476	0.140649	0.152812	0.0404928
ostta01g02610	6.0399396006039904E-3	0.030337	0.0125658	0.0625194	0.00441039	0.166915
ostta01g02615	ND	ND	ND	0.406266	0.553328	0.14036
ostta01g02617	ND	ND	ND	0.375016	0.141779	0.0699933
ostta01g02620	3.4069659303407003E-2	0.0419056	0.00944046	0.171898	0.131578	0.263829
ostta01g02630	1.8079819201808001E-2	0.0641784	0.00944046	0.750012	0.00247322	0.0247646
ostta01g02650	9.9999000009999908E-6	8.67339e-08	1.76393e-05	0.281267	0.0493538	0.0929072
ostta01g02660	2.4999750002499999E-4	0.000195582	0.00196915	0.656263	0.27876	0.14036
ostta01g02670	2.4999750002499999E-4	0.00170598	0.00274434	0.406266	0.585503	0.0496853
ostta01g02680	0.10759892401076	0.332605	0.194343	0.750012	0.39219	0.109058
ostta01g02690	1.8079819201808001E-2	0.0167609	0.424482	0.406266	0.000541932	0.0340974
ostta01g02710	1.3709862901371E-2	5.76969e-05	0.00944046	0.101589	0.0230158	0.212247
ostta01g02720	2.0699793002069999E-3	0.0861838	0.0360371	0.656263	0.911675	0.212247
ostta01g02730	9.9999000009999908E-6	7.81157e-06	0.000475518	0.375016	0.578664	0.245233
ostta01g02740	8.1499185008149892E-3	0.000481462	0.0280674	0.0547095	0.335019	0.166915
ostta01g02750	7.2299277007229898E-3	0.0179415	0.00702807	0.140649	0.17773	0.212247
ostta01g02760	9.9999000009999908E-6	3.86556e-08	0.000220885	0.343767	0.0218803	0.323094
ostta01g02770	7.7999220007799895E-4	0.00616199	0.0216658	0.375016	0.670446	0.196518
ostta01g02780	6.5889341106588895E-2	0.124341	0.00378943	0.125019	0.332917	0.14036
ostta01g02800	0.39811601883981201	0.408181	0.368917	0.0113799	0.00673771	0.00860116
ostta01g02820	1.3709862901371E-2	0.381157	0.11019	0.0781492	0.0158022	0.0182055
ostta01g02825	0.53211467885321195	0.981554	0.134262	0.375016	0.00604375	0.0783772
ostta01g02830	1.8079819201808001E-2	0.0120165	0.0125658	0.140649	0.622005	0.0783772
ostta01g02840	4.9999500004999901E-5	1.88898e-05	9.88016e-05	0.0781492	0.0771235	0.0111284
ostta01g02845	3.6529634703653002E-2	0.0131339	0.00944046	0.656263	0.991968	0.100805
ostta01g02847	0.10759892401076	0.356556	0.27213	0.625014	0.997333	0.109058
ostta01g02850	2.4999750002499999E-4	0.000407079	0.00274434	0.781262	0.981449	0.865024
ostta01g02870	6.0589394106058903E-2	0.117985	0.0360371	0.00391996	0.0341898	0.00860116
ostta01g02880	9.27990720092799E-3	0.00145879	0.0125658	0.437516	0.000136047	0.0544369
ostta01g02890	ND	ND	ND	0.750012	0.301588	0.109058
ostta01g02895	0.10759892401076	0.198804	0.424482	0.125019	0.994931	0.1526
ostta01g02910	4.9999500004999901E-5	0.000195582	0.00378943	0.406266	0.00934195	0.852009
ostta01g02920	0.10759892401076	0.0660714		0.750012	0.00442377	0.119338
ostta01g02930	3.9999600003999997E-5	0.0116728	0.0280674	0.281267	0.0296333	0.100805
ostta01g02940	4.9999500004999901E-5	5.54343e-05	0.000475518	0.343767	0.40612	0.228112
ostta01g02950	ND	ND	ND	0.625014	0.996843	0.58523
ostta01g02960	0.27449725502744998	0.198932	0.0896638	0.00925991	0.0427278	0.0367588
ostta01g02970	0.27449725502744998	0.530753	0.162211	0.0390896	0.0948438	0.0199279
ostta01g02980	9.7999020009799896E-4	0.000195582	0.00274434	0.531265	0.737417	0.323094
ostta01g02990	0.388986110138899	0.916173	0.424482	0.281267	0.974408	0.100805
ostta01g03000	ND	ND	ND	0.375016	0.970188	0.288448
ostta01g03010	2.6499735002649999E-3	0.00113481	0.00518444	0.406266	0.563872	0.0658095
ostta01g03020	3.3009669903301002E-2	0.142856	0.162211	0.125019	0.987119	0.815673
ostta01g03030	0.10571894281057199	0.98604	0.0578489	0.750012	0.110629	0.852009
ostta01g03040	1.5909840901591001E-2	0.0102362	0.0216658	0.0097899	0.0251705	0.128801
ostta01g03060	ND	ND	ND	0.500015	0.0627734	0.0347514
ostta01g03070	6.0899391006089898E-3	0.00438923	0.0125658	0.906261	0.973314	0.604083
ostta01g03080	0.10571894281057199	0.000518995	0.0578489	0.0117399	0.281512	0.166915
ostta01g03090	ND	ND	ND	0.281267	0.0566595	0.169827
ostta01g03100	3.3329666703332997E-2	0.129783	0.11019	0.812512	0.492635	0.345761
ostta01g03110	0.17273827261727401	0.844591	0.27213	0.875011	0.629984	0.119338
ostta01g03120	4.0049599504005003E-2	0.0238669	0.0360371	0.0273697	0.616164	0.927291
ostta01g03130	ND	ND	ND	0.98439	0.999979	0.128801
ostta01g03140	0.181948180518195	0.0136115	0.0578489	0.906261	0.492635	0.604083
ostta01g03150	9.27990720092799E-3	0.00276935	0.00139986	0.143349	0.000304311	0.0340974
ostta01g03160	2.4999750002499999E-4	0.000375765	0.000687924	0.187518	0.0313861	0.571477
ostta01g03170	6.0399396006039904E-3	0.191681	0.318116	0.125019	0.235312	0.0247646
ostta01g03180	4.9999500004999901E-5	1.92917e-05	0.00196915	0.125019	0.303722	0.100805
ostta01g03190	7.7999220007799895E-4	0.00230779	0.00196915	0.0468995	0.0368177	0.673691
ostta01g03200	2.4999750002499999E-4	5.37391e-05	0.000220885	0.000499995	0.000187933	0.00194394
ostta01g03210	3.9999600003999997E-5	2.89769e-05	0.00139986	0.312517	0.735405	0.282103
ostta01g03220	0.181948180518195	0.0478921	0.318116	0.0195498	0.00845933	0.00955157
ostta01g03230	1.8079819201808001E-2	0.00299933	0.0165746	0.0547095	0.0242627	0.303954
ostta01g03240	8.1499185008149892E-3	0.000422736	0.00944046	0.625014	0.0125881	0.780278
ostta01g03250	1.8079819201808001E-2	0.005248	0.00702807	0.687513	0.0982612	0.780278
ostta01g03260	1.8079819201808001E-2	0.0180755	0.0216658	0.0468995	0.101671	0.451199
ostta01g03270	1.0199898001020001E-3	0.00358778	0.00702807	0.218768	0.00486068	0.0720099
ostta01g03280	1.5909840901591001E-2	0.000519979	0.00378943	0.125019	0.10584	0.0225554
ostta01g03290	9.9999000009999908E-6	3.48633e-06	1.11959e-05	0.156268	0.0231163	0.0850904
ostta01g03300	2.6499735002649999E-3	0.00283573	0.0125658	0.250017	0.0333595	0.706759
ostta01g03310	9.9999000009999908E-6	8.10773e-08	6.51463e-05	0.281267	0.0852758	0.166915
ostta01g03320	0.41029589704102998	0.82352		0.343767	0.59159	0.128801
ostta01g03330	6.5889341106588895E-2	0.144235	0.27213	0.0625194	0.829993	0.732899
ostta01g03340	0.27449725502744998	0.671925	0.134262	0.312517	0.192732	0.852009
ostta01g03350	6.0899391006089898E-3	0.0164323	0.0458605	0.312517	0.993354	0.263829
ostta01g03360	0.388986110138899	0.397864	0.689646	0.562514	0.0162916	0.395601
ostta01g03370	7.2999270007299897E-4	0.00532809	0.00702807	0.406266	0.823313	0.0929072
ostta01g03380	4.9999500004999901E-5	0.00106672	0.000325621	0.281267	0.0674266	0.128801
ostta01g03390	2.4999750002499999E-4	0.00140476	0.00702807	0.0937691	0.210375	0.128801
ostta01g03400	0.18865811341886601	0.136862	0.11019	0.140649	0.23342	0.0182055
ostta01g03410	0.17273827261727401	0.136862	0.27213	0.0312697	0.0050388	0.370148
ostta01g03420	2.8999710002900001E-4	0.00467549	0.00944046	0.375016	0.0475917	0.604083
ostta01g03440	0.27449725502744998	0.045674	0.162211	0.281267	0.92225	0.706759
ostta01g03450	0.29155708442915601	0.408181	0.281485	0.00685993	0.0310507	0.0850904
ostta01g03470	6.0589394106058903E-2	0.195194	0.368917	0.0312697	0.0888932	0.0720099
ostta01g03480	6.9179308206917894E-2	0.0530928	0.0723344	0.125019	0.0500267	1
ostta01g03495	2.4999750002499999E-4	0.00135073	0.00702807	0.531265	0.995234	0.245233
ostta01g03530	1.5909840901591001E-2	0.0248224	0.00274434	0.531265	0.0656178	0.422019
ostta01g03540	0.113808861911381	0.390388	0.134262	0.375016	0.911213	0.63725
ostta01g03550	5.99994000059999E-5	5.0909e-05	4.2549e-05	0.812512	0.994295	0.196518
ostta01g03560	6.0589394106058903E-2	0.0671441	0.0360371	0.171898	0.0759104	0.0367588
ostta01g03570	8.1499185008149892E-3	0.00515258	0.0280674	0.0156398	0.0251758	0.0127256
ostta01g03580	0.28174718252817499	0.202292		0.437516	0.0633762	0.634367
ostta01g03590	6.5889341106588895E-2	0.0124615	0.00702807	0.0390896	0.041882	0.0306146
ostta01g03600	3.6529634703653002E-2	0.00106297	0.0723344	0.687513	0.0976651	0.128801
ostta01g03610	8.1499185008149892E-3	0.0195254	0.000687924	0.0195498	0.135654	0.14036
ostta01g03620	9.9999000009999908E-6	8.2998e-06	0.00196915	0.531265	0.438158	0.100805
ostta01g03630	0.12279877201228	0.0136115	0.0723344	0.812512	0.560213	0.780278
ostta01g03640	9.9999000009999908E-6	8.2998e-06	0.00139986	0.812512	0.622545	0.109058
ostta01g03650	4.1999580004199998E-4	0.000391422	0.00378943	0.96876	0.355585	0.323094
ostta01g03660	ND	ND	ND	0.0468995	0.0149111	0.0404928
ostta01g03670	9.9999000009999908E-6	9.15555e-08	0.000220885	0.000199998	0.0301329	0.0044405
ostta01g03680	4.9999500004999901E-5	0.00100499	0.0360371	0.875011	0.994295	0.54047
ostta01g03690	0.27449725502744998	0.408181	0.484654	0.531265	0.585503	0.0783772
ostta01g03720	6.0589394106058903E-2	0.0482661	0.0216658	0.281267	0.951904	0.0850904
ostta01g03730	4.9999500004999901E-5	5.65656e-05	0.000220885	0.0781492	0.0458021	0.0544369
ostta01g03740	3.6529634703653002E-2	0.00299933	0.0216658	0.625014	0.373475	0.964414
ostta01g03750	0.79799202007979897	0.958539		0.0547095	0.108659	0.0544369
ostta01g03760	1.3709862901371E-2	0.0174182	0.00702807	0.562514	0.00571883	0.128801
ostta01g03770	0.52977470225297796	0.651541	0.549171	0.625014	0.728518	0.673691
ostta01g03780	1.5909840901591001E-2	0.0115073	0.0216658	0.906261	0.868897	0.422019
ostta01g03790	ND	ND	ND	0.218768	0.110207	0.0929072
ostta01g03800	3.9999600003999997E-5	0.000383593	0.00196915	0.375016	0.269111	0.109058
ostta01g03810	0.27449725502744998	0.332605	0.11019	0.343767	0.139567	0.18086
ostta01g03820	4.9999500004999901E-5	1.80859e-05	6.51463e-05	0.687513	0.202039	0.263829
ostta01g03830	0.113808861911381	0.985112	0.230915	0.531265	0.983101	0.571477
ostta01g03850	0.388986110138899	0.947139	0.230915	0.171898	0.000607229	0.74426
ostta01g03860	ND	ND	ND	0.437516	0.770037	0.0929072
ostta01g03880	0.17273827261727401	0.150648	0.424482	0.687513	0.963754	0.245233
ostta01g03890	7.2299277007229898E-3	0.0530928	0.0723344	0.500015	0.0260321	0.18086
ostta01g03900	9.9999000009999908E-6	8.13706e-06	0.00518444	0.96876	0.491166	0.815673
ostta01g03910	1.2399876001240001E-3	3.19338e-05	0.00518444	0.656263	0.0930075	0.245233
ostta01g03920	6.0899391006089898E-3	5.76969e-05	0.00944046	0.281267	0.313934	0.422019
ostta01g03940	3.4999650003499999E-4	1.88898e-05	0.000687924	0.0937691	0.458411	0.0783772
ostta01g03950	9.9999000009999908E-6	1.66219e-06	0.000325621	0.00391996	0.018733	0.0182055
ostta01g03970	7.2999270007299897E-4	0.0253557	0.00944046	0.406266	0.00922206	0.100805
ostta01g03990	0.52977470225297796	0.982169	0.549171	0.281267	0.0588039	0.0496853
ostta01g04000	3.9999600003999997E-5	0.000407079	0.00274434	0.0625194	0.00716052	0.571477
ostta01g04010	1.5909840901591001E-2	0.00140476	0.0458605	0.9883	0.0243257	0.18086
ostta01g04020	5.99994000059999E-5	1.84879e-05	0.000325621	0.781262	0.90678	0.604083
ostta01g04030	2.0699793002069999E-3	0.0230908	0.0280674	0.0547095	0.0723725	0.0277504
ostta01g04050	0.18865811341886601	0.202292	0.689646	0.00685993	0.0536271	0.00572245
ostta01g04060	0.79799202007979897	0.947553		0.0312697	0.75109	0.815673
ostta01g04070	1.5909840901591001E-2	0.0224433	0.0578489	0.9883	0.693693	0.780278
ostta01g04090	ND	ND	ND	0.125019	0.00877823	0.0347514
ostta01g04100	0.52977470225297796	0.953251		0.0195498	0.0318171	0.0247646
ostta01g04110	3.4069659303407003E-2	0.00770709	0.0360371	0.625014	0.0304652	0.0929072
ostta01g04120	4.9999500004999901E-5	0.000522013	0.000220885	0.0195498	0.00154732	0.18086
ostta01g04130	0.68113318866811301	0.960718		0.812512	0.103186	0.109058
ostta01g04140	3.4069659303407003E-2	0.0216558	0.00378943	0.0781492	0.0412984	0.100805
ostta01g04150	2.8999710002900001E-4	0.00128211	0.00139986	0.101589	0.454738	0.939206
ostta01g04160	7.7999220007799895E-4	0.0696309	0.0578489	0.531265	0.00306606	0.571477
ostta01g04170	9.9999000009999908E-6	2.28454e-05	0.000148429	0.750012	0.0746514	0.228112
ostta01g04180	2.6499735002649999E-3	0.00235907	0.00139986	0.187518	0.23935	0.228112
ostta01g04190	ND	ND	ND	0.750012	0.99453	0.227448
ostta01g04200	2.6499735002649999E-3	0.00289026	0.0125658	0.625014	0.197987	0.370148
ostta01g04210	0.19471805281947199	0.480231	0.134262	0.171898	0.0258667	0.100805
ostta01g04220	8.1499185008149892E-3	0.0124175	0.00139986	0.218768	0.0983199	0.263829
ostta01g04230	7.2999270007299897E-4	0.00532809	0.00274434	0.562514	0.0265057	0.263829
ostta01g04240	6.0899391006089898E-3	0.0208836	0.0125658	0.812512	0.585503	0.1526
ostta01g04250	3.6529634703653002E-2	0.0133727	0.0216658	0.406266	0.991708	0.508105
ostta01g04270	3.4069659303407003E-2	0.00717556	0.0216658	0.0195498	0.00285976	0.00955157
ostta01g04275	2.6499735002649999E-3	8.2998e-06	0.00196915	0.812512	0.991098	0.508105
ostta01g04280	9.9999000009999908E-6	1.80859e-05	4.2549e-05	0.00391996	0.00123859	0.0044405
ostta01g04290	0.18865811341886601	0.165995		0.98439	0.379852	0.128801
ostta01g04300	0.10759892401076	0.996618	0.841741	0.0468995	0.880641	0.0340974
ostta01g04310	ND	ND	ND	0.562514	0.990757	0.375606
ostta01g04330	6.5889341106588895E-2	0.0401617	0.00944046	0.687513	0.462162	0.245233
ostta01g04340	2.4999750002499999E-4	3.01597e-05	0.00518444	0.625014	0.506174	0.14036
ostta01g04350	3.6529634703653002E-2	0.00299933	0.0216658	0.125019	0.143537	0.0454991
ostta01g04360	9.9999000009999908E-6	3.58031e-06	4.38277e-06	0.0625194	0.00492749	0.964414
ostta01g04370	2.8999710002900001E-4	6.83513e-06	9.88016e-05	0.343767	0.753649	0.395601
ostta01g04380	2.0699793002069999E-3	0.000418838	0.00944046	0.171898	0.000482606	0.0850904
ostta01g04390	1.5909840901591001E-2	0.0101872	0.00702807	0.343767	0.0886302	0.18086
ostta01g04400	0.113808861911381	0.195502	0.194343	0.0312697	0.201113	0.927291
ostta01g04410	9.9999000009999908E-6	8.35941e-08	6.51463e-05	0.656263	0.871345	0.370148
ostta01g04420	1.0199898001020001E-3	6.30777e-05	0.000985921	0.0937691	0.00262359	0.100805
ostta01g04430	9.7999020009799896E-4	0.00256306	0.00378943	0.171898	0.0260321	0.0306146
ostta01g04440	1.0199898001020001E-3	0.00486632	0.00378943	0.95314	0.99171	0.571477
ostta01g04450	1.1399886001139999E-3	6.09043e-05	0.00139986	0.937511	0.585503	0.508105
ostta01g04460	9.9999000009999908E-6	8.48484e-08	7.03857e-06	0.781262	0.355585	0.282103
ostta01g04480	9.9999000009999908E-6	1.2045e-08	0.000220885	0.00391996	1.78764e-05	8.75292e-05
ostta01g04500	1.0199898001020001E-3	0.000407079	0.00196915	0.687513	0.0321231	0.54047
ostta01g04520	7.9819201807981896E-2	0.075324	0.0578489	0.906261	0.61047	0.303954
ostta01g04530	1.5909840901591001E-2	5.76969e-05	0.00702807	0.0195498	0.0786448	0.14036
ostta01g04550	0.10571894281057199	0.0487473	0.0458605	0.0625194	0.00235391	0.0340974
ostta01g04560	9.9999000009999908E-6	1.84879e-05	0.000475518	0.937511	0.420164	0.1526
ostta01g04570	0.28174718252817499	0.0189201	0.0896638	0.281267	0.108723	0.323094
ostta01g04580	1.1399886001139999E-3	0.00496174	0.0280674	0.625014	0.530528	0.815673
ostta01g04585	9.9999000009999908E-6	5.17934e-07	0.000325621	0.843762	0.844544	0.303954
ostta01g04600	9.9999000009999908E-6	5.85159e-05	0.000325621	0.343767	0.392366	0.927291
ostta01g04610	8.1499185008149892E-3	0.0109038	0.00274434	0.250017	0.61047	0.1526
ostta01g04620	3.6999630003700001E-4	0.000391522	0.000148429	0.250017	0.0412691	0.1526
ostta01g04630	4.9999500004999901E-5	5.61275e-05	4.2549e-05	0.00343997	3.70621e-05	0.000118594
ostta01g04660	0.113808861911381	0.0487473	0.0216658	0.781262	0.991098	0.1526
ostta01g04670	0.28174718252817499	0.517125		0.812512	0.138777	0.0199279
ostta01g04680	4.9999500004999901E-5	0.000195582	0.0125658	0.0468995	0.215708	0.0601774
ostta01g04700	0.10759892401076	0.423377	0.162211	0.0468995	0.0393178	0.0340974
ostta01g04710	7.2299277007229898E-3	0.0163105	0.00518444	0.406266	0.68044	0.109058
ostta01g04720	8.1499185008149892E-3	0.0115714	0.00944046	0.781262	0.229488	0.0306146
ostta01g04730	0.27449725502744998	0.012684	0.0360371	0.656263	0.392414	0.422019
ostta01g04760	4.1999580004199998E-4	0.000414058	0.000325621	0.437516	0.20542	0.0367588
ostta01g04770	0.10571894281057199	0.465294	0.230915	0.101589	0.485375	0.128801
ostta01g04790	9.9999000009999908E-6	8.48484e-08	1.76393e-05	0.101589	0.0141511	0.0306146
ostta01g04810	6.0589394106058903E-2	0.145453	0.0216658	0.281267	0.041943	0.0367588
ostta01g04820	5.99994000059999E-5	8.10773e-08	2.75268e-05	0.218768	0.100703	0.245233
ostta01g04830	3.3329666703332997E-2	0.0530928	0.0723344	0.250017	0.210279	0.0929072
ostta01g04840	0.10571894281057199	0.045674	0.134262	0.562514	0.164268	0.815673
ostta01g04850	9.9999000009999908E-6	0.000191421	0.000985921	0.0781492	0.0954655	0.0404928
ostta01g04860	2.4999750002499999E-4	0.00170598	0.00196915	0.0937691	0.997185	0.0783772
ostta01g04880	6.0899391006089898E-3	0.0660714	0.00702807	0.437516	0.821552	0.422019
ostta01g04900	0.10571894281057199	0.0727266	0.0723344	0.921891	0.511194	0.0720099
ostta01g04920	0.10571894281057199	0.0496025	0.11019	0.406266	0.503494	0.245233
ostta01g04940	2.6499735002649999E-3	0.00318914	0.000985921	0.99989	0.95248	0.345761
ostta01g04950	4.9999500004999901E-5	0.00014915	0.000475518	0.140649	0.816927	0.323094
ostta01g04960	6.0899391006089898E-3	0.00140476	0.00518444	0.437516	0.673251	0.370148
ostta01g04970	3.169968300317E-3	0.00250853	0.00196915	0.406266	0.0771921	0.0850904
ostta01g04980	3.3329666703332997E-2	0.0530928	0.0578489	0.00587994	0.166944	0.0162926
ostta01g04990	7.2299277007229898E-3	0.00106297	0.00702807	0.843762	0.971135	0.323094
ostta01g05000	0.181948180518195	0.9917	0.162211	0.687513	0.253006	0.604083
ostta01g05005	0.181948180518195	0.356556	0.230915	0.343767	0.335019	0.282103
ostta01g05010	1.0199898001020001E-3	0.00358778	0.00702807	0.375016	0.163085	0.14036
ostta01g05020	2.6499735002649999E-3	0.000427943	0.000985921	0.00782992	0.0374659	0.0496853
ostta01g05030	3.6199638003620001E-3	0.0011802	0.00196915	0.0625194	0.121729	0.0247646
ostta01g05040	0.10571894281057199	0.136862	0.27213	0.187518	0.728063	0.673691
ostta01g05060	3.6529634703653002E-2	0.00106297	0.0216658	0.000499995	0.0689316	0.00572245
ostta01g05070	6.0399396006039904E-3	0.404842	0.27213	0.156268	0.184691	0.323094
ostta01g05080	0.52977470225297796	0.947553	0.189717	0.625014	0.579265	0.780278
ostta01g05090	3.3329666703332997E-2	0.343533	0.0578489	0.281267	0.0517909	0.0783772
ostta01g05110	0.29155708442915601	0.136862	0.134262	0.781262	0.904752	0.780278
ostta01g05120	8.1499185008149892E-3	0.0185939	0.0578489	0.781262	0.994295	0.196518
ostta01g05150	3.3329666703332997E-2	0.00294479	0.0360371	0.531265	0.818458	0.345761
ostta01g05155	ND	ND	ND	0.812512	0.991641	0.460545
ostta01g05170	0.113808861911381	0.200572	0.162211	0.843762	0.999695	0.282103
ostta01g05180	9.9999000009999908E-6	4.04535e-08	0.000220885	0.0312697	0.0294509	0.0199279
ostta01g05190	3.3009669903301002E-2	0.0167609	0.0216658	0.218768	0.000930883	0.128801
ostta01g05200	6.0589394106058903E-2	0.148051	0.764558	0.0273697	6.41765e-05	0.0162926
ostta01g05210	3.6529634703653002E-2	0.0131339	0.00378943	0.0547095	6.7277e-07	0.00955157
ostta01g05220	3.169968300317E-3	0.00111211	0.00702807	0.250017	0.105139	0.890104
ostta01g05230	1.5909840901591001E-2	0.0027812	0.00944046	0.99611	0.95248	0.395601
ostta01g05240	9.9999000009999908E-6	4.97777e-05	6.51463e-05	0.312517	0.200476	0.0601774
ostta01g05250	2.0699793002069999E-3	0.163435	0.0896638	0.0625194	0.0212148	0.00860116
ostta01g05260	9.9999000009999908E-6	8.29628e-08	7.03857e-06	0.656263	0.162733	0.303954
ostta01g05280	2.0699793002069999E-3	0.00108942	0.00274434	0.187518	0.0622486	0.109058
ostta01g05290	0.66927330726692702	0.930588		0.00782992	0.0308943	0.0277504
ostta01g05300	0.181948180518195	0.136862	0.0216658	0.0547095	0.0463818	0.0850904
ostta01g05310	6.0589394106058903E-2	0.0419056		0.0312697	0.163263	0.0850904
ostta01g05320	0.79799202007979897	0.974727	0.194343	0.0390896	0.0234709	0.0658095
ostta01g05340	9.9999000009999908E-6	2.84246e-08	7.03857e-06	0.218768	0.0171226	0.0929072
ostta01g05350	0.18865811341886601	0.481371		0.0781492	0.0261203	0.0720099
ostta01g05360	4.9999500004999901E-5	0.000391522	9.88016e-05	0.281267	0.140426	0.196518
ostta01g05380	6.0899391006089898E-3	0.0112942	0.00702807	0.906261	0.363861	0.212247
ostta01g05390	0.19664803351966501	0.41176		0.00294997	0.00902785	0.0247646
ostta01g05400	0.10759892401076	0.00297449	0.0578489	0.0547095	0.407427	0.119338
ostta01g05410	0.39811601883981201	0.98604	0.549171	0.312517	0.144756	0.0306146
ostta01g05420	3.4069659303407003E-2	0.163133	0.0360371	0.281267	0.29863	0.166915
ostta01g05430	8.1499185008149892E-3	0.00744133	0.0723344	0.99904	0.0497303	0.0367588
ostta01g05440	9.9999000009999908E-6	8.48484e-08	0.000220885	0.0117399	0.00436787	0.00289713
ostta01g05450	6.5889341106588895E-2	0.0115714	0.0360371	0.531265	0.0930618	0.0340974
ostta01g05460	1.5909840901591001E-2	0.0220495	0.0578489	0.312517	0.0209146	0.451199
ostta01g05470	0.181948180518195	0.150648	0.0165746	0.140649	0.624341	1
ostta01g05480	8.1499185008149892E-3	0.000481462	0.00702807	0.101589	0.000461447	0.451199
ostta01g05490	0.39811601883981201	0.150648	0.764558	0.0547095	0.0474466	0.00860116
ostta01g05510	1.0199898001020001E-3	0.000869702	0.000148429	0.95314	0.114744	0.1526
ostta01g05520	1.1399886001139999E-3	0.00815524	0.00274434	0.312517	0.0387311	0.0199279
ostta01g05530	0.52977470225297796	0.97683	0.368917	4.99995e-05	7.71199e-05	1.39892e-05
ostta01g05540	1.3709862901371E-2	0.0174182	0.00944046	0.687513	0.203013	0.109058
ostta01g05550	1.1399886001139999E-3	5.97101e-05	0.000325621	0.281267	0.225979	0.478027
ostta01g05560	2.8999710002900001E-4	5.73217e-05	9.88016e-05	0.843762	0.23935	0.964414
ostta01g05580	3.6529634703653002E-2	0.0596836	0.0125658	0.101589	0.005281	0.282103
ostta01g05590	3.169968300317E-3	0.00143177	0.0165746	0.125019	0.0410935	0.0367588
ostta01g05600	3.4069659303407003E-2	0.0461817	0.0216658	0.0781492	0.102782	0.0454991
ostta01g05610	3.9999600003999997E-5	1.77816e-06	2.75268e-05	9.9999e-06	7.37838e-06	8.75292e-05
ostta01g05620	9.9999000009999908E-6	2.84246e-08	7.03857e-06	0.500015	0.0246486	0.0783772
ostta01g05640	1.1399886001139999E-3	0.0011802	0.00274434	0.95314	0.61047	0.128801
ostta01g05650	7.2299277007229898E-3	0.00332202	0.0125658	0.921891	0.999535	0.345761
ostta01g05660	6.0399396006039904E-3	0.0241946	0.0458605	0.0097899	0.000231302	0.0111284
ostta01g05670	9.9999000009999908E-6	3.95545e-08	0.000148429	0.750012	0.28379	0.196518
ostta01g05680	0.10759892401076	0.98093	0.368917	0.125019	0.499857	0.100805
ostta01g05690	3.6199638003620001E-3	0.000500721	0.000985921	0.0234598	6.95816e-06	0.00514775
ostta01g05700	1.0199898001020001E-3	5.37391e-05	0.000220885	0.0625194	0.530528	0.0601774
ostta01g05710	3.3009669903301002E-2	0.191829	0.0360371	0.343767	0.373475	0.212247
ostta01g05720	2.8999710002900001E-4	0.000391522	0.00139986	0.0195498	0.00836883	0.0544369
ostta01g05730	3.6999630003700001E-4	2.95683e-05	0.00196915	0.00782992	0.00876552	0.00289713
ostta01g05740	6.0399396006039904E-3	0.0470369	0.0216658	0.101589	9.4158e-05	0.00289713
ostta01g05750	1.3709862901371E-2	0.404842	0.230915	0.0390896	0.0650432	0.0162926
ostta01g05760	0.52977470225297796	0.651541		0.156268	0.684006	0.323094
ostta01g05770	0.10759892401076	0.0120165	0.0165746	0.156268	0.309104	0.0850904
ostta01g05780	6.5889341106588895E-2	0.0133727	0.0723344	0.406266	0.0177904	0.109058
ostta01g05790	9.9999000009999908E-6	4.5338e-08	0.000148429	0.0937691	0.0495489	0.0182055
ostta01g05800	0.113808861911381	0.0124615	0.0280674	0.0781492	0.129764	0.0340974
ostta01g05810	0.41029589704102998	0.404842	0.424482	0.0625194	0.264704	0.0454991
ostta01g05820	ND	ND	ND	0.250017	0.631045	0.0929072
ostta01g05830	0.10759892401076	0.0802401	0.0578489	0.0273697	0.119495	1
ostta01g05840	2.4999750002499999E-4	0.000375765	0.000985921	0.875011	0.973427	0.245233
ostta01g05850	ND	ND	ND	0.843762	0.998352	0.323094
ostta01g05860	2.6499735002649999E-3	0.0111184	0.000325621	0.656263	0.560213	0.14036
ostta01g05870	6.0899391006089898E-3	0.0112942	0.0125658	0.98439	0.71117	0.18086
ostta01g05880	5.99994000059999E-5	2.77942e-05	0.000687924	0.343767	0.0958615	0.119338
ostta01g05890	6.0899391006089898E-3	0.00140476	0.00378943	0.0781492	0.166944	0.263829
ostta01g05900	2.6499735002649999E-3	0.00108942	0.0125658	0.500015	0.95248	0.451199
ostta01g05910	0.39811601883981201	0.992375	0.162211	0.0547095	0.990589	0.152391
ostta01g05920	0.52977470225297796	0.82352	0.368917	0.0312697	0.0900679	0.100805
ostta01g05930	8.1499185008149892E-3	6.20985e-05	0.00702807	0.101589	0.5504	0.0127256
ostta01g05940	2.6499735002649999E-3	0.000510665	0.000687924	0.549105	0.137437	0.1526
ostta01g05950	2.6499735002649999E-3	0.00188369	0.00274434	0.812512	0.984188	0.508105
ostta01g05960	1.2399876001240001E-3	4.86464e-05	0.00196915	0.312517	0.921872	0.263829
ostta01g05970	2.0699793002069999E-3	0.0012256	0.0165746	0.921891	0.85954	0.964414
ostta01g05980	3.3009669903301002E-2	0.610518	0.318116	0.937511	0.987547	0.282103
ostta01g05990	0.52977470225297796	0.983955		0.96876	0.238512	0.74426
ostta01g06000	2.6499735002649999E-3	0.00467549	0.00378943	0.0195498	0.00254557	0.0182055
ostta01g06010	0.39811601883981201	0.97683	0.920476	0.437516	0.00282935	0.604083
ostta01g06020	2.4999750002499999E-4	0.000187259	0.00139986	0.00147999	0.000108423	0.000360656
ostta01g06050	9.7999020009799896E-4	5.85159e-05	0.00139986	0.812512	0.0814041	0.228112
ostta01g06060	4.1999580004199998E-4	0.000375765	0.00274434	0.0097899	0.0817656	0.00860116
ostta01g06070	7.2299277007229898E-3	0.00730845	0.0578489	0.95314	0.953336	0.706759
ostta01g06080	6.0589394106058903E-2	0.570534	0.11019	0.0781492	0.000493199	0.119338
ostta01g06090	2.0699793002069999E-3	0.0417366	0.0578489	0.656263	0.118265	0.128801
ostta01g06100	3.4069659303407003E-2	0.132466	0.0216658	0.750012	0.464345	0.282103
ostta01g06110	2.6499735002649999E-3	0.00318914	0.000985921	0.312517	0.00729729	0.0454991
ostta01g06120	1.8079819201808001E-2	0.0248224	0.00274434	0.562514	0.279131	0.780278
ostta01g06140	3.3329666703332997E-2	0.601183	0.368917	0.101589	0.0319464	0.0544369
ostta01g06160	0.181948180518195	0.148051	0.0896638	0.156268	0.10849	0.1526
ostta01g06170	9.9999000009999908E-6	3.86556e-08	0.000475518	0.9883	0.61772	0.478027
ostta01g06180	2.0699793002069999E-3	0.0115073	0.00518444	0.171898	0.783075	0.0783772
ostta01g06190	2.6499735002649999E-3	0.000152464	0.000985921	0.0390896	0.131686	0.0182055
ostta01g06200	3.169968300317E-3	0.00799213	0.0125658	0.0195498	0.00045797	0.0111284
ostta01g06210	0.27449725502744998	0.165995		0.187518	0.32547	0.119338
ostta01g06220	6.5889341106588895E-2	0.012239	0.0360371	0.406266	0.462735	0.478027
ostta01g06230	3.9999600003999997E-5	0.00675449	0.00944046	0.375016	0.000499006	0.0142045
ostta01g06240	3.3009669903301002E-2	0.0133727	0.0216658	0.343767	0.0743328	0.63725
ostta01g06250	7.2999270007299897E-4	0.0018126	0.0125658	0.437516	0.477817	0.245233
ostta01g06260	0.10759892401076	0.202292	0.72647	0.187518	0.996852	0.345761
ostta01g06270	ND	ND	ND	0.843762	0.794088	0.684627
ostta01g06290	3.3329666703332997E-2	0.00534341	0.0125658	0.9883	0.656873	0.345761
ostta01g06300	0.12279877201228	0.381157	0.134262	0.0390896	0.229393	0.0367588
ostta01g06310	9.9999000009999908E-6	1.22226e-06	1.6511e-06	0.312517	0.00477474	0.0367588
ostta01g06320	9.9999000009999908E-6	3.64848e-06	2.75268e-05	0.0937691	0.462735	0.100805
ostta01g06330	1.5909840901591001E-2	0.0558504	0.0280674	0.0195498	0.0368981	0.00860116
ostta01g06370	2.0699793002069999E-3	0.000427943	0.000985921	0.00685993	0.0033749	0.0601774
ostta01g06390	0.10571894281057199	0.075324	0.134262	0.00294997	0.047592	0.0658095
ostta01g06400	0.39811601883981201	0.971548	0.424482	0.218768	0.138143	0.0454991
ostta01g06420	2.4999750002499999E-4	1.72821e-05	6.51463e-05	0.750012	0.442892	0.14036
ostta01g06430	3.4069659303407003E-2	0.00299933	0.0360371	0.0234598	0.0401421	0.228112
ostta01g06440	3.4069659303407003E-2	0.0190614	0.0578489	0.0501495	0.0254449	0.0127256
ostta01g06450	2.4999750002499999E-4	0.00838045	0.0458605	0.656263	0.947239	0.245233
ostta01g06460	6.0589394106058903E-2	0.0247193	0.0578489	0.406266	0.987418	0.228112
ostta01g06465	6.0589394106058903E-2	0.045674	0.162211	0.0117399	0.000600315	0.00326296
ostta01g06470	ND	ND	ND	0.312517	0.502064	0.0929072
ostta01g06490	3.9999600003999997E-5	3.13424e-05	0.00702807	0.937511	0.777634	0.422019
ostta01g06500	0.28174718252817499	0.985548	0.920476	0.921891	0.629984	0.14036
ostta01g06510	8.1499185008149892E-3	0.00913386	0.00702807	0.875011	0.995269	0.478027
ostta01g06520	0.10759892401076	0.192072	0.0360371	0.250017	0.287961	0.119338
ostta01g06530	2.6499735002649999E-3	0.00199031	0.0578489	0.531265	0.998465	0.0850904
ostta01g06540	0.68113318866811301	0.397864	0.27213	0.921891	0.443598	0.228112
ostta01g06555	4.0049599504005003E-2	0.0238669	0.0216658	0.375016	0.0329875	1
ostta01g06560	1.8079819201808001E-2	0.0106813	0.00944046	0.281267	0.0161447	0.0340974
ostta01g06570	3.4069659303407003E-2	0.0689323	0.27213	0.562514	0.139567	0.604083
ostta01g06580	9.9999000009999908E-6	1.94954e-06	0.00196915	0.906261	0.616949	0.0367588
ostta01g06590	0.10759892401076	0.136862	0.134262	0.140649	0.11329	0.706759
ostta01g06600	9.9999000009999908E-6	8.35941e-08	7.03857e-06	0.562514	0.780273	0.282103
ostta01g06610	1.0199898001020001E-3	0.00230779	0.00139986	0.375016	0.309549	0.228112
ostta01g06620	3.3009669903301002E-2	0.348567	0.368917	0.750012	0.630231	0.128801
ostta01g06630	3.9999600003999997E-5	0.000238419	0.00196915	0.312517	0.0744271	0.100805
ostta01g06640	0.53211467885321195	0.987264		0.687513	0.223054	0.478027
ostta01g06660	2.6499735002649999E-3	0.00283573	0.00702807	0.0195498	0.0957724	0.1526
ostta01g06670	9.9999000009999908E-6	0.000544709	0.00378943	0.406266	0.13685	0.0929072
ostta01g06680	9.9999000009999908E-6	2.60332e-05	0.000687924	0.812512	0.38124	0.508105
ostta02g00010	8.1499185008149892E-3	0.00632816	0.00196915	0.812512	0.0769645	0.0720099
ostta02g00030	7.2299277007229898E-3	5.97101e-05	0.00196915	0.500015	0.96754	0.422019
ostta02g00035	9.9999000009999908E-6	2.97466e-08	2.75268e-05	0.781262	0.967167	0.54047
ostta02g00040	0.113808861911381	0.165995	0.11019	0.812512	0.993813	0.673691
ostta02g00050	0.10759892401076	0.0120165	0.0165746	0.687513	0.429104	0.212247
ostta02g00093	2.4999750002499999E-4	0.00140476	0.0216658	0.921891	0.821552	0.14036
ostta02g00100	6.0589394106058903E-2	0.0717515	0.230915	0.187518	0.998543	0.571477
ostta02g00110	0.10571894281057199	0.000518995	0.0280674	0.00782992	0.100924	0.00955157
ostta02g00130	3.169968300317E-3	0.000427943	0.00274434	0.00782992	0.0767337	0.0544369
ostta02g00160	ND	ND	ND	0.187518	0.885343	0.128801
ostta02g00190	0.66927330726692702	0.987957	0.484654	0.0117399	0.00756541	0.00860116
ostta02g00195	ND	ND	ND	0.500015	0.591873	0.0929072
ostta02g00200	1.3709862901371E-2	0.265241	0.162211	0.437516	0.812365	0.0544369
ostta02g00210	9.27990720092799E-3	0.00220522	0.00944046	0.101589	0.129845	0.0544369
ostta02g00240	6.9179308206917894E-2	0.0487473	0.0360371	0.812512	0.987437	1
ostta02g00250	4.9999500004999901E-5	1.80859e-05	9.88016e-05	0.0625194	0.0606416	0.0127256
ostta02g00270	9.7999020009799896E-4	0.00744133	0.0723344	0.218768	0.0793059	0.0720099
ostta02g00300	0.10571894281057199	0.163452	0.0896638	0.187518	0.492635	0.109058
ostta02g00310	4.9999500004999901E-5	5.37391e-05	9.88016e-05	0.140649	0.983851	0.303954
ostta02g00320	9.9999000009999908E-6	4.22514e-08	0.000220885	0.218768	0.333549	0.166915
ostta02g00340	0.388986110138899	0.87949		0.125019	0.00219548	0.0850904
ostta02g00350	0.113808861911381	0.195502	0.0896638	0.0781492	0.0684445	0.0306146
ostta02g00360	0.17273827261727401	0.977311	0.194343	0.875011	0.000846682	0.245233
ostta02g00370	9.9999000009999908E-6	1.2848e-08	0.000325621	0.101589	0.255393	0.128801
ostta02g00380	9.9999000009999908E-6	7.64883e-06	0.000220885	0.687513	0.255393	0.1526
ostta02g00390	0.113808861911381	0.0179415	0.00702807	0.562514	0.208338	0.100805
ostta02g00410	0.39811601883981201	0.045674	0.194343	0.0625194	0.271304	0.00744774
ostta02g00420	1.1399886001139999E-3	0.000208066	0.000687924	0.0164398	0.0220628	0.0199279
ostta02g00430	0.113808861911381	0.0185939	0.11019	0.0156398	0.00443205	0.166915
ostta02g00460	3.4069659303407003E-2	0.00294479	0.0280674	0.0390896	0.00126312	0.0277504
ostta02g00470	0.12279877201228	0.855801	0.162211	0.343767	0.877419	0.196518
ostta02g00480	3.9999600003999997E-5	0.000367937	0.000687924	0.0937691	0.0218442	0.422019
ostta02g00490	3.4999650003499999E-4	0.000455259	0.000475518	0.312517	0.485375	0.119338
ostta02g00500	3.169968300317E-3	0.00159936	0.00378943	0.687513	0.707574	0.54047
ostta02g00510	4.1999580004199998E-4	0.000409733	6.51463e-05	0.156268	0.0195489	0.0277504
ostta02g00520	9.9999000009999908E-6	1.17773e-08	9.88016e-05	0.562514	0.136959	0.263829
ostta02g00530	8.1499185008149892E-3	0.0689323	0.0723344	0.171898	0.0462888	0.00860116
ostta02g00555	3.3329666703332997E-2	0.129629	0.00944046	0.562514	0.959411	0.282103
ostta02g00562	0.39811601883981201	0.045674	0.0441218	0.187518	0.031182	0.0658095
ostta02g00580	0.10759892401076	0.00282063	0.0216658	0.687513	0.229488	0.212247
ostta02g00600	9.9999000009999908E-6	2.84246e-08	2.70301e-06	0.312517	0.987437	0.18086
ostta02g00610	1.0199898001020001E-3	0.000187259	0.00274434	0.171898	0.175734	0.0658095
ostta02g00630	9.9999000009999908E-6	0.000226287	9.88016e-05	0.0312697	0.00137943	0.0850904
ostta02g00640	9.9999000009999908E-6	2.95683e-05	0.000325621	0.250017	0.113672	0.263829
ostta02g00650	6.5889341106588895E-2	0.00106297	0.0125658	0.875011	0.994528	0.245233
ostta02g00670	2.0699793002069999E-3	0.00717556	0.0578489	0.250017	0.91096	0.196518
ostta02g00690	8.1499185008149892E-3	0.0453702	0.00944046	0.281267	0.00286303	0.109058
ostta02g00730	9.9999000009999908E-6	8.29628e-08	7.03857e-06	0.0625194	0.0152967	0.0340974
ostta02g00790	2.0699793002069999E-3	0.0649345	0.0578489	0.750012	0.141544	0.0367588
ostta02g00810	1.5909840901591001E-2	0.0102362	0.00944046	0.0117399	0.224707	0.0496853
ostta02g00830	3.9999600003999997E-5	0.000391422	0.000325621	0.687513	0.986391	0.74426
ostta02g00840	0.66927330726692702	0.961793	0.230915	0.125019	0.259695	0.14036
ostta02g00860	6.0589394106058903E-2	0.988934	0.0360371	0.343767	0.991722	0.18086
ostta02g00870	1.8079819201808001E-2	0.00496174	0.0360371	0.843762	0.892343	0.370148
ostta02g00880	0.52977470225297796	0.97683	0.920476	0.125019	0.282002	0.0496853
ostta02g00890	6.0589394106058903E-2	0.198932	0.0578489	0.656263	0.0440189	0.604083
ostta02g00900	7.7999220007799895E-4	0.00848144	0.00139986	0.656263	0.0665199	0.245233
ostta02g00920	1.2399876001240001E-3	0.00174152	0.00139986	0.562514	0.0239752	0.345761
ostta02g00940	1.8079819201808001E-2	0.0242931	0.0280674	0.375016	0.097401	0.0367588
ostta02g00950	9.9999000009999908E-6	8.55845e-08	6.51463e-05	0.437516	0.0801283	0.673691
ostta02g00960	0.388986110138899	0.304848	0.27213	0.531265	0.101876	0.0720099
ostta02g00980	ND	ND	ND	0.109399	0.475349	0.0127256
ostta02g00990	3.3329666703332997E-2	0.676138	0.194343	0.171898	0.016294	0.786959
ostta02g01010	2.8999710002900001E-4	3.5674e-06	0.000325621	0.531265	0.994528	0.0277504
ostta02g01020	9.9999000009999908E-6	3.48633e-06	2.75268e-05	0.343767	0.0685986	0.0454991
ostta02g01030	4.9999500004999901E-5	1.84879e-05	9.88016e-05	0.101589	0.000132796	0.0544369
ostta02g01040	0.79799202007979897	0.958539	1	0.218768	0.491264	0.0544369
ostta02g01060	4.9999500004999901E-5	4.86464e-05	9.88016e-05	0.187518	0.799478	0.0783772
ostta02g01070	0.388986110138899	0.987264	0.549171	0.171898	0.044946	0.263829
ostta02g01080	9.9999000009999908E-6	3.48633e-06	4.2549e-05	0.375016	0.00303291	0.571477
ostta02g01090	5.99994000059999E-5	0.000183098	0.00196915	0.312517	0.998465	0.119338
ostta02g01100	3.6529634703653002E-2	0.296201	0.0216658	0.687513	0.0938849	0.422019
ostta02g01120	9.9999000009999908E-6	3.48633e-06	2.75268e-05	0.101589	0.0656178	0.0850904
ostta02g01130	0.27449725502744998	0.697133	0.549171	0.101589	0.309935	0.0247646
ostta02g01140	4.9999500004999901E-5	0.000427943	6.51463e-05	0.750012	0.119747	0.128801
ostta02g01160	1.3709862901371E-2	0.00287192	0.0723344	0.00147999	0.00340899	0.128801
ostta02g01170	6.0589394106058903E-2	0.144235	0.11019	0.281267	0.150827	0.604083
ostta02g01180	1.0199898001020001E-3	6.09043e-05	0.000220885	0.0273697	0.42075	0.571477
ostta02g01190	1.8999810001900001E-4	0.000367937	0.00274434	0.250017	0.218626	0.263829
ostta02g01200	9.7999020009799896E-4	0.000889029	0.000325621	0.00782992	0.192732	0.0658095
ostta02g01210	9.27990720092799E-3	0.00515258	0.00702807	0.625014	0.120109	0.63725
ostta02g01230	0.181948180518195	0.0189201	0.11019	0.687513	0.908594	0.413836
ostta02g01245	3.9999600003999997E-5	1.92917e-05	0.000148429	0.00685993	6.48381e-05	0.00860116
ostta02g01247	1.1399886001139999E-3	0.00102432	0.00274434	0.437516	0.750932	0.14036
ostta02g01250	3.3009669903301002E-2	0.185098	0.0578489	0.625014	0.0203865	0.100805
ostta02g01260	2.0699793002069999E-3	0.00980249	0.00518444	0.187518	0.424217	0.245233
ostta02g01270	2.4999750002499999E-4	0.00219462	0.000475518	0.250017	0.969083	0.451199
ostta02g01290	5.99994000059999E-5	0.000199743	0.00274434	0.812512	0.360629	0.451199
ostta02g01310	1.0199898001020001E-3	4.97777e-05	0.000687924	0.750012	0.983413	0.282103
ostta02g01320	0.135288647113529	0.012239	0.0458605	0.875011	0.0722487	0.818574
ostta02g01330	7.2299277007229898E-3	0.000519979	0.00274434	0.812512	0.994931	0.815673
ostta02g01350	0.39811601883981201	0.997069		0.312517	0.0364593	0.128801
ostta02g01360	2.4999750002499999E-4	3.01597e-05	0.00139986	0.99953	0.220808	0.245233
ostta02g01370	2.4999750002499999E-4	2.3908e-05	0.000985921	0.156268	0.0248873	0.0658095
ostta02g01390	0.10759892401076	0.296201	0.27213	0.0781492	0.132977	0.0247646
ostta02g01400	2.6499735002649999E-3	6.09043e-05	0.00274434	0.187518	0.0983964	0.0720099
ostta02g01410	3.6529634703653002E-2	0.0046429	0.00274434	0.0547095	0.118262	0.0277504
ostta02g01420	1.8999810001900001E-4	2.60332e-05	0.00274434	0.750012	0.557925	0.14036
ostta02g01440	3.3329666703332997E-2	0.134502	0.00655535	0.750012	0.220909	0.228112
ostta02g01460	0.17273827261727401	0.136862		0.0195498	0.42075	0.119338
ostta02g01480	6.0589394106058903E-2	0.977311	0.689646	0.125019	0.00571883	0.0182055
ostta02g01490	7.2999270007299897E-4	0.0248862	0.00702807	0.406266	0.0991097	0.282103
ostta02g01510	2.6499735002649999E-3	0.00113481	0.00274434	0.343767	0.530528	0.0496853
ostta02g01520	1.0199898001020001E-3	0.000427943	0.000475518	0.0195498	0.020169	0.0783772
ostta02g01530	0.113808861911381	0.390388	0.484654	0.281267	0.112964	0.0247646
ostta02g01550	6.0899391006089898E-3	0.00235907	0.00518444	0.171898	0.00600866	0.0601774
ostta02g01590	2.0699793002069999E-3	0.0011802	0.0216658	0.250017	0.303218	0.0340974
ostta02g01600	0.28174718252817499	0.150648	0.230915	0.140649	0.0318147	0.0454991
ostta02g01610	6.0899391006089898E-3	0.0258567	0.00378943	0.0625194	0.595445	0.14036
ostta02g01640	3.4999650003499999E-4	5.20403e-05	2.75268e-05	0.656263	0.482443	0.964414
ostta02g01660	0.53211467885321195	0.150648	0.194343	2.99997e-05	1.97946e-05	0.000150552
ostta02g01680	0.27449725502744998	0.82352	0.0341378	0.171898	0.0130122	0.0127256
ostta02g01690	0.27449725502744998	0.983252	0.27213	0.375016	0.430724	0.604083
ostta02g01725	2.0699793002069999E-3	0.000427943	0.000985921	0.531265	0.107644	0.228112
ostta02g01730	4.9999500004999901E-5	4.10806e-06	4.2549e-05	0.171898	0.257402	0.604083
ostta02g01770	0.181948180518195	0.150648	0.0125658	0.625014	0.0966759	0.18086
ostta02g01780	2.0699793002069999E-3	0.0109847	0.00139986	0.906261	0.85954	0.508105
ostta02g01790	3.4999650003499999E-4	0.000908355	0.000687924	0.156268	0.415773	0.1526
ostta02g01810	3.3009669903301002E-2	0.163655	0.0360371	0.9922	0.29953	0.109058
ostta02g01820	7.7999220007799895E-4	0.000183098	0.000325621	0.0937691	0.198335	0.119338
ostta02g01840	2.0699793002069999E-3	0.00448465	0.00702807	0.00391996	0.138263	0.780278
ostta02g01850	ND	ND	ND	0.375016	0.99925	0.1526
ostta02g01860	9.9999000009999908E-6	3.95545e-08	0.000325621	0.406266	0.0957724	0.395601
ostta02g01870	0.27449725502744998	0.769208	0.368917	5.99994e-05	0.00658091	0.0111284
ostta02g01890	8.1499185008149892E-3	0.00199031	0.0216658	0.625014	0.746672	0.478027
ostta02g01900	0.181948180518195	0.651541	0.841741	0.140649	0.0427368	0.0367588
ostta02g01910	6.0399396006039904E-3	0.00505716	0.00702807	0.656263	0.164268	0.451199
ostta02g01920	2.0699793002069999E-3	0.0124175	0.00378943	0.500015	0.0395608	0.0783772
ostta02g01930	0.27449725502744998	0.775688	0.0216658	0.375016	0.994515	0.478027
ostta02g01950	2.0699793002069999E-3	0.0641784	0.0165746	0.656263	0.492635	0.345761
ostta02g01960	9.9999000009999908E-6	0.000191421	0.000687924	0.0781492	0.0103482	0.00744774
ostta02g01970	7.2299277007229898E-3	0.0185939	0.0165746	0.125019	0.137543	0.0720099
ostta02g01980	1.1399886001139999E-3	0.0179415	0.0458605	0.562514	0.104921	0.0929072
ostta02g02000	9.9999000009999908E-6	3.48633e-06	6.51463e-05	0.98439	0.492635	0.100805
ostta02g02010	9.9999000009999908E-6	1.30753e-06	6.51463e-05	0.281267	0.0877905	0.815673
ostta02g02020	3.6199638003620001E-3	0.00458007	0.00702807	0.531265	0.276282	0.571477
ostta02g02030	1.0199898001020001E-3	0.0080518	0.0125658	0.250017	0.00577385	0.1526
ostta02g02090	2.0699793002069999E-3	3.19338e-05	0.00944046	0.375016	0.00544947	0.228112
ostta02g02100	2.0699793002069999E-3	0.00115751	0.00702807	0.218768	0.0436618	0.0277504
ostta02g02110	3.6529634703653002E-2	0.027029	0.0280674	0.0312697	0.0311127	0.0277504
ostta02g02140	2.8999710002900001E-4	0.00014915	9.88016e-05	0.0390896	0.0649988	0.0142045
ostta02g02150	3.3329666703332997E-2	0.44795	0.230915	0.234888	0.022259	0.890104
ostta02g02200	2.0699793002069999E-3	0.0206005	0.0165746	0.437516	0.347686	0.100805
ostta02g02210	0.113808861911381	0.144235	0.11019	0.0625194	0.0289038	0.0929072
ostta02g02240	9.9999000009999908E-6	3.40525e-06	7.03857e-06	0.812512	0.937451	0.852009
ostta02g02270	1.8079819201808001E-2	0.00289026	0.0125658	0.171898	0.407428	0.100805
ostta02g02280	3.3009669903301002E-2	0.00287192	0.0578489	0.0273697	0.210279	0.212247
ostta02g02290	9.9999000009999908E-6	8.95652e-08	7.03857e-06	0.0781492	0.00483675	0.0367588
ostta02g02310	2.6499735002649999E-3	0.000162407	0.000475518	0.875011	0.0923453	0.1526
ostta02g02320	6.5889341106588895E-2	0.169396	0.162211	0.343767	0.51939	0.263829
ostta02g02330	3.3329666703332997E-2	0.0126563	0.0280674	0.218768	0.492635	0.303954
ostta02g02340	ND	ND	ND	0.906261	0.409384	0.257307
ostta02g02360	0.17273827261727401	0.191829	0.424482	0.0117399	0.997418	0.263829
ostta02g02370	3.169968300317E-3	0.00580649	0.00378943	0.0195498	0.335019	0.119338
ostta02g02380	9.9999000009999908E-6	3.64848e-06	9.88016e-05	0.140649	0.00399344	0.119338
ostta02g02400	6.0899391006089898E-3	0.005248	0.00378943	0.281267	0.705085	0.571477
ostta02g02420	0.66927330726692702	0.356556	0.27213	0.562514	0.585503	0.245233
ostta02g02430	1.5909840901591001E-2	0.142856	0.0216658	0.906261	0.462162	0.0306146
ostta02g02440	9.9999000009999908E-6	0.000407079	0.0280674	0.171898	0.0397452	0.303954
ostta02g02450	0.12279877201228	0.332605	0.11019	0.101589	0.0110305	0.323094
ostta02g02460	1.0199898001020001E-3	6.09043e-05	0.000220885	0.125019	0.0414643	0.0496853
ostta02g02470	6.0899391006089898E-3	0.00145879	0.0280674	0.500015	0.563263	0.345761
ostta02g02475	0.41029589704102998	0.136862	0.0896638	0.656263	0.107644	0.780278
ostta02g02480	1.5909840901591001E-2	0.0578124	0.0125658	0.187518	0.585503	0.604083
ostta02g02490	2.0269797302027E-2	0.0467457	0.00702807	0.218768	0.250722	0.579814
ostta02g02500	7.2999270007299897E-4	0.00704268	0.00518444	0.281267	0.165265	0.212247
ostta02g02510	3.6999630003700001E-4	5.88282e-05	0.000475518	0.0117399	0.0213512	0.00860116
ostta02g02520	6.0589394106058903E-2	0.165995	0.230915	0.101589	0.0507753	0.18086
ostta02g02530	ND	ND	ND	0.625014	0.99892	0.1526
ostta02g02540	6.0589394106058903E-2	0.0550234	0.0723344	0.625014	0.972715	0.890104
ostta02g02550	0.10759892401076	0.099402	0.0578489	0.343767	0.462735	0.395601
ostta02g02570	1.8079819201808001E-2	0.00294479	0.0216658	0.0468995	0.00145655	0.0496853
ostta02g02580	3.9999600003999997E-5	0.000191421	0.000687924	0.921891	0.109313	0.508105
ostta02g02615	ND	ND	ND	0.750012	0.412086	0.128801
ostta02g02630	ND	ND	ND	0.0937691	0.779518	0.323094
ostta02g02650	3.3329666703332997E-2	0.0253395	0.00274434	0.00587994	0.0447833	0.964414
ostta02g02660	0.21200787992120099	0.465294	0.194343	0.187518	0.52557	0.0306146
ostta02g02670	1.5909840901591001E-2	0.0861838	0.0216658	0.750012	0.974101	0.391383
ostta02g02680	0.52977470225297796	0.984277	0.424482	0.531265	0.277489	0.1526
ostta02g02700	3.9999600003999997E-5	3.8513e-06	9.88016e-05	0.437516	0.00384192	0.228112
ostta02g02720	3.4069659303407003E-2	0.0665554	0.0216658	0.140649	0.335019	0.128801
ostta02g02730	2.0699793002069999E-3	0.0464206	0.0578489	0.0312697	0.330111	0.0544369
ostta02g02735	4.9999500004999901E-5	3.5674e-06	0.000220885	0.101589	0.139902	0.0544369
ostta02g02740	2.0699793002069999E-3	0.0385867	0.0165746	0.531265	0.0301051	0.109058
ostta02g02750	0.27449725502744998	0.198932	0.162211	0.0937691	0.991776	0.323094
ostta02g02760	1.5909840901591001E-2	0.00266678	0.00274434	0.812512	0.71117	0.780278
ostta02g02770	ND	ND	ND	0.312517	0.3025	0.147142
ostta02g02780	9.9999000009999908E-6	2.90856e-08	1.76393e-05	0.906261	0.142164	0.0496853
ostta02g02790	2.4999750002499999E-4	0.000183098	0.000475518	0.0625194	0.0204998	0.0658095
ostta02g02800	3.3009669903301002E-2	0.0167609	0.0125658	0.250017	0.09859	0.0199279
ostta02g02810	7.7999220007799895E-4	0.0109038	0.00702807	0.562514	0.219111	0.0162926
ostta02g02820	0.181948180518195	0.981654	0.689646	0.00587994	0.00135476	0.0142045
ostta02g02830	4.9999500004999901E-5	4.86464e-05	0.000475518	0.906261	0.994528	0.706759
ostta02g02840	2.0699793002069999E-3	0.00102133	0.00378943	0.343767	0.0588897	0.451199
ostta02g02850	0.27449725502744998	0.671925	0.0896638	0.0312697	0.0589194	0.0162926
ostta02g02860	9.9999000009999908E-6	3.74305e-06	2.75268e-05	0.781262	0.16577	0.109058
ostta02g02870	6.9179308206917894E-2	0.34858	0.0216658	0.0937691	0.0490512	0.0850904
ostta02g02880	7.2299277007229898E-3	0.0121787	0.00944046	0.531265	0.448771	0.245233
ostta02g02920	0.27449725502744998	0.9663	1	0.00343997	0.00788872	0.00646938
ostta02g02930	0.52977470225297796	0.92305	0.27213	0.156268	0.087089	0.0306146
ostta02g02940	9.9999000009999908E-6	3.49893e-06	4.2549e-05	0.437516	0.000874253	0.604083
ostta02g02950	1.8079819201808001E-2	0.00534065	0.00518444	0.0156398	0.00304646	0.0340974
ostta02g02970	1.1399886001139999E-3	0.000247956	0.00274434	0.375016	0.572815	0.54047
ostta02g02980	9.9999000009999908E-6	8.29628e-08	9.98907e-07	0.343767	0.0239356	0.0225554
ostta02g02990	4.9999500004999901E-5	0.000191421	0.000148429	0.0117399	0.00245455	0.00955157
ostta02g03000	0.10571894281057199	0.995649	0.424482	0.625014	0.229852	0.0658095
ostta02g03010	9.9999000009999908E-6	2.90856e-08	7.03857e-06	0.99806	0.868897	0.263829
ostta02g03020	1.5909840901591001E-2	0.122704	0.0165746	0.921891	0.979404	0.395601
ostta02g03040	3.3009669903301002E-2	0.570534	0.0723344	0.00294997	0.0169591	0.00860116
ostta02g03050	0.39811601883981201	0.91187	0.368917	0.101589	0.0162669	0.0199279
ostta02g03060	9.9999000009999908E-6	7.91918e-08	7.03857e-06	0.0156398	0.137582	0.0658095
ostta02g03070	ND	ND	ND	0.109399	0.67184	0.147142
ostta02g03090	3.3009669903301002E-2	0.338783	0.0723344	0.937511	0.168413	0.0544369
ostta02g03110	4.9999500004999901E-5	0.00100499	0.00518444	0.96876	0.955085	0.212247
ostta02g03120	1.5909840901591001E-2	0.0279252	0.00274434	0.0156398	0.121729	0.0247646
ostta02g03130	ND	ND	ND	0.937511	0.40523	0.227448
ostta02g03140	2.0699793002069999E-3	0.0482661	0.0216658	0.843762	0.538795	0.0367588
ostta02g03160	1.1399886001139999E-3	0.00135073	0.00378943	0.312517	0.208032	0.0199279
ostta02g03170	9.9999000009999908E-6	5.40954e-07	0.000985921	0.812512	0.875575	0.282103
ostta02g03180	6.0589394106058903E-2	0.338113	0.194343	0.781262	0.000385061	0.370148
ostta02g03190	1.5909840901591001E-2	0.0534934	0.0458605	0.500015	0.0328347	0.508105
ostta02g03200	1.3709862901371E-2	0.0653669	0.0165746	0.656263	0.974038	0.780107
ostta02g03210	0.52977470225297796	0.977311	0.368917	0.281267	0.108659	0.166915
ostta02g03220	ND	ND	ND	0.250017	0.306676	0.469863
ostta02g03230	6.5889341106588895E-2	0.0637117	0.00944046	0.0625194	0.0298757	0.100805
ostta02g03250	9.9999000009999908E-6	3.95545e-08	4.2549e-05	0.750012	0.322429	0.0850904
ostta02g03260	9.9999000009999908E-6	8.75748e-08	4.2549e-05	0.0468995	0.00372513	0.0162926
ostta02g03280	2.4999750002499999E-4	0.000211843	0.000148429	0.843762	0.868897	0.196518
ostta02g03290	6.5889341106588895E-2	0.0453264	0.0280674	0.921891	0.993354	0.395601
ostta02g03300	4.9999500004999901E-5	7.64883e-06	0.000325621	0.812512	0.294481	0.0658095
ostta02g03310	6.0589394106058903E-2	0.974146	0.841741	0.156268	0.950723	0.323094
ostta02g03320	9.9999000009999908E-6	3.8513e-06	1.76393e-05	0.140649	0.10831	0.0544369
ostta02g03330	2.6499735002649999E-3	6.09043e-05	0.00378943	0.781262	0.30031	0.927291
ostta02g03340	ND	ND	ND	0.437516	0.389163	0.0699933
ostta02g03350	9.27990720092799E-3	0.0014858	0.0578489	0.656263	0.980441	0.706759
ostta02g03355	0.66927330726692702	0.990451		0.0273697	0.42075	0.119338
ostta02g03360	0.18865811341886601	0.202292	0.230915	0.812512	0.218626	0.166915
ostta02g03380	5.99994000059999E-5	0.00467549	0.00378943	0.921891	0.991492	0.0454991
ostta02g03390	0.10759892401076	0.697133	0.368917	0.171898	0.0249766	0.0544369
ostta02g03400	9.9999000009999908E-6	5.0909e-05	0.000148429	0.406266	0.0352042	0.00572245
ostta02g03410	0.10759892401076	0.148051	0.0723344	0.187518	0.168276	0.0340974
ostta02g03420	9.9999000009999908E-6	3.86556e-08	9.88016e-05	0.101589	0.0899639	0.0850904
ostta02g03430	2.6499735002649999E-3	0.000437048	0.000985921	0.656263	0.0656644	0.508105
ostta02g03440	ND	ND	ND	0.187518	0.0488257	0.0199279
ostta02g03450	2.4999750002499999E-4	5.73217e-05	0.00139986	0.812512	0.0737236	0.0720099
ostta02g03460	ND	ND	ND	0.00782992	0.00330787	0.1526
ostta02g03465	0.17273827261727401	0.356556	0.162211	0.312517	0.0138681	0.245233
ostta02g03470	9.9999000009999908E-6	1.96936e-05	0.000687924	0.96876	0.34229	0.282103
ostta02g03480	1.0199898001020001E-3	0.0026176	0.00702807	0.343767	0.017567	0.0658095
ostta02g03490	1.3709862901371E-2	0.121155	0.0280674	0.0234598	0.354234	0.0783772
ostta02g03500	2.0699793002069999E-3	0.00251293	0.00702807	0.625014	0.159786	0.63725
ostta02g03550	9.7999020009799896E-4	0.00358778	0.0125658	0.812512	0.147241	0.422019
ostta02g03560	9.9999000009999908E-6	2.83856e-05	0.00196915	0.125019	0.470919	0.109058
ostta02g03570	1.5909840901591001E-2	0.0230145	0.0723344	0.843762	0.0366803	0.0306146
ostta02g03590	0.39811601883981201	0.134502	0.549622	0.0468995	0.0593877	0.964414
ostta02g03600	9.7999020009799896E-4	6.09043e-05	0.00378943	0.921891	0.92287	0.74426
ostta02g03610	ND	ND	ND	0.0312697	0.352696	0.282103
ostta02g03620	9.9999000009999908E-6	3.49893e-06	4.2549e-05	0.906261	0.032368	0.18086
ostta02g03630	1.3709862901371E-2	0.265241	0.0458605	0.218768	0.0051129	0.18086
ostta02g03640	0.388986110138899	0.82352		0.0117399	0.226978	0.109058
ostta02g03650	9.7999020009799896E-4	0.002454	0.00139986	0.0117399	0.0356593	0.964414
ostta02g03660	3.169968300317E-3	0.00271806	0.000220885	0.312517	0.485375	0.128801
ostta02g03670	0.28174718252817499	0.671925	0.230915	0.0312697	0.000201608	0.0247646
ostta02g03680	2.4999750002499999E-4	2.95683e-05	0.00944046	0.0390896	0.0183768	0.0044405
ostta02g03690	0.27449725502744998	0.996618	0.194343	0.562514	0.229488	0.478027
ostta02g03700	0.27449725502744998	0.769208	0.134262	0.875011	0.578664	0.14036
ostta02g03710	2.8999710002900001E-4	6.83513e-06	0.000148429	0.281267	0.029318	0.100805
ostta02g03720	2.0699793002069999E-3	0.081726	0.0458605	0.375016	0.263118	0.128801
ostta02g03730	0.28174718252817499	0.165995	0.11019	0.156268	0.0436618	0.166915
ostta02g03740	6.0589394106058903E-2	0.0242931		0.187518	0.91436	0.100805
ostta02g03750	0.181948180518195	0.465294	0.11019	0.250017	0.579265	0.74426
ostta02g03770	4.9999500004999901E-5	5.31716e-05	9.88016e-05	0.375016	0.259163	0.100805
ostta02g03780	1.5909840901591001E-2	0.0279295	0.00702807	0.843762	0.202039	0.212247
ostta02g03790	3.6529634703653002E-2	0.0237701	0.27213	0.0625194	0.42075	0.323094
ostta02g03800	8.1499185008149892E-3	0.00100499	0.00518444	0.687513	0.968294	0.927291
ostta02g03810	4.9999500004999901E-5	2.00955e-05	0.000325621	0.281267	0.155883	0.212247
ostta02g03820	2.4999750002499999E-4	0.00104364	0.000985921	0.812512	0.00270094	0.100805
ostta02g03830	0.181948180518195	0.0136115	0.0723344	0.0117399	0.0456529	0.0544369
ostta02g03840	4.1999580004199998E-4	0.000409733	0.000220885	0.00391996	0.000124229	0.0199279
ostta02g03850	9.7999020009799896E-4	5.97101e-05	0.000475518	0.406266	0.0761069	0.196518
ostta02g03860	7.7999220007799895E-4	0.000191421	0.00378943	0.250017	0.00530613	0.100805
ostta02g03870	9.9999000009999908E-6	5.63673e-05	0.000475518	0.531265	0.132609	0.604083
ostta02g03880	1.1399886001139999E-3	5.20403e-05	0.000325621	0.0273697	0.0628872	0.263829
ostta02g03890	0.10759892401076	0.671925	0.549171	0.625014	0.277489	0.0496853
ostta02g03900	2.4999750002499999E-4	0.005248	0.0360371	0.656263	0.808348	0.646931
ostta02g03910	0.17273827261727401	0.144235	0.162211	0.343767	0.0566182	0.0658095
ostta02g03920	9.9999000009999908E-6	2.33767e-05	0.00196915	0.375016	0.204407	0.166915
ostta02g03930	2.0269797302027E-2	0.00266678	0.00196915	0.171898	0.849895	0.212247
ostta02g03950	6.0589394106058903E-2	0.0599874	0.0723344	0.531265	0.77215	0.422019
ostta02g03957	0.10759892401076	0.0238669	0.0458605	0.656263	3.93e-06	0.478027
ostta02g03960	3.3329666703332997E-2	0.00276935	0.0216658	0.00343997	0.00925551	0.128801
ostta02g03970	0.18865811341886601	0.465294	0.338404	0.140649	0.452367	0.0601774
ostta02g03980	0.17273827261727401	0.452097	0.11019	0.0273697	0.0411048	0.119338
ostta02g03990	1.2399876001240001E-3	0.000499317	9.88016e-05	0.687513	0.961526	0.706759
ostta02g04000	ND	ND	ND	0.218768	0.487431	0.0243694
ostta02g04010	1.8999810001900001E-4	0.00704268	0.00944046	0.500015	0.0637607	0.370148
ostta02g04020	6.9179308206917894E-2	0.0120165	0.00378943	0.406266	0.417073	0.63725
ostta02g04030	2.6499735002649999E-3	0.00151282	0.0723344	0.0937691	0.135559	0.0544369
ostta02g04040	2.0699793002069999E-3	0.0728104	0.0360371	0.906261	0.994029	0.890104
ostta02g04050	7.7999220007799895E-4	0.0524697	0.0578489	0.0273697	0.000124421	0.1526
ostta02g04060	0.12279877201228	0.012239	0.0280674	0.406266	0.0150357	0.196518
ostta02g04070	9.9999000009999908E-6	1.70084e-06	0.000148429	0.906261	0.39105
ostta02g04080	3.3009669903301002E-2	0.129783	0.0216658	0.0156398	0.176361	0.0162926
ostta02g04090	3.9999600003999997E-5	0.000367937	0.000148429	0.531265	0.0909339	0.166915
ostta02g04100	0.10759892401076	0.0743606	0.162211	0.437516	0.0589963	0.166915
ostta02g04115	9.9999000009999908E-6	3.86556e-08	2.75268e-05	0.437516	0.979808	0.196518
ostta02g04120	0.41029589704102998	0.855801	0.0578489	0.0547095	0.0782919	0.212247
ostta02g04130	6.0899391006089898E-3	0.390388	0.194343	0.406266	0.919197	0.303954
ostta02g04140	ND	ND	ND	0.750012	0.998249	0.109058
ostta02g04180	3.9999600003999997E-5	5.61275e-05	0.000325621	0.937511	0.983759	0.852009
ostta02g04220	6.0589394106058903E-2	0.0242931	0.0896638	0.812512	0.986906	0.63725
ostta02g04230	0.28174718252817499	0.671925	0.689646	0.101589	0.280782	0.0544369
ostta02g04240	3.3329666703332997E-2	0.0487473	0.0458605	0.687513	0.785489	0.451199
ostta02g04250	6.0589394106058903E-2	0.0496025	0.194343	0.812512	0.812784	0.166915
ostta02g04260	0.28174718252817499	0.697133	0.841741	0.750012	0.200133	0.212247
ostta02g04270	7.7999220007799895E-4	0.00717556	0.00518444	0.781262	0.974408	0.797088
ostta02g04280	5.99994000059999E-5	5.0909e-05	9.88016e-05	0.812512	0.655339	0.0783772
ostta02g04290	9.9999000009999908E-6	1.66219e-06	0.000148429	0.125019	0.341062	0.263829
ostta02g04300	0.39811601883981201	0.134502	0.11019	0.312517	0.00190529	0.196518
ostta02g04310	ND	ND	ND	0.875011	0.999966	0.128801
ostta02g04320	9.9999000009999908E-6	1.96936e-05	0.000475518	0.656263	0.585503	0.1526
ostta02g04325	9.27990720092799E-3	0.00515258	0.00518444	0.0156398	0.0810487	0.228112
ostta02g04330	1.8079819201808001E-2	0.027029	0.0165746	0.312517	0.821575	0.1526
ostta02g04340	0.10571894281057199	0.381157	0.0165746	0.250017	0.868897	0.0658095
ostta02g04350	5.99994000059999E-5	5.0909e-05	0.000475518	0.218768	0.773885	0.18086
ostta02g04360	4.9999500004999901E-5	5.31716e-05	9.88016e-05	0.0625194	0.00742823	0.0142045
ostta02g04390	6.0899391006089898E-3	0.0204746	0.00944046	0.312517	0.0258954	0.00289713
ostta02g04430	6.0589394106058903E-2	0.775688	0.194343	0.0234598	0.292502	0.0929072
ostta02g04440	0.66927330726692702	0.96937		0.531265	0.0502676	0.964414
ostta02g04450	3.9999600003999997E-5	2.95683e-05	0.00378943	0.500015	0.729646	0.780278
ostta02g04460	ND	ND	ND	0.875011	0.189072	0.570201
ostta02g04470	6.0899391006089898E-3	0.166302	0.0723344	0.00782992	0.060268	0.00955157
ostta02g04480	0.17273827261727401	0.465294	0.11019	0.906261	0.279131	0.166915
ostta02g04490	0.52977470225297796	0.973725	0.424482	0.281267	0.599308	0.263829
ostta02g04500	1.1399886001139999E-3	0.0011802	0.00274434	0.95314	0.522979	0.964414
ostta02g04530	9.9999000009999908E-6	8.10773e-08	7.03857e-06	0.406266	0.110404	0.212247
ostta02g04540	1.5909840901591001E-2	5.76969e-05	0.0125658	0.0390896	0.0436618	0.303954
ostta02g04550	1.8079819201808001E-2	0.00256306	0.00139986	0.906261	0.0261317	0.422019
ostta02g04560	2.8999710002900001E-4	4.97777e-05	0.000687924	0.343767	0.000313005	0.0404928
ostta02g04580	2.6499735002649999E-3	0.00608936	0.00378943	0.0468995	0.42075	0.212247
ostta02g04590	0.52977470225297796	0.984277	0.617661	0.906261	0.138246	0.100805
ostta02g04600	8.1499185008149892E-3	0.0124615	0.0125658	0.156268	0.506684	0.0340974
ostta02g04610	9.9999000009999908E-6	2.84246e-08	6.51463e-05	5.99994e-05	0.00876552	0.00387781
ostta02g04620	2.0699793002069999E-3	0.0206005	0.00944046	0.500015	0.0965042	0.0658095
ostta02g04630	ND	ND	ND	0.562514	0.260064	0.323094
ostta02g04650	2.8999710002900001E-4	0.00458007	0.00378943	0.00391996	0.00040779	0.00572245
ostta02g04670	2.0699793002069999E-3	0.00486632	0.0216658	0.101589	0.118149	0.0783772
ostta02g04680	2.4999750002499999E-4	0.000400628	0.000220885	0.00196998	0.00839116	0.109058
ostta02g04700	0.10759892401076	0.697133	0.162211	0.531265	0.856856	0.263829
ostta02g04710	1.8079819201808001E-2	0.000452575	0.00378943	0.0156398	0.00228478	0.0162926
ostta02g04720	2.4999750002499999E-4	5.61275e-05	0.000985921	0.625014	0.200242	0.128801
ostta02g04730	9.9999000009999908E-6	8.29628e-08	9.98907e-07	9.9999e-06	0.000581525	9.30964e-07
ostta02g04740	9.9999000009999908E-6	3.5674e-06	2.75268e-05	0.687513	0.0307997	0.0454991
ostta02g04750	0.113808861911381	0.0478921	0.549171	0.00147999	0.0104146	0.0929072
ostta02g04770	ND	ND	ND	0.875011	0.971578	0.525617
ostta02g04780	1.5909840901591001E-2	0.0049057	0.0578489	0.0468995	0.0576395	0.0340974
ostta02g04790	1.1399886001139999E-3	1.92917e-05	0.00196915	0.250017	0.0333595	0.18086
ostta02g04800	9.9999000009999908E-6	3.72956e-06	2.75268e-05	0.906261	0.991446	0.323094
ostta02g04810	1.1399886001139999E-3	0.00446769	0.00518444	0.140649	0.0966759	0.0929072
ostta02g04815	0.41029589704102998	0.465294	0.194343	0.531265	0.955292	0.478027
ostta02g04817	ND	ND	ND	0.437516	0.124546	0.0929072
ostta02g04820	0.181948180518195	0.236536	0.0578489	0.937511	0.136418	0.263829
ostta02g04830	0.29155708442915601	0.0496025		0.281267	0.016631	0.109058
ostta02g04860	6.9179308206917894E-2	0.236273	1	0.140649	0.0684007	0.0404928
ostta02g04870	7.2299277007229898E-3	0.0163105	0.00518444	0.0937691	0.0198565	0.0404928
ostta02g04880	3.6529634703653002E-2	0.0133727	0.0578489	0.0781492	0.0233308	0.0454991
ostta02g04890	2.6499735002649999E-3	0.00744133	0.0125658	0.437516	0.229119	0.370148
ostta02g04900	2.6499735002649999E-3	0.000423687	0.000985921	0.375016	0.429322	0.323094
ostta02g04905	3.6529634703653002E-2	0.00289026	0.00702807	0.281267	0.0805415	0.0850904
ostta02g04910	3.4069659303407003E-2	0.0559887	0.11019	0.656263	0.585503	0.74426
ostta02g04920	0.113808861911381	0.163435	0.134262	0.625014	0.672116	0.119338
ostta02g04930	1.1399886001139999E-3	0.0170895	0.0280674	0.500015	0.0117039	0.0658095
ostta02g04940	3.9999600003999997E-5	2.49706e-05	0.000985921	0.187518	0.00162233	0.0306146
ostta02g04950	6.9179308206917894E-2	0.0133727	0.134262	0.875011	0.000389672	0.323094
ostta02g04960	0.28174718252817499	0.472654	0.492279	0.250017	0.0957646	0.0404928
ostta02g04970	0.66927330726692702	0.98441	0.230915	0.0547095	0.816927	0.0658095
ostta02g04980	0.10571894281057199	0.075324	0.0723344	0.281267	0.23935	0.0720099
ostta02g04990	0.113808861911381	0.0487473	0.0723344	0.0195498	0.0708355	0.0182055
ostta02g05000	1.3709862901371E-2	0.00282063	0.0280674	0.218768	0.260838	0.54047
ostta02g05010	3.4999650003499999E-4	0.00102432	0.00139986	0.101589	0.0230061	0.18086
ostta02g05020	5.99994000059999E-5	9.75265e-08	4.2549e-05	0.312517	0.171512	0.0496853
ostta02g05030	9.9999000009999908E-6	1.31157e-08	0.000475518	0.0781492	0.263248	0.571477
ostta02g05040	3.3009669903301002E-2	0.0487473	0.0578489	0.687513	0.328436	0.166915
ostta02g05060	1.0199898001020001E-3	0.000427943	0.00702807	0.140649	0.0741943	0.0277504
ostta02g05070	2.0269797302027E-2	0.00051035	0.00274434	0.218768	0.884148	0.128801
ostta02g05080	1.3709862901371E-2	0.397864	0.841741	0.875011	0.991968	0.245233
ostta02g05090	9.9999000009999908E-6	0.000959614	0.0216658	0.0234598	0.470919	0.890104
ostta02g05100	ND	ND	ND	0.750012	0.990741	0.227448
ostta02g05105	1.0199898001020001E-3	5.37391e-05	0.000325621	0.406266	0.0116063	0.706759
ostta02g05110	9.9999000009999908E-6	4.04535e-08	0.000985921	0.0294497	0.0520687	0.0044405
ostta02g05130	9.9999000009999908E-6	5.17934e-07	9.88016e-05	0.140649	0.973036	0.54047
ostta02g05140	2.4999750002499999E-4	0.000226287	0.000220885	0.906261	0.0512831	0.0340974
ostta02g05150	9.9999000009999908E-6	9.15555e-08	0.000220885	0.437516	0.0575568	0.0306146
ostta02g05170	0.181948180518195	0.775688	0.0896638	0.437516	0.0722746	0.780278
ostta02g05180	9.9999000009999908E-6	5.31716e-05	0.00139986	0.750012	0.0597919	0.74426
ostta02g05190	3.3009669903301002E-2	0.0758426	0.00378943	0.625014	0.109972	0.54047
ostta02g05200	0.10571894281057199	0.0487473	0.0458605	0.437516	0.00997946	0.0720099
ostta02g05210	4.9999500004999901E-5	0.000499317	9.88016e-05	0.375016	0.155392	0.323094
ostta02g05220	2.8999710002900001E-4	0.000998633	0.00139986	0.250017	0.0283562	0.395601
ostta02g05225	6.0589394106058903E-2	0.045674	0.194343	0.125019	0.118556	0.212247
ostta02g05230	3.9999600003999997E-5	0.000178937	4.2549e-05	0.781262	0.00101412	0.604083
ostta02g05240	0.10759892401076	0.465294	0.162211	0.656263	0.0586309	0.0929072
ostta02g05250	1.1399886001139999E-3	2.08993e-05	0.00378943	0.937511	0.261481	0.128801
ostta02g05270	0.39811601883981201	0.697133	0.162211	0.156268	0.437535	0.14036
ostta02g05280	1.8999810001900001E-4	0.00256421	0.00702807	0.562514	0.0122733	0.0658095
ostta02g05290	0.10571894281057199	0.141749	0.0360371	0.687513	0.218626	0.345761
ostta02g05300	9.9999000009999908E-6	2.33767e-05	0.000687924	0.312517	0.373475	0.1526
ostta02g05320	0.181948180518195	0.697133	0.764558	0.00294997	0.00747072	0.00646938
ostta02g05330	7.2299277007229898E-3	0.139262	0.0458605	0.500015	0.143507	0.245233
ostta02g05340	6.5889341106588895E-2	0.148051	0.0216658	0.140649	0.0462056	0.0367588
ostta02g05350	7.2299277007229898E-3	0.00515258	0.0280674	0.312517	0.78546	0.395601
ostta02g05360	3.4069659303407003E-2	0.00106297	0.00944046	0.250017	0.0649988	0.422019
ostta02g05370	6.0399396006039904E-3	0.131801	0.0578489	0.781262	0.000179695	0.0199279
ostta02g05380	1.1399886001139999E-3	0.00115751	0.0216658	0.312517	0.0122776	0.0720099
ostta02g05390	9.9999000009999908E-6	8.75748e-08	2.75268e-05	0.9922	3.83076e-05	0.422019
ostta02g05400	2.4999750002499999E-4	5.32229e-08	0.00702807	0.375016	0.269857	0.282103
ostta02g05420	3.9999600003999997E-5	0.00651749	0.00518444	0.0312697	0.00560091	0.14036
ostta02g05430	0.181948180518195	0.408181	0.230915	0.125019	0.0753094	0.979523
ostta02g05470	2.4999750002499999E-4	0.000211843	0.000985921	0.875011	0.0038932	0.14036
ostta02g05480	4.9999500004999901E-5	0.00106672	0.00139986	0.00782992	0.000427774	0.212247
ostta02g05490	9.9999000009999908E-6	8.95652e-08	9.88016e-05	0.281267	0.0432338	0.0929072
ostta02g05500	0.28174718252817499	0.974146		0.0117399	0.11474	0.0247646
ostta02g05510	9.27990720092799E-3	0.0014858	0.0723344	0.00587994	0.00330872	0.00128436
ostta02g05520	0.18865811341886601	0.134502	0.11019	0.250017	0.818458	0.0850904
ostta02g05530	2.0699793002069999E-3	0.0653669	0.0578489	0.171898	0.0902781	0.109058
ostta02g05540	8.1499185008149892E-3	0.005248	0.00944046	0.375016	0.970168	0.815673
ostta02g05550	9.9999000009999908E-6	0.000187259	0.00196915	0.0468995	0.335019	0.0720099
ostta03g00010	0.113808861911381	0.165995	0.0723344	0.406266	0.247042	0.395601
ostta03g00020	1.5909840901591001E-2	0.0578124	0.0125658	0.656263	0.567671	0.263829
ostta03g00030	3.9999600003999997E-5	0.00152669	0.0125658	0.0390896	0.0643797	0.212247
ostta03g00040	2.6499735002649999E-3	0.000482574	0.00274434	0.00587994	1.09382e-06	0.00387781
ostta03g00050	0.10759892401076	0.145453		0.312517	0.411308	0.422019
ostta03g00060	3.169968300317E-3	0.000889029	0.00139986	0.562514	0.631395	0.815673
ostta03g00070	0.41029589704102998	0.332605	0.27213	0.0273697	0.000509738	0.0340974
ostta03g00100	0.70132298677013205	0.965249	0.424482	0.0117399	0.0051745	0.0199279
ostta03g00110	6.0899391006089898E-3	0.0313097	0.00702807	0.531265	0.23935	0.478027
ostta03g00120	1.5909840901591001E-2	0.0120165	0.0125658	0.312517	0.255393	0.487581
ostta03g00130	0.388986110138899	0.981654	0.650474	0.96876	0.320699	0.166915
ostta03g00140	3.3329666703332997E-2	0.0234407	0.162211	0.187518	0.194025	0.18086
ostta03g00160	0.10571894281057199	0.000518995	0.0360371	0.00685993	0.0664388	0.0142045
ostta03g00170	0.10571894281057199	0.136862	0.27213	0.156268	0.2493	0.604083
ostta03g00180	1.5909840901591001E-2	0.0014858	0.0216658	0.250017	0.174692	0.228112
ostta03g00190	0.113808861911381	0.0136115	0.0360371	0.156268	0.00186756	0.0720099
ostta03g00200	2.6499735002649999E-3	0.00289026	0.00378943	0.218768	0.986395	0.228112
ostta03g00210	1.1399886001139999E-3	0.000155778	0.000220885	0.187518	0.136418	0.166915
ostta03g00220	1.5909840901591001E-2	0.0102362	0.00944046	0.156268	0.0503409	0.14036
ostta03g00230	7.2299277007229898E-3	2.04974e-05	0.00702807	0.562514	0.454355	0.395601
ostta03g00240	2.8999710002900001E-4	4.97777e-05	0.000325621	0.343767	0.44417	0.100805
ostta03g00250	0.388986110138899	0.397864	0.11019	0.437516	0.513004	0.673691
ostta03g00260	3.3009669903301002E-2	0.921913	0.617661	0.0468995	0.0210741	0.0658095
ostta03g00270	4.9999500004999901E-5	5.20403e-05	0.000220885	0.750012	0.91436	0.303954
ostta03g00280	ND	ND	ND	0.625014	0.994133	0.7446
ostta03g00290	3.4999650003499999E-4	5.0909e-05	0.000687924	0.750012	0.539926	0.166915
ostta03g00300	5.99994000059999E-5	3.48633e-06	4.2549e-05	0.656263	0.162139	0.0720099
ostta03g00310	0.10759892401076	0.181783	0.0280674	0.0234598	0.479902	0.0544369
ostta03g00320	ND	ND	ND	0.562514	0.292716	0.0806988
ostta03g00330	6.0589394106058903E-2	0.0235184	0.11019	0.0625194	0.204183	0.282103
ostta03g00340	2.6499735002649999E-3	0.00113481	0.00378943	0.218768	0.115131	0.478027
ostta03g00350	3.6529634703653002E-2	0.131801	0.0458605	0.0468995	0.194025	0.0720099
ostta03g00360	6.0399396006039904E-3	0.030337	0.0165746	0.343767	0.00466681	0.100805
ostta03g00380	ND	ND	ND	0.875011	0.139057	0.323094
ostta03g00390	0.113808861911381	0.0133727	0.0125658	0.437516	0.15146	0.100805
ostta03g00400	2.4999750002499999E-4	5.73217e-05	0.000325621	0.562514	0.00551435	0.0367588
ostta03g00410	6.0589394106058903E-2	0.987264	0.484654	0.687513	0.997613	0.0544369
ostta03g00420	6.5889341106588895E-2	0.169396	0.194343	0.101589	0.542408	0.0850904
ostta03g00430	4.0759592404075999E-2	0.144235	0.0896638	0.500015	0.0605412	0.1526
ostta03g00440	9.9999000009999908E-6	5.61275e-05	4.2549e-05	0.406266	0.0305934	0.119338
ostta03g00450	7.2299277007229898E-3	0.00744133	0.0165746	0.0156398	0.957091	0.119338
ostta03g00480	8.1499185008149892E-3	0.000473469	0.00518444	0.0390896	0.0860718	0.0306146
ostta03g00490	3.4069659303407003E-2	0.00289026	0.00944046	0.843762	0.179519	0.263829
ostta03g00500	7.7999220007799895E-4	0.00022055	0.00378943	0.218768	0.107644	0.0929072
ostta03g00510	0.28174718252817499	0.904194	0.318116	0.437516	0.0176493	0.109058
ostta03g00520	0.53211467885321195	0.930588	0.230915	0.406266	0.704079	0.282103
ostta03g00530	0.52977470225297796	0.651541		0.656263	0.544679	0.571477
ostta03g00540	3.3329666703332997E-2	0.0511621	0.0280674	0.0547095	0.473576	0.0496853
ostta03g00550	8.1499185008149892E-3	0.000455259	0.00139986	0.781262	0.629984	0.0658095
ostta03g00560	ND	ND	ND	0.500015	0.210515	0.128801
ostta03g00570	ND	ND	ND	0.0625194	0.00513921	0.0199279
ostta03g00580	9.9999000009999908E-6	1.96936e-05	0.000220885	0.531265	0.165571	0.0225554
ostta03g00600	1.3709862901371E-2	0.121155	0.0578489	0.101589	0.0563914	0.0367588
ostta03g00620	6.0899391006089898E-3	0.0230475	0.0125658	0.656263	0.000244715	0.1526
ostta03g00630	0.388986110138899	0.855801	0.549171	0.0273697	0.0349961	0.815673
ostta03g00640	6.0899391006089898E-3	0.0115073	0.00274434	0.171898	0.988825	0.0720099
ostta03g00650	2.4999750002499999E-4	0.00195477	0.0896638	0.750012	0.0864754	0.0850904
ostta03g00655	0.27449725502744998	0.408181	0.368917	0.750012	0.00601361	0.128801
ostta03g00660	0.10759892401076	0.481371	0.0723344	0.140649	0.744012	0.1526
ostta03g00680	0.10759892401076	0.179459	0.0216658	0.140649	0.0335117	0.100805
ostta03g00690	0.66927330726692702	0.944907		0.687513	0.301178	0.508105
ostta03g00710	0.18865811341886601	0.0579189	0.0280674	0.208528	0.680291	0.0658095
ostta03g00720	0.27449725502744998	0.982345	0.162211	0.531265	0.031297	0.422019
ostta03g00730	9.9999000009999908E-6	8.35941e-08	1.11959e-05	0.9883	0.0618896	0.14036
ostta03g00740	0.12410875891241099	0.00299933	0.0125658	0.531265	0.109127	0.0367588
ostta03g00750	6.5889341106588895E-2	0.0740253	0.11019	0.687513	0.737417	0.1526
ostta03g00760	9.9999000009999908E-6	8.55845e-08	2.75268e-05	0.0625194	0.00885683	0.0544369
ostta03g00770	0.113808861911381	0.481371	0.424482	0.281267	0.247042	0.18086
ostta03g00780	9.9999000009999908E-6	2.77635e-08	1.76393e-05	0.9922	0.393836	0.282103
ostta03g00790	8.1499185008149892E-3	0.165995	0.162211	0.921891	0.994029	0.852009
ostta03g00800	2.6499735002649999E-3	0.00553425	0.0896638	0.375016	0.920597	0.0454991
ostta03g00820	2.4999750002499999E-4	0.00170598	0.000985921	0.0390896	0.302383	0.0277504
ostta03g00830	0.10759892401076	0.00287192	0.0723344	0.187518	0.159663	0.927291
ostta03g00840	9.9999000009999908E-6	8.95652e-08	1.76393e-05	0.625014	0.0465309	0.109058
ostta03g00850	3.6529634703653002E-2	0.0579189		0.250017	0.0674059	0.0182055
ostta03g00860	1.1399886001139999E-3	0.00486632	0.0216658	0.312517	0.0291932	0.263829
ostta03g00870	2.8999710002900001E-4	0.000360108	0.000687924	0.96876	0.987418	0.852009
ostta03g00880	1.8079819201808001E-2	0.0180755	0.0216658	0.921891	0.585503	0.508105
ostta03g00887	9.9999000009999908E-6	8.75748e-08	9.88016e-05	0.0547095	0.00416545	0.282103
ostta03g00890	5.99994000059999E-5	1.84879e-05	6.51463e-05	0.0097899	0.0126505	0.00326296
ostta03g00900	0.27449725502744998	0.397864	0.424482	0.531265	0.85954	0.422019
ostta03g00910	2.6499735002649999E-3	0.00294479	0.00518444	0.156268	0.293526	0.0720099
ostta03g00920	6.0899391006089898E-3	0.0433116	0.0458605	0.0390896	0.132385	0.0496853
ostta03g00940	9.9999000009999908E-6	7.91918e-08	1.76393e-05	0.156268	0.98766	0.100805
ostta03g00950	0.12279877201228	0.381157	0.0896638	0.406266	0.868897	0.395601
ostta03g00960	ND	ND	ND	0.750012	0.620645	0.873591
ostta03g00970	3.3009669903301002E-2	0.0629899	0.0216658	0.312517	0.0310045	0.0658095
ostta03g00980	7.7999220007799895E-4	0.00675449	0.0723344	0.187518	0.415188	0.18086
ostta03g01000	0.79799202007979897	0.982169	0.368917	0.187518	0.0993819	0.212247
ostta03g01020	0.181948180518195	0.0131339	0.0458605	0.218768	0.0474466	0.0247646
ostta03g01030	0.29155708442915601	0.904194	0.484654	0.156268	0.0520687	0.0340974
ostta03g01040	9.9999000009999908E-6	1.33595e-06	0.000148429	0.625014	0.981449	0.964414
ostta03g01060	0.10571894281057199	0.0727266	0.0723344	0.0195498	0.0159615	0.212247
ostta03g01070	0.10759892401076	0.769208	0.0578489	0.218768	0.110774	0.0783772
ostta03g01080	ND	ND	ND	0.812512	0.999186	0.1526
ostta03g01090	0.52977470225297796	0.989913	0.368917	0.343767	0.00502453	0.0162926
ostta03g01110	2.6499735002649999E-3	5.31716e-05	0.000325621	0.156268	0.0249766	0.0199279
ostta03g01130	1.8999810001900001E-4	5.20403e-05	0.000475518	0.812512	0.0980332	0.345761
ostta03g01140	7.2999270007299897E-4	0.00637828	0.00378943	0.140649	0.121058	0.815673
ostta03g01150	6.0589394106058903E-2	0.0578124	0.0578489	0.0781492	0.00433155	0.0496853
ostta03g01160	1.3709862901371E-2	0.0401617	0.00702807	0.625014	0.98424	0.571477
ostta03g01170	1.8999810001900001E-4	5.20403e-05	0.000475518	0.750012	0.142272	0.478027
ostta03g01180	0.113808861911381	0.136862	0.0578489	0.437516	0.4496	0.345761
ostta03g01190	2.0699793002069999E-3	0.00282063	0.00944046	0.0937691	0.47624	0.451199
ostta03g01210	3.4069659303407003E-2	0.0665554	0.0216658	0.375016	0.559398	0.74426
ostta03g01240	3.6199638003620001E-3	0.00733971	0.00139986	0.687513	0.0778817	0.0404928
ostta03g01250	6.0589394106058903E-2	0.099402	0.0280674	0.343767	0.0801283	0.0720099
ostta03g01260	0.181948180518195	0.0496025	0.0896638	0.0097899	0.236617	0.0277504
ostta03g01270	ND	ND	ND	0.0156398	0.323439	0.0806988
ostta03g01280	6.0589394106058903E-2	0.045674	0.27213	0.687513	0.932747	0.323094
ostta03g01300	9.9999000009999908E-6	8.35941e-08	7.03857e-06	0.171898	0.00606248	0.00387781
ostta03g01320	2.0699793002069999E-3	0.195194	0.11019	0.156268	0.992691	0.63725
ostta03g01330	9.9999000009999908E-6	3.58031e-06	4.2549e-05	0.562514	0.0966759	0.00646938
ostta03g01360	2.0699793002069999E-3	0.0113637	0.0165746	0.687513	0.0188094	0.303954
ostta03g01370	7.2299277007229898E-3	0.00770709	0.0280674	0.906261	0.0114729	0.370148
ostta03g01380	1.1399886001139999E-3	0.00788748	0.000985921	0.218768	0.422494	0.196518
ostta03g01390	9.7999020009799896E-4	6.09043e-05	0.00944046	0.906261	0.971361	0.571477
ostta03g01400	1.1399886001139999E-3	5.31716e-05	0.000325621	0.0097899	0.000931395	0.0162926
ostta03g01410	0.10571894281057199	0.136862	0.230915	0.0273697	0.190931	0.18086
ostta03g01420	3.6999630003700001E-4	5.4303e-05	0.000148429	0.95314	0.420384	0.451199
ostta03g01430	1.5909840901591001E-2	0.332605	0.00702807	0.312517	0.312048	0.1526
ostta03g01440	0.39811601883981201	0.991361	0.368917	0.562514	0.00709233	0.852009
ostta03g01470	6.0399396006039904E-3	5.73217e-05	0.00274434	0.375016	0.137879	0.0658095
ostta03g01490	2.4999750002499999E-4	0.0250984	0.0280674	0.125019	0.961535	0.0454991
ostta03g01500	6.0589394106058903E-2	0.348567	0.0216658	0.656263	0.492635	0.345761
ostta03g01510	0.181948180518195	0.0129066	0.0723344	0.0273697	0.0156289	0.0182055
ostta03g01520	3.4069659303407003E-2	0.202292	0.0896638	0.343767	0.38674	0.451199
ostta03g01530	8.1499185008149892E-3	0.00730845	0.0280674	0.0781492	0.00223084	0.00514775
ostta03g01540	4.0049599504005003E-2	0.00289026	0.00944046	0.906261	0.954242	0.478027
ostta03g01550	1.5909840901591001E-2	0.0156581	0.00702807	0.156268	0.710279	0.323094
ostta03g01560	ND	ND	ND	0.218768	0.989494	0.0121274
ostta03g01570	2.0699793002069999E-3	0.00145879	0.0280674	0.781262	0.882571	0.323094
ostta03g01580	6.0589394106058903E-2	0.148051	0.11019	0.500015	0.858047	0.119338
ostta03g01590	9.9999000009999908E-6	7.91918e-08	0.000220885	0.625014	0.71117	0.245233
ostta03g01600	4.9999500004999901E-5	5.31716e-05	4.2549e-05	0.437516	0.00334744	0.0367588
ostta03g01610	2.4999750002499999E-4	0.00251293	0.0125658	0.656263	0.867995	0.196518
ostta03g01620	0.27449725502744998	0.969022	0.920476	0.843762	0.821552	0.815673
ostta03g01630	9.9999000009999908E-6	0.000959614	0.0165746	0.781262	0.168958	0.196518
ostta03g01640	4.9999500004999901E-5	5.20403e-05	0.000220885	0.0781492	0.0450826	0.0850904
ostta03g01660	0.27449725502744998	0.465294	0.162211	0.406266	0.106628	0.128801
ostta03g01670	4.9999500004999901E-5	0.00106672	0.000475518	0.171898	0.200756	0.119338
ostta03g01680	1.5909840901591001E-2	0.0046429	0.0216658	0.281267	0.0315112	0.478027
ostta03g01690	2.4999750002499999E-4	0.00143177	0.00702807	0.921891	0.292752	0.1526
ostta03g01710	8.1499185008149892E-3	0.0124175	0.0280674	0.0468995	0.0435915	0.128801
ostta03g01720	4.0049599504005003E-2	0.0131339	0.0165746	0.281267	0.429942	0.0162926
ostta03g01730	6.0899391006089898E-3	0.348567	0.617661	0.843762	0.292502	0.0454991
ostta03g01740	9.9999000009999908E-6	3.72956e-06	9.88016e-05	0.98439	0.974101	0.370148
ostta03g01750	9.9999000009999908E-6	0.000383593	0.00196915	0.0117399	0.0289608	0.00860116
ostta03g01760	0.80937190628093703	0.904194	0.424482	0.156268	0.0395608	0.109058
ostta03g01770	3.3329666703332997E-2	0.0440991	0.0458605	0.0156398	0.00129705	0.0142045
ostta03g01780	0.52977470225297796	0.904194		0.687513	0.98498	0.1526
ostta03g01810	9.9999000009999908E-6	9.05049e-08	1.76393e-05	0.500015	0.802432	0.14036
ostta03g01820	0.28174718252817499	0.348567	0.424482	0.281267	0.0102876	0.0306146
ostta03g01860	7.7999220007799895E-4	0.0696309	0.0165746	0.00782992	0.00434251	0.0496853
ostta03g01870	1.8999810001900001E-4	0.00730845	0.0216658	0.437516	0.00770268	0.109058
ostta03g01890	9.9999000009999908E-6	2.65645e-05	0.00518444	0.98439	0.999007	1
ostta03g01910	9.27990720092799E-3	0.0014858	0.0125658	0.687513	0.13009	0.0544369
ostta03g01920	9.9999000009999908E-6	8.95652e-08	4.2549e-05	0.312517	0.0333963	0.0658095
ostta03g01930	ND	ND	ND	0.250017	0.74118	0.0544369
ostta03g01940	2.6499735002649999E-3	0.000414907	0.00196915	0.281267	0.75109	0.100805
ostta03g01950	0.52977470225297796	0.97683	0.617661	0.101589	0.207331	0.0544369
ostta03g01960	0.10759892401076	0.98798	0.549171	0.312517	0.0154923	0.0340974
ostta03g01970	9.27990720092799E-3	0.00137774	0.0165746	0.531265	0.103608	0.0850904
ostta03g01980	2.4999750002499999E-4	5.73217e-05	0.00274434	0.625014	0.000876964	0.0658095
ostta03g01990	6.0589394106058903E-2	0.601183	0.0280674	9.9999e-06	1.04294e-06	0.0044405
ostta03g02000	0.10571894281057199	0.075324	0.0896638	0.656263	0.469857	0.616534
ostta03g02020	0.113808861911381	0.0478921	0.0280674	0.250017	0.887386	0.245233
ostta03g02030	9.9999000009999908E-6	2.84246e-08	4.2549e-05	0.98439	0.752476	0.913144
ostta03g02040	9.7999020009799896E-4	0.00358778	0.00944046	0.00343997	0.00446434	0.212247
ostta03g02050	2.8999710002900001E-4	5.97101e-05	0.000985921	0.0937691	0.530528	0.18086
ostta03g02060	0.17273827261727401	0.98798	0.689646	0.812512	0.104434	0.18086
ostta03g02070	0.10571894281057199	0.381157	0.0578489	0.0625194	0.0461395	0.0340974
ostta03g02080	2.6499735002649999E-3	0.0114606	0.00944046	0.0234598	0.000565599	0.196518
ostta03g02100	1.5909840901591001E-2	0.224365	0.0723344	0.125019	0.0153373	0.0601774
ostta03g02110	ND	ND	ND	0.562514	0.675916	0.0454991
ostta03g02130	1.5909840901591001E-2	0.00620876	0.0125658	0.312517	0.036518	0.0367588
ostta03g02140	6.0589394106058903E-2	0.0010823	0.0360371	0.406266	0.492635	0.282103
ostta03g02150	9.9999000009999908E-6	8.55845e-08	2.75268e-05	0.312517	0.981503	0.128801
ostta03g02160	0.28174718252817499	0.965027	0.582508	0.656263	0.60956	0.345761
ostta03g02170	8.1499185008149892E-3	0.00100499	0.00702807	0.562514	0.990816	0.508105
ostta03g02180	0.10759892401076	0.984277	0.920476	0.843762	0.0828849	0.323094
ostta03g02190	0.181948180518195	0.743346	0.134262	0.0937691	0.0154627	0.0277504
ostta03g02200	0.113808861911381	0.200572	0.194343	0.687513	0.352207	0.0850904
ostta03g02210	6.5889341106588895E-2	0.127886	0.0458605	0.812512	0.274871	0.196518
ostta03g02230	9.9999000009999908E-6	3.86556e-08	0.000220885	0.125019	0.503494	0.0850904
ostta03g02240	1.5909840901591001E-2	0.0153318	0.00196915	0.187518	0.619835	0.0199279
ostta03g02250	3.3009669903301002E-2	0.136862	0.0723344	0.00685993	0.0357579	0.0601774
ostta03g02260	0.70132298677013205	0.965249	0.318116	0.500015	0.662602	0.74426
ostta03g02270	3.3009669903301002E-2	0.0393523	0.0165746	0.00685993	0.000942009	0.00744774
ostta03g02275	3.9999600003999997E-5	8.2998e-06	0.00944046	0.99806	0.0864754	0.0544369
ostta03g02280	7.2299277007229898E-3	0.0172891	0.0125658	0.125019	0.259695	0.0850904
ostta03g02300	2.0699793002069999E-3	0.124341	0.0280674	0.562514	0.0402374	0.0720099
ostta03g02310	ND	ND	ND	0.0468995	0.128253	0.0199279
ostta03g02320	9.9999000009999908E-6	0.000959614	0.0165746	0.95314	0.0474344	0.0199279
ostta03g02330	4.9999500004999901E-5	5.20403e-05	0.000687924	0.0937691	0.600148	0.323094
ostta03g02340	1.5909840901591001E-2	0.0234407	0.0578489	0.406266	0.538221	0.440625
ostta03g02350	1.3709862901371E-2	0.0582359	0.0216658	0.171898	0.0435915	0.0404928
ostta03g02360	1.9999800002000001E-4	0.000178937	0.000475518	0.930561	0.000745943	0.323094
ostta03g02370	ND	ND	ND	0.562514	0.236717	0.0404928
ostta03g02380	9.9999000009999908E-6	1.2848e-08	0.00139986	0.000159998	0.00105154	0.000816729
ostta03g02390	0.18865811341886601	0.136862		0.125019	0.139567	0.815673
ostta03g02400	9.9999000009999908E-6	2.54287e-05	0.000475518	0.9883	0.00478803	0.0199279
ostta03g02410	0.66927330726692702	0.960718	0.689646	0.95314	0.950079	0.74426
ostta03g02420	1.3709862901371E-2	0.390388	0.368917	0.0625194	0.563263	0.0850904
ostta03g02450	4.9999500004999901E-5	1.84879e-05	9.88016e-05	0.98439	0.336825	0.128801
ostta03g02460	6.0899391006089898E-3	0.0112942	0.0125658	0.406266	0.77215	0.0850904
ostta03g02470	3.6529634703653002E-2	0.0117939	0.00702807	0.0390896	0.13435	0.0306146
ostta03g02480	1.8079819201808001E-2	0.00299933	0.0165746	0.0156398	0.0161277	0.0306146
ostta03g02500	2.6499735002649999E-3	0.000423687	0.000985921	0.9922	0.0552566	0.571477
ostta03g02510	0.113808861911381	0.0487473	0.11019	0.0547095	0.581367	0.345761
ostta03g02530	0.12279877201228	0.0124615	0.0280674	0.687513	0.336825	0.395601
ostta03g02540	0.10571894281057199	0.965128	0.162211	0.125019	0.0495369	0.0142045
ostta03g02550	0.27449725502744998	0.82352	0.617661	0.812512	0.0410736	0.0496853
ostta03g02560	3.4999650003499999E-4	0.000455259	0.000325621	0.812512	0.0326234	0.323094
ostta03g02580	9.9999000009999908E-6	3.49893e-06	2.75268e-05	0.500015	0.234841	0.0182055
ostta03g02590	3.6529634703653002E-2	0.165995	0.11019	0.375016	0.687632	0.0496853
ostta03g02600	7.7999220007799895E-4	0.00545191	0.0125658	0.0117399	0.0383987	0.119338
ostta03g02610	0.10571894281057199	0.0248013	0.0578489	0.656263	0.201465	0.0454991
ostta03g02620	ND	ND	ND	0.812512	0.977446	0.93011
ostta03g02630	9.7999020009799896E-4	0.000966336	0.00196915	0.250017	0.0670595	0.0306146
ostta03g02640	8.1499185008149892E-3	0.00120518	0.00139986	0.843762	0.415487	0.14036
ostta03g02650	7.2299277007229898E-3	0.0154463	0.0216658	0.656263	0.0257396	0.303954
ostta03g02660	0.181948180518195	0.697133	0.424482	0.656263	0.965814	0.378322
ostta03g02670	1.8079819201808001E-2	0.0238669	0.0458605	0.156268	0.0133369	0.0720099
ostta03g02690	9.9999000009999908E-6	0.00248087	0.0165746	0.562514	0.636634	0.345761
ostta03g02700	1.8079819201808001E-2	0.0440991	0.00702807	0.750012	0.305917
ostta03g02710	1.5909840901591001E-2	0.00294479	0.0216658	0.218768	0.998762	0.310398
ostta03g02720	0.21200787992120099	0.44795	0.134262	0.171898	0.0350616	0.0199279
ostta03g02730	6.5889341106588895E-2	0.0241946	0.162211	0.0547095	0.00122034	0.54047
ostta03g02740	2.4999750002499999E-4	0.00126969	0.00139986	0.781262	0.0685817	0.245233
ostta03g02760	4.9999500004999901E-5	2.49706e-05	0.00518444	0.0781492	0.199687	0.0142045
ostta03g02770	7.2299277007229898E-3	0.0154463	0.0216658	0.906261	0.132341	0.245233
ostta03g02780	ND	ND	ND	0.125019	0.236717	0.0347514
ostta03g02790	2.4999750002499999E-4	5.73217e-05	0.00139986	0.156268	0.674222	0.0454991
ostta03g02800	9.7999020009799896E-4	0.000430564	0.0125658	0.750012	0.827584	0.815673
ostta03g02810	0.388986110138899	0.964781	0.617661	0.250017	0.0043716	0.0367588
ostta03g02820	9.9999000009999908E-6	2.97466e-08	2.75268e-05	0.562514	0.995754	0.689041
ostta03g02825	2.6499735002649999E-3	0.00289026	0.0125658	0.156268	0.290016	0.245233
ostta03g02830	2.4999750002499999E-4	0.015775	0.00944046	0.0195498	0.130437	0.245233
ostta03g02840	3.3009669903301002E-2	0.00515258	0.0360371	0.96876	0.993108	0.323094
ostta03g02850	0.27449725502744998	0.934934	0.424482	0.656263	0.703029	0.370148
ostta03g02860	1.3709862901371E-2	0.145185	0.0578489	0.0468995	0.187515	0.345761
ostta03g02870	0.66927330726692702	0.960718	0.841741	0.156268	0.500621	0.395601
ostta03g02880	9.9999000009999908E-6	1.96936e-05	0.000220885	0.156268	0.188222	0.0404928
ostta03g02890	6.5889341106588895E-2	0.137661	0.0723344	0.0097899	0.13817	0.0720099
ostta03g02910	2.6499735002649999E-3	6.09043e-05	0.00274434	0.00123999	0.000835183	0.0044405
ostta03g02920	0.27449725502744998	0.465294		0.0468995	0.999756	0.0199279
ostta03g02925	9.7999020009799896E-4	0.00106672	0.00378943	0.281267	0.0305934	0.100805
ostta03g02930	0.113808861911381	0.332605	1	0.156268	0.00013099	0.0277504
ostta03g02940	0.27449725502744998	0.356556	0.230915	0.500015	0.938772	0.18086
ostta03g02960	2.6499735002649999E-3	5.31716e-05	0.000475518	0.781262	0.0104619	0.673691
ostta03g02970	0.27449725502744998	0.397864		0.0468995	0.428219	0.478027
ostta03g02980	ND	ND	ND	0.375016	0.462684	0.0404928
ostta03g03000	6.5889341106588895E-2	0.390388		0.99998	0.997855	0.245233
ostta03g03010	9.9999000009999908E-6	8.67339e-08	4.2549e-05	0.98439	0.56864	0.451199
ostta03g03015	9.9999000009999908E-6	8.10773e-08	1.76393e-05	0.906261	0.966005	0.245233
ostta03g03020	9.9999000009999908E-6	2.33767e-05	0.000475518	0.171898	0.022259	0.964414
ostta03g03030	9.9999000009999908E-6	0.000178937	0.00702807	0.937511	0.679361	0.451199
ostta03g03040	9.9999000009999908E-6	8.35941e-08	1.76393e-05	0.000159998	0.000207354	0.000499325
ostta03g03050	9.7999020009799896E-4	0.00104364	0.00378943	0.781262	0.0684743	0.0199279
ostta03g03060	3.169968300317E-3	0.0106813	0.00274434	0.250017	0.107122	0.0929072
ostta03g03070	ND	ND	ND	0.250017	0.86621	0.257307
ostta03g03080	3.3009669903301002E-2	0.397864	0.318116	0.101589	0.0461351	0.0182055
ostta03g03090	6.0589394106058903E-2	0.259502	0.11019	0.0195498	0.000482909	0.00955157
ostta03g03100	2.4999750002499999E-4	2.49706e-05	0.000220885	0.0273697	0.0025481	0.0277504
ostta03g03110	ND	ND	ND	0.96876	0.997015
ostta03g03120	8.1499185008149892E-3	6.20985e-05	0.00702807	0.781262	0.752476	0.0658095
ostta03g03130	8.1499185008149892E-3	0.000437048	0.00196915	0.0312697	0.252092	0.00514775
ostta03g03140	0.113808861911381	0.075324	0.162211	0.375016	0.114744	0.128801
ostta03g03150	6.0589394106058903E-2	0.296201	0.0723344	0.500015	0.0563089	0.212247
ostta03g03160	2.8999710002900001E-4	0.000442945	0.000475518	0.0156398	0.963386	0.63725
ostta03g03170	0.388986110138899	0.977311	0.267146	0.750012	0.950723	0.74426
ostta03g03190	0.52977470225297796	0.356556	0.318116	0.156268	0.237113	0.0783772
ostta03g03200	9.9999000009999908E-6	5.0909e-05	0.000985921	0.531265	0.999305	0.0601774
ostta03g03210	8.1499185008149892E-3	0.000422736	0.00944046	0.0195498	0.368086	0.0783772
ostta03g03220	2.0699793002069999E-3	0.012239	0.0280674	0.0097899	0.00998955	0.0658095
ostta03g03230	2.0699793002069999E-3	0.0102362	0.00518444	0.656263	0.60956	0.263829
ostta03g03240	7.2999270007299897E-4	5.20403e-05	0.00139986	0.906261	0.0578025	0.119338
ostta03g03250	6.0589394106058903E-2	0.0247193	0.11019	0.937511	0.32144	0.0199279
ostta03g03260	1.5909840901591001E-2	0.132143		0.00343997	0.0209748	0.0340974
ostta03g03270	9.9999000009999908E-6	4.49483e-08	0.000985921	0.156268	0.420607	0.282103
ostta03g03290	6.0589394106058903E-2	0.801577	0.368917	0.375016	0.0914823	0.128801
ostta03g03300	3.169968300317E-3	0.000427943	0.00518444	0.781262	0.227343	0.303954
ostta03g03310	9.7999020009799896E-4	0.000430564	0.0125658	0.00098999	0.00313627	0.00128436
ostta03g03320	0.10759892401076	0.452097	0.134262	0.140649	0.644444	0.571477
ostta03g03330	1.2399876001240001E-3	0.00137774	0.0216658	0.125019	0.983404	0.323094
ostta03g03340	9.9999000009999908E-6	4.94915e-07	9.88016e-05	0.140649	0.544618	0.0496853
ostta03g03350	3.3009669903301002E-2	0.0487473	0.0360371	0.312517	0.988359	0.518201
ostta03g03360	4.9999500004999901E-5	1.22226e-06	1.11959e-05	0.0273697	0.0468321	0.109058
ostta03g03370	0.181948180518195	0.150648	0.0280674	0.750012	0.673157	0.508105
ostta03g03380	9.9999000009999908E-6	2.3908e-05	0.000220885	0.687513	0.548616	0.890104
ostta03g03390	9.9999000009999908E-6	2.65645e-05	0.00139986	0.0625194	0.183375	0.0306146
ostta03g03400	0.10759892401076	0.356556	0.318116	0.406266	0.570158	0.323094
ostta03g03410	6.0899391006089898E-3	0.00352134	0.00139986	0.921891	0.0808181	0.196518
ostta03g03420	0.181948180518195	0.136862	0.27213	0.218768	0.139567	0.706759
ostta03g03440	6.0589394106058903E-2	0.332605	0.134262	0.96876	0.98329	0.890104
ostta03g03450	3.4069659303407003E-2	0.185098	0.0578489	0.00685993	0.012057	0.00744774
ostta03g03460	3.3009669903301002E-2	0.000455259	0.00944046	0.250017	0.218094	0.282103
ostta03g03470	3.9999600003999997E-5	0.000409733	0.000148429	0.101589	0.114926	0.451199
ostta03g03480	7.2299277007229898E-3	0.0047305	0.0125658	0.0547095	0.000254169	0.109058
ostta03g03490	7.2299277007229898E-3	0.00100499	0.0216658	0.656263	0.96249	0.780278
ostta03g03500	0.17273827261727401	0.390388	0.162211	0.218768	0.644444	0.263829
ostta03g03510	9.7999020009799896E-4	0.00104364	0.00378943	0.625014	0.124178	0.263829
ostta03g03520	0.113808861911381	0.98604	0.549171	0.140649	0.042994	0.0720099
ostta03g03530	ND	ND	ND	0.218768	0.28341	0.0367588
ostta03g03540	0.181948180518195	0.150648	0.0360371	0.156268	0.00160723	0.00646938
ostta03g03550	0.19471805281947199	0.195502		0.375016	0.098589	0.109058
ostta03g03560	3.4999650003499999E-4	5.49333e-05	0.000985921	0.0937691	0.0442721	0.0454991
ostta03g03570	9.9999000009999908E-6	8.48484e-08	0.000220885	0.171898	0.0779415	0.0658095
ostta03g03580	0.52977470225297796	0.958198	0.617661	0.98439	0.896356	0.395601
ostta03g03590	0.181948180518195	0.607913	0.318116	0.101589	0.32617	0.109058
ostta03g03600	3.169968300317E-3	0.000446153	0.00196915	0.208528	0.102566	0.18086
ostta03g03610	0.18865811341886601	0.150648	0.134262	0.781262	0.10831	0.673691
ostta03g03620	2.4999750002499999E-4	5.73217e-05	0.000985921	0.343767	0.552893	0.212247
ostta03g03640	3.3329666703332997E-2	0.0136115	0.0216658	0.687513	0.733867	0.54047
ostta03g03650	9.9999000009999908E-6	0.000183098	0.000985921	0.0937691	0.00127415	0.0306146
ostta03g03660	1.1399886001139999E-3	0.000427943	9.88016e-05	0.0468995	0.209677	0.0225554
ostta03g03670	ND	ND	ND	0.843762	0.958789	0.0929072
ostta03g03680	0.18865811341886601	0.163435	0.11019	0.937511	0.255393	0.109058
ostta03g03690	2.4999750002499999E-4	0.000211843	0.000475518	0.906261	0.0785548	0.0225554
ostta03g03700	3.3009669903301002E-2	0.00276935	0.0216658	0.171898	0.271034	0.0850904
ostta03g03720	1.0199898001020001E-3	0.021308	0.00944046	0.140649	0.106293	0.0850904
ostta03g03730	9.9999000009999908E-6	2.84246e-08	7.03857e-06	7.99992e-05	2.05212e-05	0.000631218
ostta03g03740	7.2999270007299897E-4	0.0861838	0.11019	0.531265	0.0995554	0.1526
ostta03g03750	1.5909840901591001E-2	0.0594244	0.00378943	0.95314	0.170552	0.100805
ostta03g03760	3.4069659303407003E-2	0.0530928	0.0896638	0.750012	0.663463	0.706759
ostta03g03770	1.3709862901371E-2	0.145185	0.0578489	0.281267	0.23935	0.282103
ostta03g03780	9.9999000009999908E-6	3.86556e-08	4.2549e-05	0.921891	0.996708	0.119338
ostta03g03790	0.181948180518195	0.481371	0.318116	0.0312697	0.0428057	0.0850904
ostta03g03800	1.5909840901591001E-2	0.00276935	0.000985921	0.375016	0.00171644	0.569096
ostta03g03820	3.3009669903301002E-2	0.397864	0.689646	0.140649	0.718394	0.706759
ostta03g03825	ND	ND	ND	0.375016	0.149613	0.227448
ostta03g03830	1.5909840901591001E-2	0.269774	0.134262	0.281267	0.930522	0.478027
ostta03g03840	2.0699793002069999E-3	3.0751e-05	0.0216658	0.781262	0.796528	0.100805
ostta03g03850	9.9999000009999908E-6	0.000906302	0.0125658	0.875011	0.992226	0.323094
ostta03g03860	0.39811601883981201	0.97049		0.0195498	0.0106025	0.0783772
ostta03g03870	9.7999020009799896E-4	0.000889029	0.000687924	0.140649	0.355585	0.228112
ostta03g03880	ND	ND	ND	0.500015	0.0621666	0.0806988
ostta03g03890	4.0049599504005003E-2	0.00100499	0.0125658	0.95314	0.111527	0.196518
ostta03g03900	9.9999000009999908E-6	2.65645e-05	0.00274434	0.921891	0.844976	0.63725
ostta03g03910	0.181948180518195	0.408181	0.134262	0.0937691	0.234876	0.0850904
ostta03g03920	ND	ND	ND	0.562514	0.996009
ostta03g03930	0.27449725502744998	0.930588	0.368917	0.0234598	0.439546	0.128801
ostta03g03940	1.1399886001139999E-3	0.00113481	0.00378943	0.000139999	2.47292e-06	0.000816729
ostta03g03950	6.0589394106058903E-2	0.0248013	0.0896638	0.00587994	0.0787549	0.109058
ostta03g03960	0.28174718252817499	0.150648	0.194343	0.625014	0.226574	0.109058
ostta03g03970	2.0699793002069999E-3	0.166302	0.162211	0.281267	0.244249	0.508105
ostta03g03980	3.3329666703332997E-2	0.0530928	0.0280674	0.156268	0.00127124	0.0404928
ostta03g04010	2.8999710002900001E-4	5.97101e-05	0.00196915	0.500015	0.275758	0.0404928
ostta03g04020	0.10571894281057199	0.809684	0.318116	0.562514	0.726733	0.0496853
ostta03g04025	ND	ND	ND	0.812512	0.334717	0.0598144
ostta03g04030	6.0399396006039904E-3	0.0470369	0.0125658	0.812512	0.389628	0.303954
ostta03g04040	0.388986110138899	0.82352	0.424482	0.187518	0.0561493	0.109058
ostta03g04050	4.1999580004199998E-4	0.00125646	0.00196915	0.500015	0.585503	0.282103
ostta03g04060	9.9999000009999908E-6	0.00248087	0.00944046	0.95314	0.959802	0.910065
ostta03g04070	0.113808861911381	0.801577	0.162211	0.125019	0.12531	0.0306146
ostta03g04080	ND	ND	ND	0.0117399	0.303889	0.0347514
ostta03g04090	7.2999270007299897E-4	0.0170895	0.00944046	0.921891	0.161391	0.196518
ostta03g04110	ND	ND	ND	0.0234598	0.35724	0.0806988
ostta03g04120	0.66927330726692702	0.97049	0.764558	0.281267	0.234841	0.0783772
ostta03g04130	9.9999000009999908E-6	1.70084e-06	0.000220885	0.312517	0.585503	0.370148
ostta03g04140	4.9999500004999901E-5	3.48633e-06	4.2549e-05	0.625014	0.709542	0.478027
ostta03g04150	0.181948180518195	0.832195	0.134262	0.312517	0.540134	0.18086
ostta03g04160	0.17273827261727401	0.150648	0.0723344	0.218768	0.124116	0.233941
ostta03g04170	5.99994000059999E-5	5.90515e-05	0.000325621	0.625014	0.293128	0.212247
ostta03g04180	3.9999600003999997E-5	0.00108942	0.000687924	0.921891	0.241714	0.263829
ostta03g04200	5.99994000059999E-5	2.55019e-05	0.00378943	0.375016	0.076927	0.0850904
ostta03g04210	7.7999220007799895E-4	0.0026176	0.00139986	0.250017	0.0163394	0.964414
ostta03g04220	1.5909840901591001E-2	0.000437048	0.00702807	0.187518	0.864739	0.852009
ostta03g04230	1.3709862901371E-2	0.517125	0.134262	0.531265	0.546108	0.100805
ostta03g04240	9.9999000009999908E-6	2.83856e-05	0.00196915	0.187518	0.629984	0.63725
ostta03g04250	4.9999500004999901E-5	5.20403e-05	0.000220885	0.171898	0.0856672	0.0929072
ostta03g04270	0.10759892401076	0.356556	0.134262	0.312517	0.150256	0.109058
ostta03g04280	0.10571894281057199	0.075324	0.0896638	0.00391996	0.010448	0.282103
ostta03g04290	0.113808861911381	0.0496025	0.0578489	0.687513	0.0256339	0.0929072
ostta03g04300	9.9999000009999908E-6	2.84246e-08	9.98907e-07	0.187518	0.389579	0.0658095
ostta03g04310	ND	ND	ND	0.0312697	0.0120085	0.00579179
ostta03g04320	3.9999600003999997E-5	0.0114606	0.0216658	0.218768	0.334507	0.0454991
ostta03g04330	3.6199638003620001E-3	0.0011802	0.00378943	0.375016	0.728063	0.263829
ostta03g04335	2.6499735002649999E-3	1.80859e-05	0.000687924	0.921891	0.372446	0.852009
ostta03g04340	0.28174718252817499	0.0487473	0.318116	0.96876	0.0588502	0.0929072
ostta03g04345	3.6999630003700001E-4	2.95683e-05	0.00274434	0.187518	0.154033	0.128801
ostta03g04350	6.0589394106058903E-2	0.356556	0.0896638	0.0390896	0.0671851	0.100805
ostta03g04370	ND	ND	ND	0.312517	0.207597	1
ostta03g04380	0.18865811341886601	0.356556	0.318116	0.187518	0.0147865	0.0182055
ostta03g04390	0.66927330726692702	0.98441		0.625014	0.229852	0.166915
ostta03g04400	9.9999000009999908E-6	8.95652e-08	4.2549e-05	0.96876	0.0329557	0.0850904
ostta03g04410	3.9999600003999997E-5	9.35458e-08	0.000148429	0.250017	0.00492749	0.282103
ostta03g04430	1.3709862901371E-2	0.0688306	0.0723344	0.406266	0.485375	0.508105
ostta03g04440	7.2299277007229898E-3	0.0027812	0.0165746	0.343767	0.422494	0.508105
ostta03g04450	2.6499735002649999E-3	0.000165722	0.000475518	0.0781492	0.0298757	0.18086
ostta03g04460	6.0589394106058903E-2	0.0653669	0.0216658	0.250017	0.948785	0.212247
ostta03g04470	0.54342456575434295	0.983955		0.343767	0.212798	0.0783772
ostta03g04500	4.9999500004999901E-5	0.000183098	0.000325621	0.187518	0.0005312	0.0850904
ostta03g04510	3.6529634703653002E-2	0.00271806	0.00944046	0.00196998	0.00571883	0.00245639
ostta03g04520	9.9999000009999908E-6	4.22514e-08	0.000220885	0.500015	0.996753	0.109058
ostta03g04530	9.9999000009999908E-6	0.000187259	9.88016e-05	0.500015	0.229488	0.508105
ostta03g04550	9.9999000009999908E-6	8.95652e-08	2.75268e-05	0.00391996	2.41702e-05	0.000816729
ostta03g04560	2.4999750002499999E-4	5.73217e-05	0.000985921	0.0312697	0.000365007	0.0182055
ostta03g04590	1.5909840901591001E-2	0.00534341	0.0125658	0.96876	0.997191	0.228112
ostta03g04610	0.18865811341886601	0.150648	0.11019	0.531265	0.0640212	0.0454991
ostta03g04620	2.4999750002499999E-4	5.85159e-05	0.000687924	0.0625194	0.221755	0.18086
ostta03g04635	1.0199898001020001E-3	0.000464364	0.00139986	0.187518	0.991098	0.345761
ostta03g04640	8.1499185008149892E-3	0.000473469	0.00378943	0.843762	0.859223	0.245233
ostta03g04650	7.19292807071929E-2	0.195502	0.0896638	0.0234598	0.20607	0.0247646
ostta03g04660	0.10571894281057199	0.075324	0.134262	0.406266	0.614528	1
ostta03g04670	2.6499735002649999E-3	0.0106116	0.00274434	0.218768	0.874062	0.1526
ostta03g04680	2.4999750002499999E-4	0.00128211	0.00139986	0.750012	0.0171904	0.345761
ostta03g04690	0.52977470225297796	0.855801	0.689646	0.875011	0.229488	0.128801
ostta03g04700	3.3009669903301002E-2	0.0190614	0.0896638	0.250017	5.38019e-06	0.0247646
ostta03g04720	9.7999020009799896E-4	0.0011802	0.00518444	0.781262	0.16618	0.345761
ostta03g04730	0.388986110138899	0.51709		0.218768	0.780155	0.263829
ostta03g04740	0.18865811341886601	0.202292	0.27213	0.0097899	0.00935503	0.0142045
ostta03g04750	1.9999800002000001E-4	2.44393e-05	0.000220885	0.500015	0.813737	0.119338
ostta03g04760	2.4999750002499999E-4	0.000216658	0.000325621	0.781262	0.636634	0.74426
ostta03g04790	4.9999500004999901E-5	3.76572e-06	9.88016e-05	0.99806	0.954951	0.927291
ostta03g04800	2.8999710002900001E-4	5.73217e-05	9.88016e-05	0.0156398	0.0250129	0.228112
ostta03g04810	0.10571894281057199	0.0248013	0.0896638	0.156268	0.319573	0.303954
ostta03g04820	0.41029589704102998	0.939306	0.549171	0.171898	0.0708593	0.303954
ostta03g04830	2.6499735002649999E-3	0.000414058	0.00139986	0.281267	0.419089	0.0496853
ostta03g04840	6.0589394106058903E-2	0.00282063	0.0216658	0.00782992	0.0123406	0.604083
ostta03g04850	3.4999650003499999E-4	2.60332e-05	0.00139986	0.00782992	0.0168214	0.0142045
ostta03g04860	3.3329666703332997E-2	0.00276935	0.0360371	0.0273697	0.214865	0.263829
ostta03g04870	2.6499735002649999E-3	0.000889029	0.000687924	0.921891	0.970483	0.166915
ostta03g04880	1.5909840901591001E-2	0.404842	0.484654	0.562514	0.999535	0.0404928
ostta03g04890	3.6199638003620001E-3	0.00135073	0.00702807	0.500015	0.00262149	0.54047
ostta03g04900	7.7999220007799895E-4	0.0260637	0.0216658	0.781262	0.23935	0.927291
ostta03g04910	0.10571894281057199	0.987264	0.764558	0.843762	0.193344	0.323094
ostta03g04920	1.5909840901591001E-2	0.00620876	0.00274434	0.531265	0.313934	0.228112
ostta03g04930	3.9999600003999997E-5	0.000391422	0.000475518	0.0781492	0.00788342	0.370148
ostta03g04940	1.3709862901371E-2	0.00287192	0.0216658	0.0390896	0.0522986	0.0182055
ostta03g04950	1.5909840901591001E-2	0.00744133	0.0360371	0.750012	0.13009	0.196518
ostta03g04960	ND	ND	ND	0.0117399	0.00805463	0.93011
ostta03g04970	3.4999650003499999E-4	1.88898e-05	0.00196915	0.343767	0.174469	0.395601
ostta03g04980	0.113808861911381	0.148051	0.134262	0.0468995	0.192732	0.0783772
ostta03g04990	2.4999750002499999E-4	0.000207029	0.000475518	0.531265	0.623929	0.263829
ostta03g05000	0.39811601883981201	0.51709		0.101589	0.00470628	0.00572245
ostta03g05020	2.6499735002649999E-3	6.09043e-05	0.00518444	0.781262	0.95248	0.345761
ostta03g05030	9.9999000009999908E-6	9.15555e-08	0.000148429	0.375016	0.780155	0.228112
ostta03g05040	9.9999000009999908E-6	3.64848e-06	6.51463e-05	0.500015	0.0050347	0.345761
ostta03g05050	7.2999270007299897E-4	0.0230908	0.0896638	0.625014	0.983413	0.323094
ostta03g05060	0.27449725502744998	0.198932	0.162211	0.625014	0.585503	0.1526
ostta03g05080	9.9999000009999908E-6	0.000959614	0.0125658	0.156268	0.990399	0.63725
ostta03g05090	4.9999500004999901E-5	0.000174775	0.00378943	0.125019	0.00242611	0.0720099
ostta03g05110	8.1499185008149892E-3	0.0180755	0.0165746	0.281267	0.887055	0.63725
ostta03g05120	0.29155708442915601	0.465294	0.368917	0.437516	0.0681077	0.0404928
ostta03g05130	0.79799202007979897	0.953251		0.625014	0.276098	0.1526
ostta03g05140	0.10571894281057199	0.0248013	0.194343	0.218768	0.999708	0.282103
ostta03g05145	2.6499735002649999E-3	4.97777e-05	0.000985921	0.101589	0.666255	0.706759
ostta03g05170	1.0199898001020001E-3	5.13507e-05	0.000687924	0.0390896	0.00601361	0.0850904
ostta03g05180	0.113808861911381	0.0478921	0.194343	0.656263	0.0536879	0.263829
ostta03g05190	7.2999270007299897E-4	0.00170598	0.00196915	0.0097899	0.0159615	0.100805
ostta03g05210	0.29155708442915601	0.465294	0.27213	0.312517	0.229488	0.18086
ostta03g05220	3.6529634703653002E-2	0.00299933	0.0280674	0.156268	0.106293	0.0783772
ostta03g05230	0.52977470225297796	0.973725	0.841741	0.500015	0.108659	0.166915
ostta03g05240	0.12279877201228	0.195502	0.134262	0.00391996	0.00173551	0.0225554
ostta03g05250	1.8999810001900001E-4	0.0106813	0.0125658	0.562514	0.99171	0.673691
ostta03g05260	ND	ND	ND	0.500015	0.985748	0.0367588
ostta03g05270	ND	ND	ND	0.750012	0.27841	0.1526
ostta03g05280	7.2999270007299897E-4	0.0062362	0.00944046	0.687513	0.292752	0.54047
ostta03g05290	9.27990720092799E-3	0.00283573	0.00274434	0.00391996	0.179113	0.451199
ostta03g05300	1.5909840901591001E-2	0.000427943	0.00944046	0.656263	0.509955	0.345761
ostta03g05310	0.17273827261727401	0.136862	0.424482	0.375016	0.0178785	0.0367588
ostta03g05320	0.66927330726692702	0.965881	0.764558	0.750012	0.560213	0.345761
ostta03g05350	0.39811601883981201	0.991361	0.764558	0.0156398	0.00684228	0.0111284
ostta03g05360	2.0699793002069999E-3	5.0909e-05	0.000325621	0.00685993	0.00343564	0.0454991
ostta03g05370	6.0399396006039904E-3	0.0653669	0.00944046	0.125019	2.66459e-05	0.0404928
ostta03g05380	3.3009669903301002E-2	0.517125	0.0458605	0.140649	0.0164108	0.00860116
ostta03g05390	9.7999020009799896E-4	0.000418838	0.00196915	0.750012	0.887196	0.0850904
ostta03g05410	2.8999710002900001E-4	2.97466e-08	0.000475518	0.140649	0.00940244	0.00387781
ostta03g05420	9.9999000009999908E-6	8.29628e-08	2.70301e-06	0.0117399	0.0184065	0.0247646
ostta03g05430	0.27449725502744998	0.981654	0.484654	0.437516	0.935538	0.451199
ostta03g05435	4.9999500004999901E-5	1.84879e-05	4.2549e-05	0.0937691	8.4097e-06	0.508105
ostta03g05440	3.6529634703653002E-2	0.00299933	0.0216658	0.687513	0.000661613	0.508105
ostta03g05450	0.68113318866811301	0.947045		0.656263	0.0399556	1
ostta03g05460	0.28174718252817499	0.134502	0.0896638	0.00098999	0.00146837	0.1526
ostta03g05470	0.12279877201228	0.0185939	0.0578489	0.656263	0.0801283	0.109058
ostta03g05480	2.0699793002069999E-3	0.0721177	0.0578489	0.531265	0.216562	0.119338
ostta03g05490	2.6499735002649999E-3	0.00534341	0.0360371	0.00740993	0.00922206	0.00646938
ostta03g05500	0.10759892401076	0.135559	0.00944046	0.312517	0.530528	1
ostta03g05510	9.9999000009999908E-6	2.95683e-05	0.00196915	0.0781492	0.0384197	0.0247646
ostta03g05530	0.181948180518195	0.133715	0.194343	0.921891	0.750932	0.6103
ostta03g05540	7.2299277007229898E-3	0.0027812	0.00518444	0.437516	0.79759	0.100805
ostta03g05550	1.1399886001139999E-3	5.20403e-05	0.000325621	0.562514	0.415188	0.890104
ostta03g05560	0.28174718252817499	0.98798	0.318116	0.312517	0.352207	0.0496853
ostta03g05570	0.12279877201228	0.0124615	0.0216658	0.140649	0.396151	0.0404928
ostta03g05580	ND	ND	ND	0.687513	0.444083	0.227448
ostta03g05590	0.27449725502744998	0.397864	0.617661	0.437516	0.965554	0.451199
ostta03g05600	2.6499735002649999E-3	0.000446221	0.0216658	0.906261	0.196522	0.0658095
ostta03g05610	3.6529634703653002E-2	0.0187328		0.937511	0.626728	0.0720099
ostta03g05620	6.9179308206917894E-2	0.0540581	0.0896638	0.750012	0.737417	0.63725
ostta03g05630	3.169968300317E-3	0.000455259	0.000687924	0.156268	0.0810487	0.0658095
ostta03g05640	1.1399886001139999E-3	0.00458007	0.00196915	0.437516	0.00895855	0.54047
ostta03g05650	1.3709862901371E-2	0.00289026	0.00196915	0.0156398	0.0122412	0.890104
ostta03g05670	1.3709862901371E-2	0.029118	0.00378943	0.750012	0.325368	0.422019
ostta03g05675	6.0899391006089898E-3	0.0696309	0.0216658	0.687513	0.981694	0.1526
ostta03g05680	6.0589394106058903E-2	0.0248013	0.11019	0.500015	0.973191	0.571477
ostta03g05690	0.10571894281057199	0.381157	0.0360371	0.437516	3.1988e-05	0.0127256
ostta03g05700	3.3329666703332997E-2	0.0530928	0.00702807	0.312517	0.0458021	0.0720099
ostta03g05710	6.9179308206917894E-2	0.144235	0.194343	0.99806	0.991336	0.508105
ostta03g05715	3.4999650003499999E-4	0.000418838	0.000220885	0.921891	0.728063	0.282103
ostta03g05720	0.388986110138899	0.992974		0.250017	0.98473	0.212247
ostta03g05730	0.28174718252817499	0.775688	0.540993	0.140649	0.14244	0.370148
ostta03g05740	9.9999000009999908E-6	3.5674e-06	4.38277e-06	0.937511	0.285338	0.964414
ostta03g05750	0.79799202007979897	0.968556	0.174047	0.656263	0.996852	0.508105
ostta03g05760	1.0199898001020001E-3	0.000418838	0.00139986	0.500015	0.0420371	0.128801
ostta03g05790	3.3329666703332997E-2	0.44795	0.134262	0.0547095	0.0902397	0.109058
ostta03g05820	0.53211467885321195	0.397864		0.125019	0.00201934	0.0496853
ostta03g05830	1.3709862901371E-2	0.0629899	0.0360371	0.750502	0.585503	0.323094
ostta03g05850	6.5889341106588895E-2	0.0730561	0.134262	0.531265	0.046065	0.345761
ostta03g05860	6.0589394106058903E-2	0.801577	0.368917	0.281267	0.0811078	0.0658095
ostta03g05870	3.3329666703332997E-2	0.32687	0.230915	0.406266	0.900223	0.780278
ostta03g05880	1.8079819201808001E-2	0.0182677	0.0458605	0.96876	0.352207	0.345761
ostta03g05885	9.7999020009799896E-4	0.00358778	0.0216658	0.562514	0.232925	0.0496853
ostta03g05890	0.39811601883981201	0.82352	0.0360371	0.0547095	0.000515103	0.0850904
ostta03g05900	3.3329666703332997E-2	0.332605	0.0723344	0.812512	0.935665	0.604083
ostta03g05910	0.17273827261727401	0.0029232	0.134262	0.0097899	0.0503409	0.63725
ostta03g05920	9.9999000009999908E-6	6.97881e-05	0.00274434	0.312517	0.139567	0.166915
ostta03g05930	3.169968300317E-3	0.00283573	0.00518444	0.00782992	0.0593303	0.0658095
ostta03g05940	0.113808861911381	0.0179415	0.00944046	0.906261	0.336825	0.508105
ostta03g05960	0.10759892401076	0.82352	0.194343	0.125019	0.462735	0.63725
ostta03g05970	9.9999000009999908E-6	0.0015585	0.00518444	0.875011	0.988606	0.673691
ostta04g00020	3.6529634703653002E-2	0.00717556	0.0360371	0.95314	0.444769	0.478027
ostta04g00030	ND	ND	ND	0.375016	0.999067	0.227448
ostta04g00040	1.1399886001139999E-3	0.00815524	0.00196915	0.0312697	0.277617	0.0404928
ostta04g00050	9.9999000009999908E-6	3.5674e-06	4.2549e-05	0.101589	0.0716193	0.128801
ostta04g00060	8.1499185008149892E-3	0.0180755	0.0165746	0.125019	0.352207	0.0601774
ostta04g00070	9.9999000009999908E-6	2.3908e-05	0.000985921	0.843762	0.0722524	0.63725
ostta04g00080	3.6529634703653002E-2	0.296201	0.0723344	0.125019	0.00703324	0.0340974
ostta04g00090	9.9999000009999908E-6	7.91918e-08	1.76393e-05	0.00391996	0.000876762	0.0044405
ostta04g00100	0.52977470225297796	0.966054	0.194343	0.0468995	0.390295	0.0544369
ostta04g00110	0.27449725502744998	0.397864	0.11019	0.101589	0.0193732	0.0544369
ostta04g00120	9.9999000009999908E-6	2.3908e-05	0.000985921	0.500015	0.28306	0.228112
ostta04g00125	8.1499185008149892E-3	0.0241946	0.0216658	0.250017	0.0662839	0.0142045
ostta04g00130	0.181948180518195	0.136862	0.0216658	0.0117399	0.0818134	0.18086
ostta04g00140	9.9999000009999908E-6	4.82949e-08	0.000475518	0.750012	0.737417	0.345761
ostta04g00150	1.5909840901591001E-2	0.0279252	0.0125658	0.781262	0.0405999	0.0496853
ostta04g00160	6.5889341106588895E-2	0.365864	0.0280674	0.0234598	0.0218803	0.0225554
ostta04g00170	9.9999000009999908E-6	3.95545e-08	9.88016e-05	0.140649	0.35116	0.0496853
ostta04g00180	9.9999000009999908E-6	8.95652e-08	1.11959e-05	0.171898	0.00913033	0.00744774
ostta04g00190	ND	ND	ND	0.187518	0.398299	0.109058
ostta04g00200	1.8079819201808001E-2	0.005248	0.00944046	0.0547095	0.340708	0.0658095
ostta04g00220	8.1499185008149892E-3	6.20985e-05	0.00702807	0.656263	0.0966759	0.0658095
ostta04g00230	1.3709862901371E-2	0.0653669	0.0280674	0.625014	0.180309	0.1526
ostta04g00240	3.3009669903301002E-2	0.0180755	0.162211	0.0312697	0.0338502	0.14036
ostta04g00250	8.1499185008149892E-3	0.0156581	0.0165746	0.99904	0.157382	0.1526
ostta04g00260	3.9999600003999997E-5	0.00604349	0.0216658	0.0625194	0.193571	0.395601
ostta04g00270	3.3009669903301002E-2	0.0393523	0.0578489	0.0273697	0.000123997	0.0162926
ostta04g00280	0.39811601883981201	0.0496025	0.11019	0.0273697	0.00370637	0.0454991
ostta04g00290	6.5889341106588895E-2	0.0109847	0.00702807	0.0117399	0.00585874	0.0277504
ostta04g00300	2.8999710002900001E-4	5.73217e-05	9.88016e-05	0.781262	0.847014	1
ostta04g00310	9.9999000009999908E-6	3.76572e-06	9.88016e-05	0.281267	0.829078	0.780278
ostta04g00330	9.9999000009999908E-6	8.55845e-08	2.70301e-06	0.750012	0.808672	0.0601774
ostta04g00340	ND	ND	ND	0.312517	0.494714	0.128801
ostta04g00360	9.9999000009999908E-6	4.13525e-08	0.000475518	0.000499995	0.00138064	0.000360656
ostta04g00365	0.27449725502744998	0.465294	0.27213	0.375016	0.292752	0.0142045
ostta04g00370	1.2399876001240001E-3	0.000142521	0.000325621	0.00196998	0.00867421	0.0162926
ostta04g00380	1.5909840901591001E-2	0.00145879	0.0280674	0.125019	0.0244004	0.0277504
ostta04g00390	0.113808861911381	0.150648	0.134262	0.375016	0.579265	0.245233
ostta04g00400	2.6499735002649999E-3	5.31716e-05	0.000325621	0.156268	0.243508	0.890104
ostta04g00410	1.5909840901591001E-2	0.000427943	0.0125658	0.0937691	0.0609529	0.508105
ostta04g00420	1.5909840901591001E-2	0.0047305	0.00518444	0.437516	0.913603	0.109058
ostta04g00430	3.6529634703653002E-2	0.00299933	0.0216658	0.562514	0.221454	0.245233
ostta04g00440	1.8999810001900001E-4	0.00730845	0.0280674	0.0390896	0.335019	0.245233
ostta04g00450	3.169968300317E-3	0.0150056	0.00518444	0.95314	0.00725014	0.18086
ostta04g00460	8.1499185008149892E-3	0.00143177	0.00274434	0.95314	0.0508802	0.100805
ostta04g00470	1.3709862901371E-2	0.0665554	0.0578489	0.375016	0.94354	0.647995
ostta04g00480	9.9999000009999908E-6	2.84246e-08	9.98907e-07	0.437516	0.545638	0.0404928
ostta04g00500	0.10759892401076	0.0120165	0.0578489	0.500015	0.984188	0.619287
ostta04g00510	1.8079819201808001E-2	0.0559887	0.134262	0.750012	0.713864	0.890104
ostta04g00520	3.9999600003999997E-5	2.89769e-05	0.00378943	0.0937691	0.221454	0.119338
ostta04g00530	0.181948180518195	0.671925	0.194343	0.781262	0.0170202	0.478027
ostta04g00540	3.169968300317E-3	2.08993e-05	0.00378943	0.171898	0.503494	0.128801
ostta04g00550	9.7999020009799896E-4	6.09043e-05	0.00196915	0.625014	0.0528086	0.282103
ostta04g00560	9.9999000009999908E-6	3.86556e-08	0.000220885	0.156268	0.828961	0.743764
ostta04g00570	0.10759892401076	0.332605	0.162211	0.375016	0.108659	0.706759
ostta04g00580	9.9999000009999908E-6	8.10773e-08	2.70301e-06	0.312517	0.106293	0.0182055
ostta04g00590	6.0589394106058903E-2	0.32687	0.27213	0.281267	0.36799	0.0544369
ostta04g00600	6.0589394106058903E-2	0.00256421	0.0216658	0.00685993	0.0897562	0.0783772
ostta04g00610	8.1499185008149892E-3	0.0115714	0.00196915	0.437516	0.0151776	0.128801
ostta04g00630	0.388986110138899	0.960865		0.625014	0.333433	0.508105
ostta04g00640	8.1499185008149892E-3	0.0364903	0.00702807	0.0937691	0.000508503	0.0367588
ostta04g00650	1.0199898001020001E-3	0.00229003	0.0125658	0.375016	0.572815	0.323094
ostta04g00700	1.3709862901371E-2	0.390388	0.0896638	0.125019	0.0699923	0.109058
ostta04g00710	ND	ND	ND	0.0937691	0.0896695	0.508597
ostta04g00720	6.5889341106588895E-2	0.365864	0.0280674	0.312517	0.0406654	0.63725
ostta04g00730	9.7999020009799896E-4	0.00239946	0.00274434	0.312517	0.0118265	0.18086
ostta04g00740	0.79799202007979897	0.971775		0.250017	0.407427	0.212247
ostta04g00750	0.10759892401076	0.0599874	0.162211	0.406266	0.247042	0.0929072
ostta04g00760	9.9999000009999908E-6	3.89171e-06	1.76393e-05	0.625014	0.883435	0.604083
ostta04g00770	8.1499185008149892E-3	0.000482574	0.00518444	0.625014	0.0260327	0.604083
ostta04g00790	0.41029589704102998	0.465294	0.318116	0.0273697	0.0275142	0.0225554
ostta04g00800	0.10759892401076	0.904194		0.0117399	0.000922586	0.0142045
ostta04g00810	2.4999750002499999E-4	0.000139206	0.000220885	0.281267	0.887055	0.451199
ostta04g00820	9.9999000009999908E-6	2.33767e-05	0.000687924	0.531265	0.588144	0.345761
ostta04g00830	2.8999710002900001E-4	5.31716e-05	6.51463e-05	0.843762	0.0243257	0.0127256
ostta04g00840	2.0699793002069999E-3	0.131369	0.0578489	0.531265	0.950723	0.0277504
ostta04g00850	2.4999750002499999E-4	8.46254e-06	0.00378943	0.656263	0.0126735	0.100805
ostta04g00860	0.18865811341886601	0.0120165	0.0578489	0.0390896	0.0298565	0.0199279
ostta04g00870	2.6499735002649999E-3	0.0106116	0.00944046	0.687513	0.661946	0.323094
ostta04g00880	9.9999000009999908E-6	8.48484e-08	1.76393e-05	0.0390896	0.000766977	0.0306146
ostta04g00900	6.0589394106058903E-2	0.148051	0.0896638	0.843762	0.624967	0.0404928
ostta04g00910	0.39811601883981201	0.987264		0.187518	0.59159	0.282103
ostta04g00920	6.0589394106058903E-2	0.134502	0.134262	0.500015	0.302383	0.119338
ostta04g00930	1.5909840901591001E-2	0.0229212	0.00702807	0.0195498	0.0795195	0.00572245
ostta04g00950	0.39811601883981201	0.775688	0.27213	0.625014	0.0143265	0.128801
ostta04g00960	ND	ND	ND	0.0468995	0.0555513	0.0243694
ostta04g00970	3.6529634703653002E-2	0.0124615	0.0125658	0.187518	0.147348	0.0142045
ostta04g01000	0.27449725502744998	0.465294	0.194343	0.281267	0.442892	0.395601
ostta04g01010	2.0699793002069999E-3	0.08077	0.134262	0.312517	0.984057	0.212247
ostta04g01030	0.29155708442915601	0.481371	0.549171	0.0625194	0.192732	0.478027
ostta04g01040	4.9999500004999901E-5	0.000212227	0.00196915	0.281267	0.106293	0.0850904
ostta04g01070	1.8079819201808001E-2	0.00276935	0.00378943	0.781262	0.217653	0.0340974
ostta04g01100	6.0589394106058903E-2	0.543611	0.27213	0.0468995	0.226978	0.0340974
ostta04g01120	7.2999270007299897E-4	0.0018126	0.0125658	0.750012	0.00271319	0.119832
ostta04g01130	1.1399886001139999E-3	0.00496174	0.00944046	0.656263	0.262981	0.303954
ostta04g01140	0.27449725502744998	0.0756652	0.11019	0.625014	0.119747	0.706759
ostta04g01150	0.10571894281057199	0.0248013	0.0896638	0.0273697	0.331888	0.128801
ostta04g01160	2.8999710002900001E-4	6.09043e-05	0.00139986	0.00391996	0.0787549	0.1526
ostta04g01170	ND	ND	ND	0.750012	0.996461	0.0783772
ostta04g01180	0.39811601883981201	0.0496025	0.0896638	0.0390896	0.303218	0.338226
ostta04g01190	9.9999000009999908E-6	1.66219e-06	0.000220885	0.96876	0.990914	0.852009
ostta04g01200	1.1399886001139999E-3	0.00115751	0.00518444	0.281267	0.110819	0.212247
ostta04g01210	9.9999000009999908E-6	7.32335e-06	6.51463e-05	0.0156398	1.35914e-05	0.00955157
ostta04g01220	2.4999750002499999E-4	0.000360108	0.00274434	0.0547095	0.172354	0.0720099
ostta04g01230	3.9999600003999997E-5	0.0116728	0.0723344	0.656263	0.874226	0.370148
ostta04g01240	3.9999600003999997E-5	8.67339e-08	9.88016e-05	0.00782992	0.000466474	0.00860116
ostta04g01250	0.52977470225297796	0.397864	0.27213	0.156268	0.420384	0.100805
ostta04g01270	2.4999750002499999E-4	5.37391e-05	0.000220885	0.500015	0.000272594	0.0783772
ostta04g01280	7.2299277007229898E-3	0.029118	0.0165746	0.0273697	0.0909339	0.0454991
ostta04g01290	ND	ND	ND	0.218768	0.03247	0.0699933
ostta04g01300	2.6499735002649999E-3	0.0114606	0.00702807	0.250017	0.292921	0.14036
ostta04g01310	0.10759892401076	0.169057	0.0360371	0.812512	0.538221	0.119338
ostta04g01320	2.6499735002649999E-3	0.000418838	0.000985921	0.562514	0.718394	0.1526
ostta04g01330	3.3009669903301002E-2	0.012684	0.0723344	0.00587994	0.0102021	0.00955157
ostta04g01340	9.9999000009999908E-6	8.46254e-06	0.00378943	0.750012	0.0528086	0.815673
ostta04g01350	0.12279877201228	0.517125	0.957874	0.531265	0.859258	0.228112
ostta04g01360	0.20994790052099499	0.195502		0.0312697	0.0223164	0.0142045
ostta04g01380	2.6499735002649999E-3	0.00608936	0.00139986	0.687513	0.101924	0.0720099
ostta04g01390	6.0589394106058903E-2	0.139262	0.11019	0.187518	0.139565	0.63725
ostta04g01400	0.82780172198278001	0.982345	0.338404	0.00343997	0.200102	0.18086
ostta04g01410	1.3709862901371E-2	0.029118	0.0280674	0.0468995	0.0575141	0.0367588
ostta04g01420	0.27449725502744998	0.92305	0.194343	0.625014	0.862073	0.0720099
ostta04g01440	1.5909840901591001E-2	0.0237701	0.0723344	0.531265	0.355585
ostta04g01450	3.9999600003999997E-5	1.96936e-05	0.00139986	0.937511	0.4113	0.504321
ostta04g01460	2.0269797302027E-2	0.0467457	0.00944046	0.375016	0.0966759	0.0199279
ostta04g01470	ND	ND	ND	0.9922	0.24307	0.508597
ostta04g01480	2.6499735002649999E-3	0.0047305	0.00702807	0.218768	0.736043	0.245233
ostta04g01500	1.8079819201808001E-2	0.00639899	0.00944046	0.0625194	0.257268	0.0544369
ostta04g01510	0.27449725502744998	0.942841	0.484654	0.187518	0.0864754	0.0929072
ostta04g01530	3.9999600003999997E-5	5.49333e-05	0.000475518	0.0156398	0.00974388	0.0306146
ostta04g01550	0.52977470225297796	0.82352	0.549171	0.0547095	0.237109	0.0404928
ostta04g01560	0.181948180518195	0.134502	0.0723344	0.0312697	0.0364593	0.0404928
ostta04g01570	2.0699793002069999E-3	5.20403e-05	0.000687924	0.0625194	0.540134	0.303954
ostta04g01590	ND	ND	ND	0.437516	0.920885	0.109058
ostta04g01600	1.5909840901591001E-2	0.054484	0.0280674	0.312517	0.805077	0.604083
ostta04g01610	3.6529634703653002E-2	0.0133727	0.0578489	0.0937691	0.997418	0.100805
ostta04g01620	2.6499735002649999E-3	5.37391e-05	0.00196915	0.687513	0.229852	0.345761
ostta04g01640	4.9999500004999901E-5	0.00246164	0.00196915	0.750012	0.224616	0.964414
ostta04g01650	0.12279877201228	0.296201	0.162211	0.781262	0.560213	0.0720099
ostta04g01660	2.0699793002069999E-3	3.0751e-05	0.0125658	0.140649	0.000151786	0.0247646
ostta04g01670	8.1499185008149892E-3	0.00184815	0.000475518	0.0273697	0.00193857	0.0929072
ostta04g01680	6.0399396006039904E-3	0.00864455	0.0216658	0.906261	0.0680248	0.780278
ostta04g01700	ND	ND	ND	0.218768	0.99921	0.227448
ostta04g01710	6.0589394106058903E-2	0.381157	0.0896638	0.843762	0.024168	0.0496853
ostta04g01720	ND	ND	ND	0.187518	0.979587	0.128801
ostta04g01730	0.28174718252817499	0.012684	0.162211	0.0195498	0.362555	0.706759
ostta04g01750	2.8999710002900001E-4	5.97101e-05	0.00196915	0.95314	0.0656644	0.0783772
ostta04g01760	1.1399886001139999E-3	5.31716e-05	0.00196915	0.140649	0.00436787	0.00860116
ostta04g01770	2.6499735002649999E-3	5.76969e-05	0.000985921	0.187518	0.0023722	0.0277504
ostta04g01780	3.4069659303407003E-2	0.00289026	0.0125658	0.406266	0.362555	0.212247
ostta04g01790	0.10759892401076	0.00282063	0.0578489	0.937511	0.14142	0.0544369
ostta04g01800	3.6529634703653002E-2	0.00717556	0.0578489	0.531265	0.662328	0.109058
ostta04g01810	3.6199638003620001E-3	0.00448465	0.00196915	0.562514	0.480839	0.14036
ostta04g01820	9.7999020009799896E-4	0.000452575	0.00139986	0.843762	0.999419	0.604083
ostta04g01830	7.2299277007229898E-3	1.96936e-05	0.00196915	0.140649	0.68577	0.1526
ostta04g01840	6.0399396006039904E-3	0.0230908	0.0360371	0.0937691	0.636634	0.0367588
ostta04g01845	0.10759892401076	0.198804	0.230915	0.156268	0.816927	0.119338
ostta04g01850	9.9999000009999908E-6	8.35941e-08	4.2549e-05	0.140649	0.0102839	0.00128436
ostta04g01860	5.99994000059999E-5	5.0909e-05	0.000325621	0.0097899	0.00186756	0.00744774
ostta04g01870	7.2299277007229898E-3	2.08993e-05	0.000985921	0.750012	0.842084	0.478027
ostta04g01880	6.5889341106588895E-2	0.195502	0.0578489	0.156268	0.354536	0.245233
ostta04g01900	3.6529634703653002E-2	0.0314949	0.0165746	0.750012	0.492635	0.282103
ostta04g01920	6.0399396006039904E-3	0.00505716	0.00274434	0.750012	0.587261	0.345761
ostta04g01930	2.6499735002649999E-3	0.000165722	0.000985921	0.750012	0.994931	0.478027
ostta04g01940	2.0699793002069999E-3	0.00467549	0.0165746	0.125269	0.355585	0.0496853
ostta04g01960	3.3329666703332997E-2	0.0377992	0.0216658	0.687513	0.285338	0.451199
ostta04g01980	0.17273827261727401	0.397864	0.162211	0.000499995	0.0033749	0.00128436
ostta04g01990	0.10759892401076	0.136862	0.162211	0.156268	0.255393	0.890104
ostta04g01995	9.9999000009999908E-6	3.01597e-05	0.000475518	0.0312697	0.989529	0.422019
ostta04g02000	2.6499735002649999E-3	0.00505716	0.0125658	0.375016	0.578664	0.109058
ostta04g02040	7.2299277007229898E-3	0.00730845	0.0578489	0.281267	0.543833	0.673691
ostta04g02050	8.1499185008149892E-3	0.00477091	0.0125658	0.00196998	0.00124186	0.00572245
ostta04g02060	ND	ND	ND	0.562514	0.176378	0.0291695
ostta04g02070	6.0399396006039904E-3	0.0018126	0.00274434	0.208528	0.00931337	0.0277504
ostta04g02080	3.3329666703332997E-2	0.0550234	0.0360371	0.312517	0.514766	0.0929072
ostta04g02090	9.9999000009999908E-6	8.48484e-08	9.98907e-07	0.000259997	2.54843e-07	5.02815e-06
ostta04g02105	2.4999750002499999E-4	9.55362e-08	0.000220885	0.0156398	0.0882605	0.0277504
ostta04g02110	6.0589394106058903E-2	0.198932	0.0280674	0.375016	0.0977987	0.0783772
ostta04g02120	ND	ND	ND	0.625014	0.997578	0.0404928
ostta04g02130	0.39811601883981201	0.570534	0.230915	0.171898	0.022473	0.422019
ostta04g02140	2.6499735002649999E-3	0.000422736	0.00944046	0.0113799	0.0454765	0.508105
ostta04g02150	3.3329666703332997E-2	0.32687	0.194343	0.375016	0.795792	0.100805
ostta04g02160	3.6529634703653002E-2	0.0698386	0.00518444	0.406266	0.355585	0.212247
ostta04g02170	ND	ND	ND	0.625014	0.649655	0.227448
ostta04g02180	2.8999710002900001E-4	5.97101e-05	0.00139986	0.187518	0.0240201	0.0340974
ostta04g02190	1.3709862901371E-2	5.76969e-05	0.00702807	0.00391996	0.00572891	0.00572245
ostta04g02200	5.99994000059999E-5	0.000400628	1.76393e-05	0.101589	0.395061	0.100805
ostta04g02210	ND	ND	ND	0.98439	0.998688	0.0699933
ostta04g02220	9.9999000009999908E-6	1.23127e-08	0.000475518	0.0390896	0.0281861	0.0720099
ostta04g02230	9.7999020009799896E-4	0.00106672	0.00196915	0.812512	0.0801283	0.1526
ostta04g02240	2.6499735002649999E-3	0.00651116	0.0165746	0.750012	0.417073	0.0454991
ostta04g02250	2.6499735002649999E-3	0.005248	0.0165746	0.625014	0.277489	0.478027
ostta04g02260	1.3709862901371E-2	0.381157	0.134262	0.906261	0.991722	0.303954
ostta04g02270	9.9999000009999908E-6	1.70084e-06	0.000220885	0.812512	0.446239	0.303954
ostta04g02280	6.0399396006039904E-3	0.000418838	0.00196915	0.906261	0.992226	0.74426
ostta04g02290	9.9999000009999908E-6	0.000544709	0.00196915	0.156268	0.744892	0.263829
ostta04g02300	0.28174718252817499	0.150648	0.230915	0.0625194	0.0491754	0.451199
ostta04g02310	ND	ND	ND	0.156268	0.767386	0.368886
ostta04g02320	3.6999630003700001E-4	0.000427943	0.000220885	0.750012	0.990214	0.852009
ostta04g02330	1.1399886001139999E-3	5.31716e-05	0.000687924	0.0937691	0.0535023	0.100805
ostta04g02360	7.19292807071929E-2	0.0684311	0.11019	0.125019	0.185155	0.0601774
ostta04g02370	6.0899391006089898E-3	0.0049057	0.0360371	0.0234598	0.00420821	0.0783772
ostta04g02380	3.169968300317E-3	0.00250853	0.0125658	0.531265	0.15711	0.673691
ostta04g02390	9.9999000009999908E-6	7.91918e-08	1.76393e-05	0.00294997	0.00012306	0.000631218
ostta04g02400	6.9179308206917894E-2	0.0829975	0.0896638	0.0937691	0.613421	0.0496853
ostta04g02410	3.169968300317E-3	0.000908355	0.000475518	0.750012	0.395442	0.370148
ostta04g02420	0.12279877201228	0.075324	0.134262	0.101589	0.335019	0.245233
ostta04g02450	6.5889341106588895E-2	0.0133727	0.0458605	0.187518	0.246318	0.0850904
ostta04g02470	9.9999000009999908E-6	3.40525e-06	7.03857e-06	0.218768	0.0903725	0.212247
ostta04g02490	6.0589394106058903E-2	0.148051	0.0165746	0.781262	0.774145	0.0601774
ostta04g02500	3.3009669903301002E-2	0.397864	0.162211	0.437516	0.210279	0.63725
ostta04g02510	9.9999000009999908E-6	1.15097e-08	9.88016e-05	0.312517	9.13217e-05	0.0404928
ostta04g02520	9.9999000009999908E-6	1.25803e-08	4.2549e-05	0.218768	0.0398093	0.128801
ostta04g02530	0.27449725502744998	0.953564		0.625014	0.148389	0.212247
ostta04g02540	4.9999500004999901E-5	4.10806e-06	2.75268e-05	0.437516	0.164039	0.128801
ostta04g02550	6.0399396006039904E-3	0.404842	0.0896638	0.343767	0.28122	0.119338
ostta04g02560	ND	ND	ND	0.937511	0.597926	0.0806988
ostta04g02570	ND	ND	ND	0.125019	0.4244	0.212247
ostta04g02580	6.0899391006089898E-3	0.0124615	0.0723344	0.406266	0.0930075	0.128801
ostta04g02590	1.5909840901591001E-2	0.000162407	0.00274434	0.375016	0.776264	0.1526
ostta04g02600	ND	ND	ND	0.000139999	0.0103558	0.0658095
ostta04g02610	9.9999000009999908E-6	2.3908e-05	0.000985921	0.875011	0.61047	0.395601
ostta04g02620	1.3709862901371E-2	0.195441	0.134262	0.0312697	0.045025	0.263829
ostta04g02630	8.1499185008149892E-3	0.000455259	0.00139986	0.843762	0.0035583	0.0142045
ostta04g02640	9.9999000009999908E-6	5.31716e-05	9.88016e-05	0.00685993	0.00270735	0.00161733
ostta04g02650	9.9999000009999908E-6	1.80859e-05	9.88016e-05	0.0937691	0.454355	0.852009
ostta04g02660	1.1399886001139999E-3	0.000500721	0.000475518	0.531265	0.345624	0.0340974
ostta04g02680	ND	ND	ND	0.937511	0.990943	0.570201
ostta04g02690	3.4069659303407003E-2	0.0241946	0.0360371	0.0312697	0.292502	0.00955157
ostta04g02710	0.113808861911381	0.33017	0.194343	0.250017	0.817018	0.673691
ostta04g02720	0.181948180518195	0.408181	0.318116	0.95314	0.974038	0.54047
ostta04g02740	1.5909840901591001E-2	0.000427943	0.00944046	0.0468995	0.135654	0.815673
ostta04g02750	3.9999600003999997E-5	6.57619e-05	0.00139986	0.96876	0.528107	0.54047
ostta04g02760	5.99994000059999E-5	5.0909e-05	4.2549e-05	0.500015	0.684006	0.323094
ostta04g02770	0.10571894281057199	0.381157	0.0723344	0.437516	0.144375	0.0111284
ostta04g02780	2.0699793002069999E-3	0.0230908	0.00702807	0.250017	0.00982151	0.0404928
ostta04g02790	9.9999000009999908E-6	1.85547e-06	0.000687924	0.562514	0.0186839	0.0850904
ostta04g02800	0.10571894281057199	0.136862	0.162211	0.0195498	0.0540389	0.0367588
ostta04g02820	6.0399396006039904E-3	0.164136	0.0280674	0.00782992	0.00475652	0.166915
ostta04g02830	1.3709862901371E-2	0.0133727	0.0125658	0.437516	0.303218	0.0277504
ostta04g02840	3.9999600003999997E-5	0.000407079	0.00139986	0.312517	0.0789001	0.259264
ostta04g02850	9.9999000009999908E-6	4.04535e-08	4.2549e-05	5.99994e-05	2.01163e-05	1.39892e-05
ostta04g02860	6.5889341106588895E-2	0.0238669	0.11019	0.101589	0.0265057	0.100805
ostta04g02870	0.54342456575434295	0.97683	0.920476	0.0117399	0.0528064	0.0601774
ostta04g02880	0.17273827261727401	0.397864		0.187518	0.0428482	0.109058
ostta04g02890	6.0589394106058903E-2	0.195502	0.617661	0.0097899	0.151386	0.0142045
ostta04g02900	0.113808861911381	0.195194	0.424482	0.0547095	0.00197564	0.0658095
ostta04g02910	7.2299277007229898E-3	0.0453264	0.0458605	0.0781492	0.000456645	0.0454991
ostta04g02920	0.66927330726692702	0.977995	0.424482	0.171898	0.0909339	0.128801
ostta04g02930	1.5909840901591001E-2	0.44795	0.194343	0.0625194	0.0407258	0.14036
ostta04g02960	0.10571894281057199	0.163452	0.0216658	0.406266	0.0722746	0.964414
ostta04g02970	0.28174718252817499	0.356556	0.11019	0.437516	0.94724	0.890104
ostta04g02980	3.4069659303407003E-2	0.0332777	0.424482	0.875011	0.439702	0.303954
ostta04g02990	1.8999810001900001E-4	0.00976271	0.00274434	0.0195498	0.996923	0.0850904
ostta04g03000	9.9999000009999908E-6	9.15555e-08	9.88016e-05	0.921891	0.0528086	0.263829
ostta04g03040	1.0199898001020001E-3	0.000226287	0.00518444	0.140649	0.990816	0.649401
ostta04g03050	2.6499735002649999E-3	0.0012256	0.0125658	0.562514	0.578664	0.0340974
ostta04g03060	ND	ND	ND	0.187518	0.301085	0.0243694
ostta04g03070	0.113808861911381	0.0440991	0.134262	0.500015	0.150882	0.0496853
ostta04g03080	8.1499185008149892E-3	0.00120518	0.00518444	0.0117399	0.362555	0.0783772
ostta04g03090	0.10571894281057199	0.397864	0.318116	0.781262	0.829635	0.245233
ostta04g03100	0.181948180518195	0.0478921	0.0578489	0.0195498	0.199687	0.196518
ostta04g03110	ND	ND	ND	0.875011	0.251269	0.147142
ostta04g03120	9.9999000009999908E-6	8.86194e-08	0.000220885	0.0273697	0.00778966	0.0367588
ostta04g03130	3.4069659303407003E-2	0.00294479	0.0216658	0.781262	0.0492656	0.14036
ostta04g03150	6.5889341106588895E-2	0.00287192	0.0216658	0.0781492	0.0766105	0.0929072
ostta04g03160	0.27449725502744998	0.404842	0.162211	0.343767	0.0357569	0.119338
ostta04g03170	2.8999710002900001E-4	5.97101e-05	0.00378943	0.343767	0.178261	0.63725
ostta04g03180	6.5889341106588895E-2	0.0425241	0.0458605	0.218768	0.23935	0.852009
ostta04g03190	9.9999000009999908E-6	9.35458e-08	1.76393e-05	0.0625194	0.0472593	0.100805
ostta04g03200	1.3709862901371E-2	0.0113489	0.0125658	0.656263	0.924871	0.422019
ostta04g03210	2.4999750002499999E-4	0.00128211	0.00196915	0.750012	0.078691	0.0367588
ostta04g03220	3.4069659303407003E-2	0.0530928	0.0458605	0.250017	0.350255	0.673691
ostta04g03230	0.388986110138899	0.994282	0.318116	0.00782992	0.0242834	0.0225554
ostta04g03250	3.9999600003999997E-5	8.67339e-08	6.51463e-05	0.906261	0.916404	0.451199
ostta04g03260	0.10759892401076	0.045674	0.134262	0.687513	0.962751	0.815673
ostta04g03270	3.3329666703332997E-2	0.000455259	0.00944046	0.00685993	0.301953	0.0929072
ostta04g03280	0.27449725502744998	0.397864	0.230915	0.750012	0.144375	0.212247
ostta04g03300	0.181948180518195	0.304848	0.230915	0.0468995	0.104568	0.0367588
ostta04g03310	3.3009669903301002E-2	0.012684	0.0896638	0.406266	0.957091	0.508105
ostta04g03320	1.1399886001139999E-3	0.00458007	0.00702807	0.99806	0.902901	0.508105
ostta04g03330	1.5909840901591001E-2	0.0578124	0.0216658	0.687513	0.105299	0.263829
ostta04g03340	ND	ND	ND	0.218768	0.238002	0.0806988
ostta04g03350	3.3009669903301002E-2	0.0393523	0.0165746	0.187518	0.0147177	0.0306146
ostta04g03360	7.2299277007229898E-3	0.165995	0.194343	0.375016	0.00949598	0.0247646
ostta04g03370	2.0699793002069999E-3	0.0385867	0.0458605	0.101589	0.12531	0.128801
ostta04g03390	7.2299277007229898E-3	0.00106297	0.00378943	0.750012	0.350009	0.815673
ostta04g03400	1.5909840901591001E-2	0.0279252	0.0165746	0.0937691	0.0458021	0.451199
ostta04g03410	9.9999000009999908E-6	3.82442e-06	0.000148429	0.125019	0.0142272	0.0404928
ostta04g03420	6.0589394106058903E-2	0.775688	0.230915	0.812512	0.320759	0.1526
ostta04g03440	9.9999000009999908E-6	2.44393e-05	0.0165746	0.312517	0.0650449	0.0720099
ostta04g03450	3.9999600003999997E-5	0.000216658	0.000220885	0.95314	0.336825	0.0658095
ostta04g03455	8.1499185008149892E-3	0.0018126	0.00378943	0.156268	0.357227	0.228112
ostta04g03460	9.9999000009999908E-6	8.95652e-08	2.75268e-05	0.687513	0.710863	0.0544369
ostta04g03480	0.39811601883981201	0.997069		0.0781492	0.503494	0.659912
ostta04g03500	0.10571894281057199	0.985801	0.27213	0.101589	0.0216509	0.14036
ostta04g03510	9.9999000009999908E-6	8.55845e-08	2.75268e-05	0.343767	0.0340671	0.0658095
ostta04g03520	6.9179308206917894E-2	0.0530928	0.0699216	0.140649	0.181502	0.196518
ostta04g03530	2.4999750002499999E-4	0.000409733	0.00139986	0.656263	0.856866	0.303954
ostta04g03550	9.9999000009999908E-6	3.13424e-05	0.00378943	0.250017	0.343076	0.323094
ostta04g03560	6.0589394106058903E-2	0.0235184	0.0458605	0.0273697	0.130313	0.0340974
ostta04g03570	0.17273827261727401	0.356556	0.424482	0.00685993	0.0144804	0.00744774
ostta04g03580	0.113808861911381	0.697133	0.194343	0.218768	0.320663	0.0850904
ostta04g03590	3.4069659303407003E-2	0.0665554	0.0896638	0.171898	0.821552	0.780278
ostta04g03610	0.27449725502744998	0.204091	0.0578489	0.140649	0.23935	0.109058
ostta04g03620	6.0589394106058903E-2	0.0235184	0.0723344	0.0156398	0.114344	0.0142045
ostta04g03660	0.27449725502744998	0.987957	0.134262	0.656263	0.0646677	0.478027
ostta04g03680	9.9999000009999908E-6	3.82442e-06	0.000148429	0.687513	0.295206	0.166915
ostta04g03700	1.1399886001139999E-3	0.000203904	0.00378943	0.125019	0.0246328	0.1526
ostta04g03710	9.9999000009999908E-6	0.000941844	0.0125658	0.0117399	0.0222221	0.0127256
ostta04g03720	0.181948180518195	0.691435	0.134262	0.156268	0.314992	0.0454991
ostta04g03730	7.2299277007229898E-3	0.00744133	0.0216658	0.531265	0.162139	0.14036
ostta04g03740	3.3009669903301002E-2	0.0131339	0.00944046	0.218768	0.8074	0.0404928
ostta04g03750	3.3329666703332997E-2	0.0550234	0.0216658	0.687513	0.585503	0.422019
ostta04g03760	3.3329666703332997E-2	0.000455259	0.0125658	0.0390896	0.0900618	0.166915
ostta04g03790	ND	ND	ND	0.375016	0.496209	0.0291695
ostta04g03800	0.27449725502744998	0.97807	0.0234806	0.218768	0.916404	0.128801
ostta04g03810	7.7999220007799895E-4	5.20403e-05	0.00274434	0.343767	0.192732	0.0340974
ostta04g03820	3.4999650003499999E-4	0.000850375	0.000220885	0.781262	0.234841	0.706759
ostta04g03840	2.6499735002649999E-3	0.015775	0.00944046	0.218768	0.00128958	0.00646938
ostta04g03850	0.10571894281057199	0.775688	0.0280674	0.812512	0.0456263	0.263829
ostta04g03860	9.9999000009999908E-6	0.000422736	0.0458605	0.0468995	0.000401791	0.964414
ostta04g03870	0.39811601883981201	0.607913	0.841741	0.656263	0.978839	0.119338
ostta04g03880	0.39811601883981201	0.91187	0.484654	0.125019	0.0723211	0.0454991
ostta04g03890	0.181948180518195	0.98441	0.764558	0.375016	0.0132529	0.0277504
ostta04g03900	6.9179308206917894E-2	0.170073	0.0216658	0.906261	0.334807	0.54047
ostta04g03910	4.9999500004999901E-5	5.31716e-05	4.2549e-05	0.0273697	0.0445981	0.0142045
ostta04g03920	6.0589394106058903E-2	0.51709	0.162211	0.781262	0.00629404	0.451199
ostta04g03930	0.27449725502744998	0.98798	0.318116	0.156268	0.743115	0.370148
ostta04g03940	9.27990720092799E-3	0.0172891	0.0125658	0.00098999	0.0103084	0.00646938
ostta04g03950	6.0899391006089898E-3	0.00592499	0.0125658	0.500015	0.633816	0.263829
ostta04g03960	9.9999000009999908E-6	1.19383e-06	1.11959e-05	0.312517	0.0594408	0.0850904
ostta04g03980	2.4999750002499999E-4	0.00014915	0.000325621	0.406266	0.137628	0.278503
ostta04g03990	ND	ND	ND	0.312517	0.664782	0.789128
ostta04g04000	7.2299277007229898E-3	0.0237701	0.0125658	0.437516	0.0244571	0.345761
ostta04g04010	5.99994000059999E-5	2.60201e-05	0.000985921	0.0312697	0.00402776	0.00572245
ostta04g04020	3.3329666703332997E-2	0.00276935	0.0125658	0.921891	0.97499	0.74426
ostta04g04040	3.6999630003700001E-4	0.000224114	0.00518444	0.812512	0.328436	0.282103
ostta04g04050	6.0589394106058903E-2	0.148051	0.0216658	0.843762	0.396151	0.119338
ostta04g04060	2.4999750002499999E-4	0.000407079	0.000985921	0.430936	0.125231	0.212247
ostta04g04065	6.0899391006089898E-3	0.00486632	0.0125658	0.781262	0.917907	0.673691
ostta04g04070	0.17273827261727401	0.993494	0.484654	0.906261	0.269148	0.1526
ostta04g04080	2.8999710002900001E-4	0.00014915	0.000220885	0.312517	0.0137591	0.245233
ostta04g04090	0.181948180518195	0.148051	0.27213	0.406266	0.253006	0.0783772
ostta04g04110	8.1499185008149892E-3	0.000481462	0.0165746	0.0234598	0.00182991	0.0404928
ostta04g04120	3.6529634703653002E-2	0.00106297	0.0125658	0.656263	0.938772	0.109058
ostta04g04140	3.3009669903301002E-2	0.381157	0.0280674	0.437516	0.000896886	0.263829
ostta04g04150	1.0199898001020001E-3	8.46254e-06	0.00378943	0.0117399	0.0450259	0.0182055
ostta04g04170	6.0399396006039904E-3	0.131801	0.0360371	0.437516	0.027202	0.245233
ostta04g04180	0.39811601883981201	0.150648	0.0458605	0.95314	0.0864754	0.0929072
ostta04g04200	9.9999000009999908E-6	2.65645e-05	0.00378943	0.687513	0.924768	0.119338
ostta04g04220	3.6999630003700001E-4	0.000427943	0.00196915	0.750012	0.082088	0.212247
ostta04g04230	9.7999020009799896E-4	0.00106672	0.00139986	0.00782992	0.00125772	0.00128436
ostta04g04240	1.5909840901591001E-2	0.0233456	0.0896638	0.171898	0.194646	0.0929072
ostta04g04260	1.1399886001139999E-3	0.000159093	0.000475518	0.156268	0.419733	0.215743
ostta04g04265	5.99994000059999E-5	1.72821e-05	2.75268e-05	0.656263	0.673157	0.1526
ostta04g04270	8.1499185008149892E-3	0.00257629	0.00702807	0.125019	0.00331618	0.109058
ostta04g04280	8.1499185008149892E-3	0.00352134	0.0360371	0.156268	0.0151424	0.0199279
ostta04g04300	1.0199898001020001E-3	0.00106297	0.134262	0.156268	0.0801283	0.0367588
ostta04g04310	2.0699793002069999E-3	5.20403e-05	0.00196915	0.140649	0.23053	0.100805
ostta04g04320	9.27990720092799E-3	0.000437048	0.00518444	0.312517	0.0469417	0.0658095
ostta04g04330	2.0699793002069999E-3	0.181732	0.134262	0.00343997	0.192732	0.323094
ostta04g04340	0.10571894281057199	0.41176	0.162211	0.312517	0.0327349	0.263829
ostta04g04350	4.9999500004999901E-5	1.80859e-05	9.88016e-05	0.281267	0.503494	0.890104
ostta04g04360	0.388986110138899	0.855801	0.920476	0.0195498	0.0279192	0.0111284
ostta04g04370	9.9999000009999908E-6	7.81157e-06	0.000325621	0.96876	0.202039	0.323094
ostta04g04380	6.0399396006039904E-3	0.0128951	0.0125658	0.00782992	0.00913075	0.00860116
ostta04g04390	1.5909840901591001E-2	0.0950077	0.0280674	0.0625194	0.335019	0.927291
ostta04g04400	0.54342456575434295	0.397864	0.230915	0.562514	0.968615	0.604083
ostta04g04410	6.0399396006039904E-3	0.0180755	0.0723344	0.656263	0.584946	0.14036
ostta04g04420	3.169968300317E-3	0.000418838	0.00196915	0.0097899	0.0949493	0.212247
ostta04g04430	6.0589394106058903E-2	0.0568846	0.0165746	0.625014	0.538221	0.370148
ostta04g04440	0.27449725502744998	0.987957	0.11019	0.218768	0.509164	0.0544369
ostta04g04460	9.9999000009999908E-6	2.84246e-08	6.51463e-05	0.218768	0.010591	0.128801
ostta04g04470	9.9999000009999908E-6	3.64848e-06	9.88016e-05	0.0156398	0.00744057	0.00744774
ostta04g04490	0.10571894281057199	0.0248013	0.0578489	0.00685993	0.00714941	0.00572245
ostta04g04500	8.1499185008149892E-3	0.00106297	0.00944046	0.343767	0.441815	0.282103
ostta04g04520	9.9999000009999908E-6	0.000407079	0.0125658	0.171898	0.0744271	0.0601774
ostta04g04530	0.52977470225297796	0.136862	0.230915	0.625014	0.143507	0.0544369
ostta04g04540	6.9179308206917894E-2	0.0579189	0.0360371	0.9883	0.540134	0.74426
ostta04g04550	0.10759892401076	0.0124615	0.0216658	0.0468995	0.00545616	0.0306146
ostta04g04560	0.388986110138899	0.930588	0.484654	0.687513	0.999771	0.370148
ostta04g04570	ND	ND	ND	0.250017	0.586576	0.196518
ostta04g04590	3.4069659303407003E-2	0.00515258	0.00518444	0.9922	0.944489	0.395601
ostta04g04600	3.169968300317E-3	0.00014915	0.000475518	0.406266	0.856849	0.508105
ostta04g04630	9.9999000009999908E-6	2.89769e-05	0.000985921	0.218768	0.66202	0.228112
ostta04g04640	ND	ND	ND	0.312517	0.0664193	0.0929072
ostta04g04650	0.66927330726692702	0.985801	0.318116	0.750012	0.0243257	0.0496853
ostta04g04660	0.52977470225297796	0.982169	0.196108	0.0468995	0.0344015	0.0225554
ostta04g04670	1.1399886001139999E-3	5.20403e-05	0.000325621	0.500015	0.0126243	0.0306146
ostta04g04690	9.7999020009799896E-4	0.000383593	0.00702807	0.0625194	0.511204	0.706759
ostta04g04700	ND	ND	ND	0.625014	0.926462	0.624486
ostta04g04730	0.27449725502744998	0.356556	0.318116	0.687513	0.856361	0.323094
ostta04g04740	6.0899391006089898E-3	5.76969e-05	0.00944046	0.375016	0.992588	0.245233
ostta04g04750	9.9999000009999908E-6	3.04077e-08	9.88016e-05	0.375016	0.985863	0.571477
ostta04g04760	1.1399886001139999E-3	5.31716e-05	0.000985921	0.0195498	0.0207608	0.0277504
ostta04g04770	ND	ND	ND	0.0234598	0.00300445	0.00744774
ostta04g04780	2.0699793002069999E-3	0.0234407	0.0578489	0.187518	0.186139	0.0929072
ostta04g04790	2.8999710002900001E-4	0.000409733	9.88016e-05	0.343767	0.0738181	0.478027
ostta04g04820	9.9999000009999908E-6	4.04535e-08	4.2549e-05	0.0117399	0.000198121	0.000499325
ostta04g04830	1.2399876001240001E-3	0.00106672	0.0360371	0.140649	0.0892019	0.0658095
ostta04g04840	9.9999000009999908E-6	8.10773e-08	1.11959e-05	0.96876	0.829635	0.370148
ostta04g04850	1.1399886001139999E-3	5.54343e-05	0.000220885	0.140649	0.00850595	0.166915
ostta04g04860	0.17273827261727401	0.397864	0.764558	0.0625194	0.000764003	0.00744774
ostta04g04870	3.4999650003499999E-4	0.000427943	0.000220885	0.531265	0.0973619	0.18086
ostta04g04880	0.52977470225297796	0.922998	0.689646	0.281267	0.241714	0.119338
ostta04g04890	2.4999750002499999E-4	0.0046429	0.00944046	0.125019	0.0107335	0.323094
ostta04g04900	ND	ND	ND	0.562514	0.991878	0.570201
ostta04g04910	3.169968300317E-3	0.00580649	0.00518444	0.625014	0.50247	0.780278
ostta04g04920	0.18865811341886601	0.198932	0.230915	0.687513	0.996958	0.780278
ostta04g04930	0.10759892401076	0.32687	0.11019	0.0547095	0.59159	0.0720099
ostta04g04950	9.9999000009999908E-6	4.04535e-08	0.000148429	0.0117399	0.000757737	0.00646938
ostta04g04960	0.27449725502744998	0.198932	0.11019	0.125019	0.1318	0.0496853
ostta04g04970	7.7999220007799895E-4	0.00848144	0.00944046	0.875011	0.0701509	0.282103
ostta04g04980	9.9999000009999908E-6	8.78802e-06	0.00378943	0.531265	0.352262	0.0367588
ostta04g04990	2.8999710002900001E-4	8.13706e-06	0.000687924	0.218768	0.879243	0.0496853
ostta04g05000	9.9999000009999908E-6	7.81157e-06	0.00139986	0.562514	0.104921	0.245233
ostta04g05010	6.0589394106058903E-2	0.775688	0.318116	0.500015	0.306161	0.109058
ostta04g05020	7.7999220007799895E-4	0.0696309	0.0360371	0.96876	0.314992	0.263829
ostta04g05030	7.2299277007229898E-3	5.37391e-05	0.00139986	0.281267	0.100238	0.0720099
ostta04g05040	3.3329666703332997E-2	0.0212621	0.0165746	0.98439	0.129998	0.706759
ostta04g05050	3.6529634703653002E-2	0.0744116	0.0165746	0.656263	0.0368658	0.109058
ostta04g05070	6.0589394106058903E-2	0.148051	0.0216658	0.781262	0.0174579	0.74426
ostta04g05080	6.5889341106588895E-2	0.0487473	0.11019	0.0195498	0.0654234	0.166915
ostta04g05090	0.17273827261727401	0.136862	0.134262	0.218768	0.0172916	0.571477
ostta04g05100	2.0699793002069999E-3	0.0126563	0.0578489	0.281267	0.443527	0.706759
ostta04g05110	8.1499185008149892E-3	0.005248	0.0216658	0.0937691	0.014934	0.0306146
ostta04g05120	8.1499185008149892E-3	0.00730845	0.0578489	0.0468995	0.00747072	0.0127256
ostta04g05130	0.12410875891241099	0.0487473	0.134262	0.562514	0.998035	0.568016
ostta04g05140	0.113808861911381	0.169396	0.11019	0.101589	0.322973	0.303954
ostta04g05150	ND	ND	ND	0.0937691	0.826834	0.525617
ostta04g05160	6.0399396006039904E-3	0.00256421	0.00702807	0.0809692	0.424217	0.508105
ostta04g05170	6.0589394106058903E-2	0.977311	0.484654	0.812512	0.0351268	0.196518
ostta04g05180	6.9179308206917894E-2	0.0829975	0.0216658	0.531265	0.289811	0.196518
ostta04g05190	2.8999710002900001E-4	0.00104403	0.00378943	0.500015	0.10544	0.14036
ostta04g05200	2.4999750002499999E-4	5.20403e-05	0.00196915	0.218768	0.623327	0.119338
ostta04g05220	2.0699793002069999E-3	0.00241036	0.00139986	0.0547095	0.0974503	0.780278
ostta04g05230	3.3329666703332997E-2	0.332605	0.689646	0.125019	0.0745469	0.0182055
ostta04g05240	2.6499735002649999E-3	0.00113481	0.00196915	0.171898	0.981097	0.329806
ostta04g05250	9.7999020009799896E-4	0.00104364	0.00518444	0.187518	0.0643797	0.1526
ostta04g05260	2.6499735002649999E-3	0.00534341	0.0360371	0.937511	0.336825	0.0306146
ostta04g05280	1.0199898001020001E-3	4.36481e-06	0.000985921	0.140649	0.0109123	0.0850904
ostta04g05300	8.1499185008149892E-3	0.0248224	0.00378943	0.500015	0.993453	0.345761
ostta04g05310	4.9999500004999901E-5	6.44198e-05	0.00274434	0.562514	0.122842	0.927291
ostta04g05330	3.6529634703653002E-2	0.099402	0.0896638	0.500015	0.887196	0.263829
ostta04g05340	6.0589394106058903E-2	0.150648	0.368917	0.00587994	0.0282638	0.0142045
ostta04g05360	0.10759892401076	0.92305	0.571135	0.750012	0.281512	0.422019
ostta04g05380	9.9999000009999908E-6	0.000888532	0.0125658	0.656263	0.0396897	0.119338
ostta04g05400	2.0699793002069999E-3	0.0846979	0.0458605	0.00391996	0.00595466	0.0182055
ostta04g05410	0.12279877201228	0.0448866	0.0360371	0.0273697	0.0046002	0.0225554
ostta04g05420	9.27990720092799E-3	0.00289026	0.000985921	0.406266	0.162303	0.14036
ostta04g05430	4.1999580004199998E-4	0.00125646	0.00196915	0.218768	0.677416	0.852009
ostta04g05440	9.9999000009999908E-6	2.11906e-06	0.00139986	0.0195498	0.0232385	0.00326296
ostta04g05450	6.0589394106058903E-2	0.144235	0.0723344	0.281267	0.887196	0.0850904
ostta04g05460	1.5909840901591001E-2	0.00730845	0.0896638	0.750012	0.950264	0.601762
ostta04g05470	9.9999000009999908E-6	1.19383e-06	1.76393e-05	0.00587994	8.33971e-05	5.02815e-06
ostta04g05480	0.66927330726692702	0.97683	0.402223	0.430936	0.129582	0.673691
ostta04g05490	6.9179308206917894E-2	0.0801356	0.0216658	0.0156398	0.0368981	0.0142045
ostta04g05500	1.5909840901591001E-2	0.332605	0.0360371	0.250017	0.00940468	0.0601774
ostta04g05510	6.0589394106058903E-2	0.148051	0.0578489	0.687513	0.118555	0.74426
ostta04g05530	3.3329666703332997E-2	0.671925	0.194343	0.140649	0.176195	0.323094
ostta04g05540	ND	ND	ND	0.0312697	0.218827	0.0544369
ostta04g05560	0.27449725502744998	0.981654	0.230915	0.343767	0.548399	0.245233
ostta04g05570	1.1399886001139999E-3	0.00782903	0.000475518	0.312517	0.0103593	0.00646938
ostta05g00010	9.9999000009999908E-6	5.20403e-05	6.51463e-05	0.98439	0.432981	0.370148
ostta05g00020	2.0699793002069999E-3	0.00115751	0.0125658	0.625014	0.0801283	0.0783772
ostta05g00030	3.6529634703653002E-2	0.00299933	0.0216658	0.250017	0.996863	0.109058
ostta05g00040	0.39811601883981201	0.134502	0.134262	0.00587994	0.00886071	0.00860116
ostta05g00050	0.10759892401076	0.82352	0.920476	0.687513	0.442892	0.0658095
ostta05g00060	ND	ND	ND	0.625014	0.985701	0.415848
ostta05g00070	9.9999000009999908E-6	3.13424e-05	0.00702807	0.140649	0.0111445	0.0142045
ostta05g00075	ND	ND	ND	0.312517	0.598741	0.366053
ostta05g00080	7.7999220007799895E-4	0.000908355	0.00702807	0.281267	0.554442	0.0783772
ostta05g00090	ND	ND	ND	0.0234598	0.0863323	0.0929072
ostta05g00100	9.9999000009999908E-6	8.48484e-08	7.03857e-06	9.9999e-06	1.13697e-06	1.39483e-06
ostta05g00110	0.41029589704102998	0.136862	0.0723344	0.125019	0.00122483	0.0182055
ostta05g00130	8.1499185008149892E-3	0.0164323	0.00274434	0.812512	0.00117905	0.00955157
ostta05g00140	0.10759892401076	0.930588	0.230915	0.843762	0.039922	0.0367588
ostta05g00150	3.6999630003700001E-4	0.00438923	0.000687924	0.625014	0.916404	0.245233
[truncated: 4,438 more rows]
